# Supplementary material for: A barrier to homologous recombination between sympatric strains of the cooperative soil bacterium Myxococcus xanthus
Source: ISME J. 2016 Apr 5;10(10):2468–77. doi: 10.1038/ismej.2016.34 (PMC5030687; doi:10.1038/ismej.2016.34)
Supplement: Supplementary Table 5 [file ismej201634x13.xls]

## Sheet: Genes
Supplementary Table S5. Genes present in the 150kbp-variable region spanning positions 2.10-2.25Mbp of the reference genome M. xanthus DK1622.
Conserved regions upstream and downstream have been marked in blue.
GroupV		Group V			Group V	Group V	Group V			Group I		Group I	Group I	Group I	Group I	Group I
compatibility type 1	compatibility type 1	compatibility type 2	compatibility type 2	compatibility type 2	compatibility type 7	compatibility type 4	compatibility type 5	compatibility type 5	compatibility type 5	compatibility type 6	compatibility type 6	compatibility type 7	compatibility type 8	compatibility type 9	compatibility type 10	compatibility type 11	compatibility type 11	compatibility type 11	compatibility type 11	compatibility type 11	compatibility type 11	REF
A51	A93	A72	A44	A30	A15	A62	A31	A34	A56	A07	A26	A06	A58	A64	A39	A00	A32	A46	A60	A49	A92	DK1622
>MXA51_01935 RibD domain protein	>MXA93_01939 RibD domain protein	>MXA72_01916 RibD domain protein	>MXA44_01931 RibD domain protein	>MXA30_01935 RibD domain protein	START OF REGION NOT DETECTED	START OF REGION NOT DETECTED	>MXA31_01937 RibD domain protein	>MXA34_01939 RibD domain protein	>MXA56_01944 RibD domain protein	>MXA07_01747 RibD domain protein	>MXA26_01747 RibD domain protein	>MXA6_01750 RibD domain protein	>MXA58_01743 RibD domain protein	>MXA64_01740 RibD domain protein	>MXA39_01748 RibD domain protein	>MXA0_01758 RibD domain protein	>MXA32_01756 RibD domain protein	>MXA46_01756 RibD domain protein	>MXA60_01752 RibD domain protein	>MXA49_01756 RibD domain protein	>MXA92_01745 RibD domain protein	>lcl|CP000113.1_gene_1775 [locus_tag=MXAN_1785] [location=2108456..2109031]
>MXA51_01936 transposase, is66 family protein	>MXA93_01940 transposase, is66 family protein	>MXA72_01917 transposase, is66 family protein	>MXA44_01932 transposase, is66 family protein	>MXA30_01936 transposase, is66 family protein	START OF REGION NOT DETECTED	START OF REGION NOT DETECTED	>MXA31_01938 transposase, is66 family protein	>MXA34_01940 transposase, is66 family protein	>MXA56_01945 transposase, is66 family protein	>MXA07_01748 transposase, is66 family protein	>MXA26_01748 transposase, is66 family protein	>MXA6_01751 transposase, is66 family protein	>MXA58_01744 transposase, is66 family protein	>MXA64_01741 transposase, is66 family protein	>MXA39_01749 transposase, is66 family protein	>MXA0_01759 transposase, is66 family protein	>MXA32_01757 transposase, is66 family protein	>MXA46_01757 transposase, is66 family protein	>MXA60_01753 transposase, is66 family protein	>MXA49_01757 transposase, is66 family protein	>MXA92_01746 transposase, is66 family protein	>lcl|CP000113.1_gene_1776 [locus_tag=MXAN_1786] [location=2109028..2109378]
>MXA51_01937 putative transposase	>MXA93_01941 putative transposase	>MXA72_01918 putative transposase	>MXA44_01933 putative transposase	>MXA30_01937 putative transposase	START OF REGION NOT DETECTED	START OF REGION NOT DETECTED	>MXA31_01939 putative transposase	>MXA34_01941 putative transposase	>MXA56_01946 putative transposase	>MXA07_01749 putative transposase	>MXA26_01749 putative transposase	>MXA6_01752 putative transposase	>MXA58_01745 putative transposase	>MXA64_01742 putative transposase	>MXA39_01750 putative transposase	>MXA0_01760 putative transposase	>MXA32_01758 putative transposase	>MXA46_01758 putative transposase	>MXA60_01754 putative transposase	>MXA49_01758 putative transposase	>MXA92_01747 putative transposase	>lcl|CP000113.1_gene_1777 [locus_tag=MXAN_1787] [location=2109417..2109725]
>MXA51_01938 HlyD family secretion protein	>MXA93_01942 HlyD family secretion protein	>MXA72_01919 HlyD family secretion protein	>MXA44_01934 HlyD family secretion protein	>MXA30_01938 HlyD family secretion protein	START OF REGION NOT DETECTED	START OF REGION NOT DETECTED	>MXA31_01940 HlyD family secretion protein	>MXA34_01942 HlyD family secretion protein	>MXA56_01947 HlyD family secretion protein	>MXA07_01750 HlyD family secretion protein	>MXA26_01750 HlyD family secretion protein	>MXA6_01753 HlyD family secretion protein	>MXA58_01746 HlyD family secretion protein	>MXA64_01743 HlyD family secretion protein	>MXA39_01751 HlyD family secretion protein	>MXA0_01761 HlyD family secretion protein	>MXA32_01759 HlyD family secretion protein	>MXA46_01759 HlyD family secretion protein	>MXA60_01755 HlyD family secretion protein	>MXA49_01759 HlyD family secretion protein	>MXA92_01748 HlyD family secretion protein	>lcl|CP000113.1_gene_1778 [locus_tag=MXAN_1788] [location=2110392..2111609]
>MXA51_01939 ABC transporter, ATP-binding protein/peptidase, C39 family	>MXA93_01943 ABC transporter, ATP-binding protein/peptidase, C39 family	>MXA72_01920 ABC transporter, ATP-binding protein/peptidase, C39 family	>MXA44_01935 ABC transporter, ATP-binding protein/peptidase, C39 family	>MXA30_01939 ABC transporter, ATP-binding protein/peptidase, C39 family	START OF REGION NOT DETECTED	START OF REGION NOT DETECTED	>MXA31_01941 ABC transporter, ATP-binding protein/peptidase, C39 family	>MXA34_01943 ABC transporter, ATP-binding protein/peptidase, C39 family	>MXA56_01948 ABC transporter, ATP-binding protein/peptidase, C39 family	>MXA07_01751 ABC transporter, ATP-binding protein/peptidase, C39 family	>MXA26_01751 ABC transporter, ATP-binding protein/peptidase, C39 family	>MXA6_01754 ABC transporter, ATP-binding protein/peptidase, C39 family	>MXA58_01747 ABC transporter, ATP-binding protein/peptidase, C39 family	>MXA64_01744 ABC transporter, ATP-binding protein/peptidase, C39 family	>MXA39_01752 ABC transporter, ATP-binding protein/peptidase, C39 family	>MXA0_01762 ABC transporter, ATP-binding protein/peptidase, C39 family	>MXA32_01760 ABC transporter, ATP-binding protein/peptidase, C39 family	>MXA46_01760 ABC transporter, ATP-binding protein/peptidase, C39 family	>MXA60_01756 ABC transporter, ATP-binding protein/peptidase, C39 family	>MXA49_01760 ABC transporter, ATP-binding protein/peptidase, C39 family	>MXA92_01749 ABC transporter, ATP-binding protein/peptidase, C39 family	>lcl|CP000113.1_gene_1779 [locus_tag=MXAN_1789] [location=2111612..2114341]
>MXA51_01940 ABC transporter, ATP-binding protein	>MXA93_01944 ABC transporter, ATP-binding protein	>MXA72_01921 ABC transporter, ATP-binding protein	>MXA44_01936 ABC transporter, ATP-binding protein	>MXA30_01940 ABC transporter, ATP-binding protein	START OF REGION NOT DETECTED	START OF REGION NOT DETECTED	>MXA31_01942 ABC transporter, ATP-binding protein	>MXA34_01944 ABC transporter, ATP-binding protein	>MXA56_01949 ABC transporter, ATP-binding protein	>MXA07_01752 ABC transporter, ATP-binding protein	>MXA26_01752 ABC transporter, ATP-binding protein	>MXA6_01755 ABC transporter, ATP-binding protein	>MXA58_01748 ABC transporter, ATP-binding protein	>MXA64_01745 ABC transporter, ATP-binding protein	>MXA39_01753 ABC transporter, ATP-binding protein	>MXA0_01763 ABC transporter, ATP-binding protein	>MXA32_01761 ABC transporter, ATP-binding protein	>MXA46_01761 ABC transporter, ATP-binding protein	>MXA60_01757 ABC transporter, ATP-binding protein	>MXA49_01761 ABC transporter, ATP-binding protein	>MXA92_01750 ABC transporter, ATP-binding protein	>lcl|CP000113.1_gene_1780 [locus_tag=MXAN_1790] [location=2114338..2116449]
>MXA51_01941 outer membrane efflux protein	>MXA93_01945 outer membrane efflux protein	>MXA72_01922 outer membrane efflux protein	>MXA44_01937 outer membrane efflux protein	>MXA30_01941 outer membrane efflux protein	START OF REGION NOT DETECTED	START OF REGION NOT DETECTED	>MXA31_01943 outer membrane efflux protein	>MXA34_01945 outer membrane efflux protein	>MXA56_01950 outer membrane efflux protein	>MXA07_01753 outer membrane efflux protein	>MXA26_01753 outer membrane efflux protein	>MXA6_01756 outer membrane efflux protein	>MXA58_01749 outer membrane efflux protein	>MXA64_01746 outer membrane efflux protein	>MXA39_01754 outer membrane efflux protein	>MXA0_01764 outer membrane efflux protein	>MXA32_01762 outer membrane efflux protein	>MXA46_01762 outer membrane efflux protein	>MXA60_01758 outer membrane efflux protein	>MXA49_01762 outer membrane efflux protein	>MXA92_01751 outer membrane efflux protein	>lcl|CP000113.1_gene_1781 [locus_tag=MXAN_1791] [location=2116446..2117945]
>MXA51_01942 hypothetical protein	>MXA93_01946 hypothetical protein	>MXA72_01923 hypothetical protein	>MXA44_01938 hypothetical protein	>MXA30_01942 hypothetical protein	START OF REGION NOT DETECTED	START OF REGION NOT DETECTED	>MXA31_01944 hypothetical protein	>MXA34_01946 hypothetical protein	>MXA56_01951 hypothetical protein	>MXA07_01754 hypothetical protein	>MXA26_01754 hypothetical protein	>MXA6_01757 hypothetical protein	>MXA58_01750 hypothetical protein	>MXA64_01747 hypothetical protein	>MXA39_01755 hypothetical protein	>MXA0_01765 hypothetical protein	>MXA32_01763 hypothetical protein	>MXA46_01763 hypothetical protein	>MXA60_01759 hypothetical protein	>MXA49_01763 hypothetical protein	>MXA92_01752 hypothetical protein	>lcl|CP000113.1_gene_1782 [locus_tag=MXAN_1792] [location=2117952..2119700]
>MXA51_01943 phosphotransferase	>MXA93_01947 phosphotransferase	>MXA72_01924 phosphotransferase	>MXA44_01939 phosphotransferase	>MXA30_01943 phosphotransferase	START OF REGION NOT DETECTED	START OF REGION NOT DETECTED	>MXA31_01945 phosphotransferase	>MXA34_01947 phosphotransferase	>MXA56_01952 phosphotransferase	>MXA07_01755 phosphotransferase	>MXA26_01755 phosphotransferase	>MXA6_01758 phosphotransferase	>MXA58_01751 phosphotransferase	>MXA64_01748 phosphotransferase	>MXA39_01756 phosphotransferase	>MXA0_01766 phosphotransferase	>MXA32_01764 phosphotransferase	>MXA46_01764 phosphotransferase	>MXA60_01760 phosphotransferase	>MXA49_01764 phosphotransferase	>MXA92_01753 phosphotransferase	>lcl|CP000113.1_gene_1783 [locus_tag=MXAN_1793] [location=2119709..2120719]
>MXA51_01944 putative transposase	>MXA93_01948 putative transposase	>MXA72_01925 putative transposase	>MXA44_01940 putative transposase	>MXA30_01944 putative transposase	START OF REGION NOT DETECTED	START OF REGION NOT DETECTED	>MXA31_01946 putative transposase	>MXA34_01948 putative transposase	>MXA56_01953 putative transposase	>MXA07_01756 putative transposase	>MXA26_01756 putative transposase	>MXA6_01759 putative transposase	>MXA58_01752 putative transposase	>MXA64_01749 putative transposase	>MXA39_01757 putative transposase	>MXA0_01767 putative transposase	>MXA32_01765 putative transposase	>MXA46_01765 putative transposase	>MXA60_01761 putative transposase	>MXA49_01765 putative transposase	>MXA92_01754 putative transposase	>lcl|CP000113.1_gene_1784 [locus_tag=MXAN_1794] [location=2120938..2121837]
>MXA51_01945 hypothetical protein	>MXA93_01949 hypothetical protein	>MXA72_01926 hypothetical protein	>MXA44_01941 hypothetical protein	>MXA30_01945 hypothetical protein	START OF REGION NOT DETECTED	START OF REGION NOT DETECTED	>MXA31_01947 hypothetical protein	>MXA34_01949 hypothetical protein	>MXA56_01954 hypothetical protein	>MXA07_01757 hypothetical protein	>MXA26_01757 hypothetical protein	>MXA6_01760 hypothetical protein	>MXA58_01753 hypothetical protein	>MXA64_01750 hypothetical protein	>MXA39_01758 hypothetical protein	>MXA0_01768 hypothetical protein	>MXA32_01766 hypothetical protein	>MXA46_01766 hypothetical protein	>MXA60_01762 hypothetical protein	>MXA49_01766 hypothetical protein	>MXA92_01755 hypothetical protein	>lcl|CP000113.1_gene_1785 [locus_tag=MXAN_1795] [location=2122220..2123269]
>MXA51_01946 hypothetical protein	>MXA93_01950 hypothetical protein	>MXA72_01927 hypothetical protein	>MXA44_01942 hypothetical protein	>MXA30_01946 hypothetical protein	START OF REGION NOT DETECTED	START OF REGION NOT DETECTED	>MXA31_01948 hypothetical protein	>MXA34_01950 hypothetical protein	>MXA56_01955 hypothetical protein	>MXA07_01758 hypothetical protein	>MXA26_01758 hypothetical protein	>MXA6_01761 hypothetical protein	>MXA58_01754 hypothetical protein	>MXA64_01751 hypothetical protein	>MXA39_01759 hypothetical protein	>MXA0_01769 hypothetical protein	>MXA32_01767 hypothetical protein	>MXA46_01767 hypothetical protein	>MXA60_01763 hypothetical protein	>MXA49_01767 hypothetical protein	>MXA92_01756 hypothetical protein	>lcl|CP000113.1_gene_1786 [locus_tag=MXAN_1796] [location=2123796..2124140]
>MXA51_01947 hypothetical protein	>MXA93_01951 hypothetical protein	>MXA72_01928 hypothetical protein	>MXA44_01943 hypothetical protein	>MXA30_01947 hypothetical protein	START OF REGION NOT DETECTED	START OF REGION NOT DETECTED	>MXA31_01949 hypothetical protein	>MXA34_01951 hypothetical protein	>MXA56_01956 hypothetical protein	>MXA07_01759 hypothetical protein	>MXA26_01759 hypothetical protein	>MXA6_01762 hypothetical protein	>MXA58_01755 hypothetical protein	>MXA64_01752 hypothetical protein	>MXA39_01760 hypothetical protein	>MXA0_01770 hypothetical protein	>MXA32_01768 hypothetical protein	>MXA46_01768 hypothetical protein	>MXA60_01764 hypothetical protein	>MXA49_01768 hypothetical protein	>MXA92_01757 hypothetical protein	>lcl|CP000113.1_gene_1787 [locus_tag=MXAN_1797] [location=complement(2124471..2125214)]
>MXA51_01948 RibD domain protein	>MXA93_01952 RibD domain protein	>MXA72_01929 RibD domain protein	>MXA44_01944 hypothetical protein	>MXA30_01948 hypothetical protein			>MXA31_01950 RibD domain protein	>MXA34_01952 RibD domain protein	>MXA56_01957 RibD domain protein	>MXA07_01760 hypothetical protein	>MXA26_01760 hypothetical protein	>MXA6_01763 hypothetical protein	>MXA58_01756 hypothetical protein	>MXA64_01753 hypothetical protein	>MXA39_01761 hypothetical protein	>MXA0_01771 hypothetical protein	>MXA32_01769 hypothetical protein	>MXA46_01769 hypothetical protein	>MXA60_01765 hypothetical protein	>MXA49_01769 hypothetical protein	>MXA92_01758 hypothetical protein	>lcl|CP000113.1_gene_1788 [locus_tag=MXAN_1798] [location=complement(2125208..2125477)]
>MXA51_01949 hypothetical protein	>MXA93_01953 hypothetical protein	>MXA72_01930 hypothetical protein	>MXA44_01945 hypothetical protein	>MXA30_01949 hypothetical protein	>MXA15_01863 hypothetical protein		>MXA31_01951 hypothetical protein	>MXA34_01953 hypothetical protein	>MXA56_01958 hypothetical protein	>MXA07_01761 RibD domain protein	>MXA26_01761 RibD domain protein	>MXA6_01764 AraC family transcriptional regulator	>MXA58_01757 hypothetical protein	>MXA64_01754 RibD domain protein	>MXA39_01762 RibD domain protein	>MXA0_01772 RibD domain protein	>MXA32_01770 RibD domain protein	>MXA46_01770 RibD domain protein	>MXA60_01766 RibD domain protein	>MXA49_01770 RibD domain protein	>MXA92_01759 RibD domain protein	>lcl|CP000113.1_gene_1789 [locus_tag=MXAN_1799] [location=complement(2125517..2125804)]
>MXA51_01950 putative membrane protein	>MXA93_01954 putative membrane protein	>MXA72_01931 putative membrane protein	>MXA44_01946 hypothetical protein	>MXA30_01950 hypothetical protein	>MXA15_01864 hypothetical protein		>MXA31_01952 putative membrane protein	>MXA34_01954 putative membrane protein	>MXA56_01959 putative membrane protein	>MXA07_01762 hypothetical protein	>MXA26_01762 hypothetical protein	>MXA6_01765 hypothetical protein	>MXA58_01758 hypothetical protein	>MXA64_01755 hypothetical protein	>MXA39_01763 hypothetical protein	>MXA0_01773 hypothetical protein	>MXA32_01771 hypothetical protein	>MXA46_01771 hypothetical protein	>MXA60_01767 hypothetical protein	>MXA49_01771 hypothetical protein	>MXA92_01760 hypothetical protein	>lcl|CP000113.1_gene_1790 [locus_tag=MXAN_1800] [location=2125939..2127300]
>MXA51_01951 putative membrane protein	>MXA93_01955 putative membrane protein	>MXA72_01932 putative membrane protein	>MXA44_01947 hypothetical protein	>MXA30_01951 hypothetical protein	>MXA15_01865 hypothetical protein		>MXA31_01953 putative membrane protein	>MXA34_01955 putative membrane protein	>MXA56_01960 putative membrane protein	>MXA07_01763 hypothetical protein	>MXA26_01763 hypothetical protein	>MXA6_01766 cysteine-rich repeat protein	>MXA58_01759 hypothetical protein	>MXA64_01756 putative membrane protein	>MXA39_01764 putative membrane protein	>MXA0_01774 putative membrane protein	>MXA32_01772 putative membrane protein	>MXA46_01772 putative membrane protein	>MXA60_01768 putative membrane protein	>MXA49_01772 putative membrane protein	>MXA92_01761 putative membrane protein	>lcl|CP000113.1_gene_1791 [locus_tag=MXAN_1801] [location=2127889..2128443]
>MXA51_01952 hypothetical protein	>MXA93_01956 hypothetical protein	>MXA72_01933 hypothetical protein	>MXA44_01948 hypothetical protein	>MXA30_01952 hypothetical protein	>MXA15_01866 hypothetical protein		>MXA31_01954 hypothetical protein	>MXA34_01956 hypothetical protein	>MXA56_01961 hypothetical protein	>MXA07_01764 hypothetical protein	>MXA26_01764 hypothetical protein	>MXA6_01767 peptidase, M12A (astacin) subfamily	>MXA58_01760 hypothetical protein	>MXA64_01757 putative membrane protein	>MXA39_01765 putative membrane protein	>MXA0_01775 putative membrane protein	>MXA32_01773 putative membrane protein	>MXA46_01773 putative membrane protein	>MXA60_01769 putative membrane protein	>MXA49_01773 putative membrane protein	>MXA92_01762 putative membrane protein	>lcl|CP000113.1_gene_1792 [locus_tag=MXAN_1802] [location=2128552..2129286]
>MXA51_01953 putative lipoprotein	>MXA93_01957 putative lipoprotein	>MXA72_01934 putative lipoprotein	>MXA44_01949 hypothetical protein	>MXA30_01953 hypothetical protein	>MXA15_01867 hypothetical protein		>MXA31_01955 putative lipoprotein	>MXA34_01957 putative lipoprotein	>MXA56_01962 putative lipoprotein	>MXA07_01765 hypothetical protein	>MXA26_01765 hypothetical protein	>MXA6_01768 hypothetical protein	>MXA58_01761 hsdR Type I restriction enzyme EcoR124II R protein	>MXA64_01758 hypothetical protein	>MXA39_01766 hypothetical protein	>MXA0_01776 hypothetical protein	>MXA32_01774 hypothetical protein	>MXA46_01774 hypothetical protein	>MXA60_01770 hypothetical protein	>MXA49_01774 hypothetical protein	>MXA92_01763 hypothetical protein	>lcl|CP000113.1_gene_1793 [locus_tag=MXAN_1803] [location=2129667..2129843]
>MXA51_01954 putative transposase	>MXA93_01958 putative transposase	>MXA72_01935 putative transposase	>MXA44_01950 putative restriction/modification enzyme	>MXA30_01954 putative restriction/modification enzyme	>MXA15_01868 hypothetical protein		>MXA31_01956 putative transposase	>MXA34_01958 putative transposase	>MXA56_01963 putative transposase	>MXA07_01766 putative restriction/modification enzyme	>MXA26_01766 putative restriction/modification enzyme	>MXA6_01769 RDD family protein	>MXA58_01762 EcoKI restriction-modification system protein HsdS	>MXA64_01759 putative lipoprotein	>MXA39_01767 putative lipoprotein	>MXA0_01777 putative lipoprotein	>MXA32_01775 putative lipoprotein	>MXA46_01775 putative lipoprotein	>MXA60_01771 putative lipoprotein	>MXA49_01775 putative lipoprotein	>MXA92_01764 putative lipoprotein	>lcl|CP000113.1_gene_1794 [locus_tag=MXAN_1804] [location=2129844..2130011]
>MXA51_01955 Ricin-type beta-trefoil lectin domain protein	>MXA93_01959 Ricin-type beta-trefoil lectin domain protein	>MXA72_01936 Ricin-type beta-trefoil lectin domain protein	>MXA44_01951 hypothetical protein	>MXA30_01955 hypothetical protein	>MXA15_01869 prtB_1 protease B		>MXA31_01957 Ricin-type beta-trefoil lectin domain protein	>MXA34_01959 Ricin-type beta-trefoil lectin domain protein	>MXA56_01964 Ricin-type beta-trefoil lectin domain protein	>MXA07_01767 hypothetical protein	>MXA26_01767 hypothetical protein	>MXA6_01770 PBS lyase HEAT-like repeat protein	>MXA58_01763 type I restriction enzyme StySPI M protein	>MXA64_01760 hypothetical protein	>MXA39_01768 hypothetical protein	>MXA0_01778 hypothetical protein	>MXA32_01776 hypothetical protein	>MXA46_01776 hypothetical protein	>MXA60_01772 hypothetical protein	>MXA49_01776 hypothetical protein	>MXA92_01765 hypothetical protein	>lcl|CP000113.1_gene_1795 [locus_tag=MXAN_1805] [location=complement(2130163..2130984)]
>MXA51_01956 hypothetical protein	>MXA93_01960 hypothetical protein	>MXA72_01937 hypothetical protein	>MXA44_01952 RDD family protein	>MXA30_01956 RDD family protein	>MXA15_01870 HAE1 family efflux transporter		>MXA31_01958 hypothetical protein	>MXA34_01960 hypothetical protein	>MXA56_01965 hypothetical protein	>MXA07_01768 RDD family protein	>MXA26_01768 RDD family protein	>MXA6_01771 hypothetical protein	>MXA58_01764 type I restriction enzyme StySPI M protein	>MXA64_01761 putative transposase	>MXA39_01769 putative transposase	>MXA0_01779 putative transposase	>MXA32_01777 putative transposase	>MXA46_01777 putative transposase	>MXA60_01773 putative transposase	>MXA49_01777 putative transposase	>MXA92_01766 putative transposase	>lcl|CP000113.1_gene_1796 [locus_tag=MXAN_1806] [location=complement(2131000..2131884)]
>MXA51_01957 transposase orfB, IS5 family	>MXA93_01961 transposase orfB, IS5 family	>MXA72_01938 transposase orfB, IS5 family	>MXA44_01953 PBS lyase HEAT-like repeat protein	>MXA30_01957 PBS lyase HEAT-like repeat protein	>MXA15_01871 hypothetical protein		>MXA31_01959 transposase orfB, IS5 family	>MXA34_01961 transposase orfB, IS5 family	>MXA56_01966 transposase orfB, IS5 family	>MXA07_01769 PBS lyase HEAT-like repeat protein	>MXA26_01769 PBS lyase HEAT-like repeat protein	>MXA6_01772 hypothetical protein	>MXA58_01765 hypothetical protein	>MXA64_01762 hypothetical protein	>MXA39_01770 hypothetical protein	>MXA0_01780 hypothetical protein	>MXA32_01778 hypothetical protein	>MXA46_01778 hypothetical protein	>MXA60_01774 hypothetical protein	>MXA49_01778 hypothetical protein	>MXA92_01767 hypothetical protein	>lcl|CP000113.1_gene_1797 [locus_tag=MXAN_1807] [location=complement(2131923..2132180)]
>MXA51_01958 hypothetical protein	>MXA93_01962 hypothetical protein	>MXA72_01939 hypothetical protein	>MXA44_01954 vegetative protein	>MXA30_01958 vegetative protein	>MXA15_01872 iorA isoquinoline 1-oxidoreductase, alpha subunit		>MXA31_01960 hypothetical protein	>MXA34_01962 hypothetical protein	>MXA56_01967 hypothetical protein	>MXA07_01770 hypothetical protein	>MXA26_01770 hypothetical protein	>MXA6_01773 hypothetical protein	>MXA58_01766 hypothetical protein	>MXA64_01763 type I restriction enzyme StySPI M protein	>MXA39_01771 type I restriction enzyme StySPI M protein	>MXA0_01781 type I restriction enzyme StySPI M protein	>MXA32_01779 type I restriction enzyme StySPI M protein	>MXA46_01779 type I restriction enzyme StySPI M protein	>MXA60_01775 type I restriction enzyme StySPI M protein	>MXA49_01779 type I restriction enzyme StySPI M protein	>MXA92_01768 type I restriction enzyme StySPI M protein	>lcl|CP000113.1_gene_1798 [locus_tag=MXAN_1808] [location=2132683..2137653]
>MXA51_01959 beta-lactamase	>MXA93_01963 beta-lactamase	>MXA72_01940 beta-lactamase	>MXA44_01955 hypothetical protein	>MXA30_01959 hypothetical protein	>MXA15_01873 iorB_1 isoquinoline 1-oxidoreductase, beta subunit		>MXA31_01961 beta-lactamase	>MXA34_01963 beta-lactamase	>MXA56_01968 beta-lactamase	>MXA07_01771 hypothetical protein	>MXA26_01771 hypothetical protein	>MXA6_01774 3-oxoacyl-[acyl-carrier-protein] synthase	>MXA58_01767 hypothetical protein	>MXA64_01764 restriction modification system DNA specificity domain-containing protein	>MXA39_01772 restriction modification system DNA specificity domain-containing protein	>MXA0_01782 restriction modification system DNA specificity domain-containing protein	>MXA32_01780 restriction modification system DNA specificity domain-containing protein	>MXA46_01780 restriction modification system DNA specificity domain-containing protein	>MXA60_01776 restriction modification system DNA specificity domain-containing protein	>MXA49_01780 restriction modification system DNA specificity domain-containing protein	>MXA92_01769 restriction modification system DNA specificity domain-containing protein	>lcl|CP000113.1_gene_1799 [locus_tag=MXAN_1809] [location=complement(2138524..2139387)]
>MXA51_01960 hypothetical protein	>MXA93_01964 hypothetical protein	>MXA72_01941 hypothetical protein	>MXA44_01956 hypothetical protein	>MXA30_01960 hypothetical protein	>MXA15_01874 hypothetical protein		>MXA31_01962 hypothetical protein	>MXA34_01964 hypothetical protein	>MXA56_01969 hypothetical protein	>MXA07_01772 hypothetical protein	>MXA26_01772 hypothetical protein	>MXA6_01775 hypothetical protein	>MXA58_01768 hypothetical protein	>MXA64_01765 hsdR type I restriction enzyme EcoKI subunit R	>MXA39_01773 hsdR type I restriction enzyme EcoKI subunit R	>MXA0_01783 hsdR type I restriction enzyme EcoKI subunit R	>MXA32_01781 hsdR type I restriction enzyme EcoKI subunit R	>MXA46_01781 hsdR type I restriction enzyme EcoKI subunit R	>MXA60_01777 hsdR type I restriction enzyme EcoKI subunit R	>MXA49_01781 hsdR type I restriction enzyme EcoKI subunit R	>MXA92_01770 hsdR type I restriction enzyme EcoKI subunit R	>lcl|CP000113.1_gene_1800 [locus_tag=MXAN_1810] [location=2140040..2140654]
>MXA51_01961 peptidyl-prolyl cis-trans isomerase	>MXA93_01965 peptidyl-prolyl cis-trans isomerase	>MXA72_01942 RibD domain protein	>MXA44_01957 hypothetical protein	>MXA30_01961 hypothetical protein	>MXA15_01875 hypothetical protein		>MXA31_01963 putative membrane protein	>MXA34_01965 putative membrane protein	>MXA56_01970 putative membrane protein	>MXA07_01773 3-oxoacyl-[acyl-carrier-protein] synthase	>MXA26_01773 3-oxoacyl-[acyl-carrier-protein] synthase	>MXA6_01776 hypothetical protein	>MXA58_01769 3-oxoacyl-[acyl-carrier-protein] synthase	>MXA64_01766 hypothetical protein	>MXA39_01774 DNA-binding protein, excisionase family	>MXA0_01784 transposase, IS5 family	>MXA32_01782 transposase, IS5 family	>MXA46_01782 transposase, IS5 family	>MXA60_01778 transposase, IS5 family	>MXA49_01782 transposase, IS5 family	>MXA92_01771 transposase, IS5 family	>lcl|CP000113.1_gene_1801 [locus_tag=MXAN_1811] [location=2140770..2142578]
>MXA51_01962 exodeoxyribonuclease VII large subunit	>MXA93_01966 exodeoxyribonuclease VII large subunit	>MXA72_01943 hypothetical protein	>MXA44_01958 hypothetical protein	>MXA30_01962 hypothetical protein	>MXA15_01876 IS21 family transposase	>MXA62_01906 IS21 family transposase	>MXA31_01964 sensor histidine kinase	>MXA34_01966 sensor histidine kinase	>MXA56_01971 sensor histidine kinase	>MXA07_01774 hypothetical protein	>MXA26_01774 hypothetical protein	>MXA6_01777 hypothetical protein	>MXA58_01770 hypothetical protein	>MXA64_01767 site-specific recombinase, resolvase family	>MXA39_01775 Calcineurin-like phosphoesterase superfamily domain protein	>MXA0_01785 hypothetical protein	>MXA32_01783 hypothetical protein	>MXA46_01783 hypothetical protein	>MXA60_01779 hypothetical protein	>MXA49_01783 hypothetical protein	>MXA92_01772 hypothetical protein	>lcl|CP000113.1_gene_1802 [locus_tag=MXAN_1812] [location=complement(2143618..2144346)]
>MXA51_01963 hypothetical protein	>MXA93_01967 hypothetical protein	>MXA72_01944 hypothetical protein	>MXA44_01959 hypothetical protein	>MXA30_01963 hypothetical protein	>MXA15_01877 transposase, unclassified family	>MXA62_01907 transposase, unclassified family	>MXA31_01965 DNA-binding response regulator	>MXA34_01967 DNA-binding response regulator	>MXA56_01972 DNA-binding response regulator	>MXA07_01775 hypothetical protein	>MXA26_01775 hypothetical protein	>MXA6_01778 hypothetical protein	>MXA58_01771 hypothetical protein	>MXA64_01768 hypothetical protein	>MXA39_01776 hypothetical protein	>MXA0_01786 site-specific recombinase, resolvase family	>MXA32_01784 site-specific recombinase, resolvase family	>MXA46_01784 site-specific recombinase, resolvase family	>MXA60_01780 site-specific recombinase, resolvase family	>MXA49_01784 site-specific recombinase, resolvase family	>MXA92_01773 site-specific recombinase, resolvase family	>lcl|CP000113.1_gene_1803 [locus_tag=MXAN_1813] [location=complement(2144359..2145612)]
>MXA51_01964 hypothetical protein	>MXA93_01968 hypothetical protein	>MXA72_01945 hypothetical protein	>MXA44_01960 hypothetical protein	>MXA30_01964 hypothetical protein	>MXA15_01878 transposase, unclassified family	>MXA62_01908 transposase, unclassified family	>MXA31_01966 copper tolerance protein	>MXA34_01968 copper tolerance protein	>MXA56_01973 copper tolerance protein	>MXA07_01776 hypothetical protein	>MXA26_01776 hypothetical protein	>MXA6_01779 hypothetical protein	>MXA58_01772 hypothetical protein	>MXA64_01769 ThiF family protein	>MXA39_01777 hypothetical protein	>MXA0_01788 methyltransferase, RsmB/NOP family	>MXA32_01786 methyltransferase, RsmB/NOP family	>MXA46_01786 methyltransferase, RsmB/NOP family	>MXA60_01782 methyltransferase, RsmB/NOP family	>MXA49_01786 methyltransferase, RsmB/NOP family	>MXA92_01775 methyltransferase, RsmB/NOP family	>lcl|CP000113.1_gene_1804 [locus_tag=MXAN_1814] [location=complement(2145600..2146691)]
>MXA51_01965 hypothetical protein	>MXA93_01969 hypothetical protein	>MXA72_01946 hypothetical protein	>MXA44_01961 hypothetical protein	>MXA30_01965 hypothetical protein	>MXA15_01879 hypothetical protein	>MXA62_01909 hypothetical protein	>MXA31_01967 Heavy metal efflux pump, CzcB family protein	>MXA34_01969 Heavy metal efflux pump, CzcB family protein	>MXA56_01974 Heavy metal efflux pump, CzcB family protein	>MXA07_01777 hypothetical protein	>MXA26_01777 hypothetical protein	>MXA6_01780 hypothetical protein	>MXA58_01773 hypothetical protein	>MXA64_01770 hypothetical protein	>MXA39_01778 hypothetical protein	>MXA0_01789 LD-carboxypeptidase family protein	>MXA32_01787 LD-carboxypeptidase family protein	>MXA46_01787 LD-carboxypeptidase family protein	>MXA60_01783 LD-carboxypeptidase family protein	>MXA49_01787 LD-carboxypeptidase family protein	>MXA92_01776 LD-carboxypeptidase family protein	>lcl|CP000113.1_gene_1805 [locus_tag=MXAN_1815] [location=complement(2146693..2147697)]
>MXA51_01966 hypothetical protein	>MXA93_01970 hypothetical protein	>MXA72_01947 putative restriction/modification enzyme	>MXA44_01962 hypothetical protein	>MXA30_01966 hypothetical protein	>MXA15_01880 putative membrane protein	>MXA62_01910 putative membrane protein	>MXA31_01968 heavy metal efflux pump, CzcA family	>MXA34_01970 heavy metal efflux pump, CzcA family	>MXA56_01975 heavy metal efflux pump, CzcA family	>MXA07_01778 hypothetical protein	>MXA26_01778 hypothetical protein	>MXA6_01781 hypothetical protein	>MXA58_01774 hypothetical protein	>MXA64_01771 hypothetical protein	>MXA39_01779 hypothetical protein	>MXA0_01790 beta-lactamase	>MXA32_01788 beta-lactamase	>MXA46_01788 beta-lactamase	>MXA60_01784 beta-lactamase	>MXA49_01788 beta-lactamase	>MXA92_01777 beta-lactamase	>lcl|CP000113.1_gene_1806 [locus_tag=MXAN_1816] [location=complement(2147726..2149021)]
>MXA51_01967 transposase, is4-like protein	>MXA93_01971 transposase, is4-like protein	>MXA72_01948 hypothetical protein	>MXA44_01963 hypothetical protein	>MXA30_01967 hypothetical protein	>MXA15_01881 hypothetical protein	>MXA62_01911 hypothetical protein	>MXA31_01969 outer membrane efflux protein	>MXA34_01971 outer membrane efflux protein	>MXA56_01976 outer membrane efflux protein	>MXA07_01779 Antibiotic biosynthesis monooxygenase	>MXA26_01779 Antibiotic biosynthesis monooxygenase	>MXA6_01782 hypothetical protein	>MXA58_01775 hypothetical protein	>MXA64_01772 hypothetical protein	>MXA39_01780 RDD family protein	>MXA0_01791 UDP-N-acetylmuramate	>MXA32_01789 UDP-N-acetylmuramate	>MXA46_01789 UDP-N-acetylmuramate	>MXA60_01785 UDP-N-acetylmuramate	>MXA49_01789 UDP-N-acetylmuramate	>MXA92_01778 UDP-N-acetylmuramate	>lcl|CP000113.1_gene_1807 [locus_tag=MXAN_1817] [location=2149251..2149844]
>MXA51_01968 RNA-directed DNA polymerase domain-containing protein	>MXA93_01972 RNA-directed DNA polymerase domain-containing protein	>MXA72_01949 RDD family protein	>MXA44_01964 hypothetical protein	>MXA30_01968 hypothetical protein	>MXA15_01882 hypothetical protein	>MXA62_01912 hypothetical protein	>MXA31_01970 RND family efflux transporter MFP subunit	>MXA34_01972 RND family efflux transporter MFP subunit	>MXA56_01977 RND family efflux transporter MFP subunit	>MXA07_01780 hypothetical protein	>MXA26_01780 hypothetical protein	>MXA6_01783 hypothetical protein	>MXA58_01776 hypothetical protein	>MXA64_01773 hypothetical protein	>MXA39_01781 PBS lyase HEAT-like repeat protein	>MXA0_01792 thioredoxin family protein	>MXA32_01790 thioredoxin family protein	>MXA46_01790 thioredoxin family protein	>MXA60_01786 thioredoxin family protein	>MXA49_01790 thioredoxin family protein	>MXA92_01779 thioredoxin family protein	>lcl|CP000113.1_gene_1808 [locus_tag=MXAN_1818] [location=complement(2149890..2150165)]
>MXA51_01969 Sigma-70, region 4	>MXA93_01973 Sigma-70, region 4	>MXA72_01950 PBS lyase HEAT-like repeat protein	>MXA44_01965 hypothetical protein	>MXA30_01969 hypothetical protein	>MXA15_01883 hypothetical protein	>MXA62_01913 hypothetical protein	>MXA31_01971 AcrB/AcrD/AcrF family efflux transporter inner membrane protein	>MXA34_01973 AcrB/AcrD/AcrF family efflux transporter inner membrane protein	>MXA56_01978 AcrB/AcrD/AcrF family efflux transporter inner membrane protein	>MXA07_01781 hypothetical protein	>MXA26_01781 hypothetical protein	>MXA6_01784 hypothetical protein	>MXA58_01777 hypothetical protein	>MXA64_01774 hypothetical protein	>MXA39_01782 vegetative protein	>MXA0_01793 suhB inositol-1-monophosphatase	>MXA32_01791 suhB inositol-1-monophosphatase	>MXA46_01791 suhB inositol-1-monophosphatase	>MXA60_01787 suhB inositol-1-monophosphatase	>MXA49_01791 suhB inositol-1-monophosphatase	>MXA92_01780 suhB inositol-1-monophosphatase	>lcl|CP000113.1_gene_1809 [locus_tag=MXAN_1819] [location=complement(2150126..2150515)]
>MXA51_01970 HNH endonuclease	>MXA93_01974 HNH endonuclease	>MXA72_01951 vegetative protein	>MXA44_01966 hypothetical protein	>MXA30_01970 hypothetical protein	>MXA15_01884 hypothetical protein	>MXA62_01914 hypothetical protein	>MXA31_01972 hypothetical protein	>MXA34_01974 hypothetical protein	>MXA56_01979 hypothetical protein	>MXA07_01782 transposase, IS4 family	>MXA26_01782 transposase, IS4 family	>MXA6_01785 hypothetical protein	>MXA58_01778 Clostridium epsilon toxin ETX/Bacillus mosquitocidal toxin MTX2	>MXA64_01775 NC domain protein	>MXA39_01783 hypothetical protein	>MXA0_01794 polysaccharide biosynthesis/export protein	>MXA32_01792 polysaccharide biosynthesis/export protein	>MXA46_01792 polysaccharide biosynthesis/export protein	>MXA60_01788 polysaccharide biosynthesis/export protein	>MXA49_01792 polysaccharide biosynthesis/export protein	>MXA92_01781 polysaccharide biosynthesis/export protein	>lcl|CP000113.1_gene_1810 [locus_tag=MXAN_1820] [location=complement(2150512..2150952)]
>MXA51_01971 transposase mutator type	>MXA93_01975 transposase mutator type	>MXA72_01952 hypothetical protein	>MXA44_01967 hypothetical protein	>MXA30_01971 hypothetical protein	>MXA15_01885 hypothetical protein	>MXA62_01915 hypothetical protein	>MXA31_01973 hypothetical protein	>MXA34_01975 hypothetical protein	>MXA56_01980 hypothetical protein	>MXA07_01783 hypothetical protein	>MXA26_01783 hypothetical protein	>MXA6_01786 hypothetical protein	>MXA58_01779 hypothetical protein	>MXA64_01776 hypothetical protein	>MXA39_01784 hypothetical protein	>MXA0_01795 hypothetical protein	>MXA32_01793 hypothetical protein	>MXA46_01793 hypothetical protein	>MXA60_01789 hypothetical protein	>MXA49_01793 hypothetical protein	>MXA92_01782 hypothetical protein	>lcl|CP000113.1_gene_1811 [locus_tag=MXAN_1821] [location=complement(2151484..2152440)]
>MXA51_01972 hypothetical protein	>MXA93_01976 hypothetical protein	>MXA72_01953 hypothetical protein	>MXA44_01968 hypothetical protein	>MXA30_01972 hypothetical protein	>MXA15_01886 Superfamily I DNA and RNA helicases	>MXA62_01916 Superfamily I DNA and RNA helicases	>MXA31_01974 RDD family protein	>MXA34_01976 RDD family protein	>MXA56_01981 RDD family protein	>MXA07_01784 hypothetical protein	>MXA26_01784 hypothetical protein	>MXA6_01787 hypothetical protein	>MXA58_01780 hypothetical protein	>MXA64_01777 collagen triple helix repeat protein	>MXA39_01785 hypothetical protein	>MXA0_01796 hypothetical protein	>MXA32_01794 hypothetical protein	>MXA46_01794 hypothetical protein	>MXA60_01790 hypothetical protein	>MXA49_01794 hypothetical protein	>MXA92_01783 hypothetical protein	>lcl|CP000113.1_gene_1812 [locus_tag=MXAN_1822] [location=complement(2152820..2153125)]
>MXA51_01973 hypothetical protein	>MXA93_01977 hypothetical protein	>MXA72_01954 hypothetical protein	>MXA44_01969 hypothetical protein	>MXA30_01973 hypothetical protein	>MXA15_01887 transposase, IS4 family	>MXA62_01917 transposase, IS4 family	>MXA31_01975 PBS lyase HEAT-like repeat protein	>MXA34_01977 PBS lyase HEAT-like repeat protein	>MXA56_01982 PBS lyase HEAT-like repeat protein	>MXA07_01785 hypothetical protein	>MXA26_01785 hypothetical protein	>MXA6_01788 hypothetical protein	>MXA58_01781 hypothetical protein	>MXA64_01778 Flp pilus assembly protein, ATPase CpaE	>MXA39_01786 hypothetical protein	>MXA0_01797 cyclic nucleotide-binding domain protein	>MXA32_01795 cyclic nucleotide-binding domain protein	>MXA46_01795 cyclic nucleotide-binding domain protein	>MXA60_01791 cyclic nucleotide-binding domain protein	>MXA49_01795 cyclic nucleotide-binding domain protein	>MXA92_01784 cyclic nucleotide-binding domain protein	>lcl|CP000113.1_gene_1813 [locus_tag=MXAN_1825] [location=2153156..2155084]
>MXA51_01974 transposase orf1, IS66 family	>MXA93_01978 transposase orf1, IS66 family	>MXA72_01955 hypothetical protein	>MXA44_01970 hypothetical protein	>MXA30_01974 hypothetical protein	>MXA15_01888 hypothetical protein	>MXA62_01918 hypothetical protein	>MXA31_01976 vegetative protein	>MXA34_01978 vegetative protein	>MXA56_01983 vegetative protein	>MXA07_01786 OmpA domain protein	>MXA26_01786 OmpA domain protein	>MXA6_01789 hypothetical protein	>MXA58_01782 hypothetical protein	>MXA64_01779 hypothetical protein	>MXA39_01787 hypothetical protein	>MXA0_01798 FHA/TonB domain-containing protein	>MXA32_01796 FHA/TonB domain-containing protein	>MXA46_01796 FHA/TonB domain-containing protein	>MXA60_01792 FHA/TonB domain-containing protein	>MXA49_01796 FHA/TonB domain-containing protein	>MXA92_01785 FHA/TonB domain-containing protein	>lcl|CP000113.1_gene_1814 [locus_tag=MXAN_1823] [location=complement(2153291..2153686)]
>MXA51_01975 IS66 family transposase Orf3	>MXA93_01979 IS66 family transposase Orf3	>MXA72_01956 hypothetical protein	>MXA44_01971 hypothetical protein	>MXA30_01975 hypothetical protein	>MXA15_01889 RDD family protein	>MXA62_01919 RDD family protein	>MXA31_01977 hypothetical protein	>MXA34_01979 hypothetical protein	>MXA56_01984 hypothetical protein	>MXA07_01787 Rhs family protein	>MXA26_01787 Rhs family protein	>MXA6_01790 hypothetical protein	>MXA58_01783 hypothetical protein	>MXA64_01780 hypothetical protein	>MXA39_01788 hypothetical protein							>lcl|CP000113.1_gene_1815 [locus_tag=MXAN_1824] [location=complement(2153846..2154346)]
>MXA51_01976 transposase orfA, IS3 family	>MXA93_01980 transposase orfA, IS3 family	>MXA72_01957 hypothetical protein	>MXA44_01972 hypothetical protein	>MXA30_01976 hypothetical protein	>MXA15_01890 PBS lyase HEAT-like repeat protein	>MXA62_01920 PBS lyase HEAT-like repeat protein	>MXA31_01978 hypothetical protein	>MXA34_01980 hypothetical protein	>MXA56_01985 hypothetical protein	>MXA07_01788 putative terminase, atpase subunit	>MXA26_01788 putative terminase, atpase subunit	>MXA6_01791 putative phage tail protein	>MXA58_01784 putative phage tail protein	>MXA64_01781 RDD family protein	>MXA39_01789 hypothetical protein							>lcl|CP000113.1_gene_1816 [locus_tag=MXAN_1826] [location=complement(2154404..2154742)]
>MXA51_01977 restriction modification system DNA specificity domain-containing protein	>MXA93_01981 restriction modification system DNA specificity domain-containing protein	>MXA72_01958 hypothetical protein	>MXA44_01973 hypothetical protein	>MXA30_01977 hypothetical protein	>MXA15_01891 YD repeat protein	>MXA62_01921 YD repeat protein	>MXA31_01979 hypothetical protein	>MXA34_01981 hypothetical protein	>MXA56_01986 hypothetical protein	>MXA07_01789 putative bacteriophage L54a, antirepressor	>MXA26_01789 putative bacteriophage L54a, antirepressor	>MXA6_01792 hypothetical protein	>MXA58_01785 hypothetical protein	>MXA64_01782 PBS lyase HEAT-like repeat protein	>MXA39_01790 hypothetical protein							>lcl|CP000113.1_gene_1817 [locus_tag=MXAN_1827] [location=complement(2154916..2155392)]
>MXA51_01978 type I restriction enzyme StySPI M protein	>MXA93_01982 type I restriction enzyme StySPI M protein	>MXA72_01959 hypothetical protein	>MXA44_01974 hypothetical protein	>MXA30_01978 hypothetical protein	>MXA15_01892 translocation protein TolB	>MXA62_01922 translocation protein TolB	>MXA31_01980 hypothetical protein	>MXA34_01982 hypothetical protein	>MXA56_01987 hypothetical protein	>MXA07_01790 site-specific recombinase, phage integrase family	>MXA26_01790 site-specific recombinase, phage integrase family	>MXA6_01793 hypothetical protein	>MXA58_01786 hypothetical protein	>MXA64_01783 transposase, IS630 family, truncated	>MXA39_01791 hypothetical protein							>lcl|CP000113.1_gene_1818 [locus_tag=MXAN_1828] [location=complement(2155409..2156173)]
>MXA51_01979 hsdR type I restriction enzyme EcoKI subunit R	>MXA93_01983 hsdR type I restriction enzyme EcoKI subunit R	>MXA72_01960 hypothetical protein	>MXA44_01975 hypothetical protein	>MXA30_01979 hypothetical protein	>MXA15_01893 hypothetical protein	>MXA62_01923 hypothetical protein	>MXA31_01981 hypothetical protein	>MXA34_01983 hypothetical protein	>MXA56_01988 hypothetical protein	>MXA07_01791 hypothetical protein	>MXA26_01791 hypothetical protein	>MXA6_01794 hypothetical protein	>MXA58_01787 hypothetical protein	>MXA64_01784 IS5 family transposase orfB	>MXA39_01792 hypothetical protein							>lcl|CP000113.1_gene_1819 [locus_tag=MXAN_1829] [location=complement(2156821..2157399)]
>MXA51_01980 IS66 family transposase truncated	>MXA93_01984 IS66 family transposase truncated	>MXA72_01961 hypothetical protein	>MXA44_01976 hypothetical protein	>MXA30_01980 hypothetical protein	>MXA15_01894 hypothetical protein	>MXA62_01924 hypothetical protein	>MXA31_01982 hypothetical protein	>MXA34_01984 hypothetical protein	>MXA56_01989 hypothetical protein	>MXA07_01792 Bifunctional DNA Primase/polymerase	>MXA26_01792 Bifunctional DNA Primase/polymerase	>MXA6_01795 hypothetical protein	>MXA58_01788 hypothetical protein	>MXA64_01785 transposase, IS630 family	>MXA39_01793 hypothetical protein							>lcl|CP000113.1_gene_1820 [locus_tag=MXAN_1830] [location=2157398..2157598]
>MXA51_01981 RecA protein	>MXA93_01985 RecA protein	>MXA72_01962 hypothetical protein	>MXA44_01977 hypothetical protein	>MXA30_01981 hypothetical protein	>MXA15_01895 hypothetical protein	>MXA62_01925 hypothetical protein	>MXA31_01983 hypothetical protein	>MXA34_01985 hypothetical protein	>MXA56_01990 hypothetical protein	>MXA07_01793 bacteriophage-like protein	>MXA26_01793 bacteriophage-like protein	>MXA6_01796 hypothetical protein	>MXA58_01789 glycosyl transferase, group 2 family protein	>MXA64_01786 vegetative protein	>MXA39_01794 hypothetical protein							>lcl|CP000113.1_gene_1821 [locus_tag=MXAN_1831] [location=complement(2157556..2157771)]
>MXA51_01982 exodeoxyribonuclease VII large subunit	>MXA93_01986 exodeoxyribonuclease VII large subunit	>MXA72_01963 hypothetical protein	>MXA44_01978 hypothetical protein	>MXA30_01982 hypothetical protein	>MXA15_01896 hypothetical protein	>MXA62_01926 hypothetical protein	>MXA31_01984 hypothetical protein	>MXA34_01986 hypothetical protein	>MXA56_01991 hypothetical protein	>MXA07_01794 hypothetical protein	>MXA26_01794 hypothetical protein	>MXA6_01797 hypothetical protein	>MXA58_01790 hypothetical protein	>MXA64_01787 putative NTPase (NACHT family)	>MXA39_01795 hypothetical protein							>lcl|CP000113.1_gene_1822 [locus_tag=MXAN_1832] [location=complement(2158210..2158539)]
>MXA51_01983 leucine-rich repeat protein	>MXA93_01987 leucine-rich repeat protein	>MXA72_01964 hypothetical protein	>MXA44_01979 putative phage tail protein	>MXA30_01983 putative phage tail protein	>MXA15_01897 hypothetical protein	>MXA62_01927 hypothetical protein	>MXA31_01985 hypothetical protein	>MXA34_01987 hypothetical protein	>MXA56_01992 hypothetical protein	>MXA07_01795 site-specific recombinase, resolvase family	>MXA26_01795 site-specific recombinase, resolvase family	>MXA6_01798 hypothetical protein	>MXA58_01791 hypothetical protein	>MXA64_01788 hypothetical protein	>MXA39_01796 hypothetical protein							>lcl|CP000113.1_gene_1823 [locus_tag=MXAN_1833] [location=complement(2158681..2158941)]
>MXA51_01984 hypothetical protein	>MXA93_01988 hypothetical protein	>MXA72_01965 hypothetical protein	>MXA44_01980 hypothetical protein	>MXA30_01984 hypothetical protein	>MXA15_01898 Antibiotic biosynthesis monooxygenase	>MXA62_01928 Antibiotic biosynthesis monooxygenase	>MXA31_01986 hypothetical protein	>MXA34_01988 hypothetical protein	>MXA56_01993 hypothetical protein	>MXA07_01796 hypothetical protein	>MXA26_01796 hypothetical protein	>MXA6_01799 hypothetical protein	>MXA58_01792 hypothetical protein	>MXA64_01789 hypothetical protein	>MXA39_01797 hypothetical protein							>lcl|CP000113.1_gene_1824 [locus_tag=MXAN_1834] [location=complement(2159061..2159516)]
>MXA51_01985 hypothetical protein	>MXA93_01989 hypothetical protein	>MXA72_01966 hypothetical protein	>MXA44_01981 hypothetical protein	>MXA30_01985 hypothetical protein	>MXA15_01899 IS5 family transposase Orf>MXA15_01900 hypothetical protein	>MXA62_01929 IS5 family transposase Orf>MXA62_01930 hypothetical protein	>MXA31_01987 hypothetical protein	>MXA34_01989 hypothetical protein	>MXA56_01994 hypothetical protein	>MXA07_01797 hypothetical protein	>MXA26_01797 hypothetical protein	>MXA6_01800 hypothetical protein	>MXA58_01793 hypothetical protein	>MXA64_01790 hypothetical protein	>MXA39_01798 hypothetical protein							>lcl|CP000113.1_gene_1825 [locus_tag=MXAN_1835] [location=complement(2159527..2161437)]
>MXA51_01986 hypothetical protein	>MXA93_01990 hypothetical protein	>MXA72_01967 hypothetical protein	>MXA44_01982 hypothetical protein	>MXA30_01986 hypothetical protein	>MXA15_01901 hypothetical protein	>MXA62_01931 hypothetical protein	>MXA31_01988 hypothetical protein	>MXA34_01990 hypothetical protein	>MXA56_01995 hypothetical protein	>MXA07_01798 hypothetical protein	>MXA26_01798 hypothetical protein	>MXA6_01801 putative phage late control gene D protein	>MXA58_01794 putative phage late control gene D protein	>MXA64_01791 IS3 family transposase	>MXA39_01799 hypothetical protein							>lcl|CP000113.1_gene_1826 [locus_tag=MXAN_1836] [location=complement(2161502..2162839)]
>MXA51_01987 hypothetical protein	>MXA93_01991 hypothetical protein	>MXA72_01968 hypothetical protein	>MXA44_01983 hypothetical protein	>MXA30_01987 hypothetical protein	>MXA15_01902 hypothetical protein	>MXA62_01932 hypothetical protein	>MXA31_01989 hypothetical protein	>MXA34_01991 hypothetical protein	>MXA56_01996 hypothetical protein	>MXA07_01799 putative serine/threonine protein kinase	>MXA26_01799 putative serine/threonine protein kinase	>MXA6_01802 hypothetical protein	>MXA58_01795 hypothetical protein	>MXA64_01792 tetratricopeptide repeat protein	>MXA39_01800 hypothetical protein							>lcl|CP000113.1_gene_1827 [locus_tag=MXAN_1837] [location=complement(2162849..2163253)]
>MXA51_01988 3-oxoacyl-[acyl-carrier-protein] synthase	>MXA93_01992 3-oxoacyl-[acyl-carrier-protein] synthase	>MXA72_01969 hypothetical protein	>MXA44_01984 hypothetical protein	>MXA30_01988 hypothetical protein	>MXA15_01903 hypothetical protein	>MXA62_01933 hypothetical protein	>MXA31_01990 hypothetical protein	>MXA34_01992 hypothetical protein	>MXA56_01997 hypothetical protein	>MXA07_01800 hypothetical protein	>MXA26_01800 hypothetical protein	>MXA6_01803 hypothetical protein	>MXA58_01796 hypothetical protein	>MXA64_01793 hypothetical protein	>MXA39_01801 hypothetical protein							>lcl|CP000113.1_gene_1828 [locus_tag=MXAN_1838] [location=complement(2163250..2163945)]
>MXA51_01989 hypothetical protein	>MXA93_01993 hypothetical protein	>MXA72_01970 hypothetical protein	>MXA44_01985 hypothetical protein	>MXA30_01989 hypothetical protein	>MXA15_01904 hypothetical protein	>MXA62_01934 hypothetical protein	>MXA31_01991 hypothetical protein	>MXA34_01993 hypothetical protein	>MXA56_01998 hypothetical protein	>MXA07_01801 DNA-binding protein	>MXA26_01801 DNA-binding protein	>MXA6_01804 phage tail tape measure protein, TP901 family, core region	>MXA58_01797 phage tail tape measure protein, TP901 family, core region	>MXA64_01794 hypothetical protein	>MXA39_01802 hypothetical protein							>lcl|CP000113.1_gene_1829 [locus_tag=MXAN_1839] [location=complement(2163953..2164483)]
>MXA51_01990 hypothetical protein	>MXA93_01994 hypothetical protein	>MXA72_01971 hypothetical protein	>MXA44_01986 hypothetical protein	>MXA30_01990 hypothetical protein	>MXA15_01905 hypothetical protein	>MXA62_01935 hypothetical protein	>MXA31_01992 hypothetical protein	>MXA34_01994 hypothetical protein	>MXA56_01999 hypothetical protein	>MXA07_01802 DNA-binding protein	>MXA26_01802 DNA-binding protein	>MXA6_01805 hypothetical protein	>MXA58_01798 hypothetical protein	>MXA64_01795 OmpA domain protein	>MXA39_01803 hypothetical protein							>lcl|CP000113.1_gene_1830 [locus_tag=MXAN_1840] [location=complement(2164485..2166095)]
>MXA51_01991 hypothetical protein	>MXA93_01995 hypothetical protein	>MXA72_01972 hypothetical protein	>MXA44_01987 hypothetical protein	>MXA30_01991 hypothetical protein	>MXA15_01906 hypothetical protein	>MXA62_01936 hypothetical protein	>MXA31_01993 hypothetical protein	>MXA34_01995 hypothetical protein	>MXA56_02000 hypothetical protein	>MXA07_01803 serine/threonine protein kinase	>MXA26_01803 serine/threonine protein kinase	>MXA6_01806 hypothetical protein	>MXA58_01799 hypothetical protein	>MXA64_01796 Rhs family protein	>MXA39_01804 hypothetical protein							>lcl|CP000113.1_gene_1831 [locus_tag=MXAN_1841] [location=complement(2166132..2166995)]
>MXA51_01992 hypothetical protein	>MXA93_01996 hypothetical protein	>MXA72_01973 hypothetical protein	>MXA44_01988 putative phage late control gene D protein	>MXA30_01992 putative phage late control gene D protein	>MXA15_01907 putative phage tail protein	>MXA62_01937 putative phage tail protein	>MXA31_01994 hypothetical protein	>MXA34_01996 hypothetical protein	>MXA56_02001 hypothetical protein	>MXA07_01804 hypothetical protein	>MXA26_01804 hypothetical protein	>MXA6_01807 hypothetical protein	>MXA58_01800 HEAT repeat	>MXA64_01797 hypothetical protein	>MXA39_01805 hypothetical protein							>lcl|CP000113.1_gene_1832 [locus_tag=MXAN_1842] [location=complement(2167051..2167431)]
>MXA51_01993 hypothetical protein	>MXA93_01997 hypothetical protein	>MXA72_01974 hypothetical protein	>MXA44_01989 hypothetical protein	>MXA30_01993 hypothetical protein	>MXA15_01908 hypothetical protein	>MXA62_01938 hypothetical protein	>MXA31_01995 hypothetical protein	>MXA34_01997 hypothetical protein	>MXA56_02002 hypothetical protein	>MXA07_01805 hypothetical protein	>MXA26_01805 hypothetical protein	>MXA6_01808 hypothetical protein	>MXA58_01801 hypothetical protein	>MXA64_01798 putative bacteriophage L54a, antirepressor	>MXA39_01806 hypothetical protein							>lcl|CP000113.1_gene_1833 [locus_tag=MXAN_1843] [location=complement(2167442..2168128)]
>MXA51_01994 hypothetical protein	>MXA93_01998 hypothetical protein	>MXA72_01975 hypothetical protein	>MXA44_01990 hypothetical protein	>MXA30_01994 hypothetical protein	>MXA15_01909 hypothetical protein	>MXA62_01939 hypothetical protein	>MXA31_01996 hypothetical protein	>MXA34_01998 hypothetical protein	>MXA56_02003 hypothetical protein	>MXA07_01806 hypothetical protein	>MXA26_01806 hypothetical protein	>MXA6_01809 hypothetical protein	>MXA58_01802 putative phage tail sheath protein	>MXA64_01799 site-specific recombinase, phage integrase family	>MXA39_01807 putative phage tail protein							>lcl|CP000113.1_gene_1834 [locus_tag=MXAN_1844] [location=complement(2168125..2168703)]
>MXA51_01995 hypothetical protein	>MXA93_01999 hypothetical protein	>MXA72_01976 putative phage tail protein	>MXA44_01991 phage tail tape measure protein, TP901 family, core region	>MXA30_01995 phage tail tape measure protein, TP901 family, core region	>MXA15_01910 hypothetical protein	>MXA62_01940 hypothetical protein	>MXA31_01997 hypothetical protein	>MXA34_01999 hypothetical protein	>MXA56_02004 hypothetical protein	>MXA07_01807 hypothetical protein	>MXA26_01807 hypothetical protein	>MXA6_01810 putative phage tail sheath protein	>MXA58_01803 heme-binding protein	>MXA64_01800 Bifunctional DNA Primase/polymerase	>MXA39_01808 hypothetical protein							>lcl|CP000113.1_gene_1835 [locus_tag=MXAN_1845] [location=complement(2168714..2169997)]
>MXA51_01996 hypothetical protein	>MXA93_02000 hypothetical protein	>MXA72_01977 hypothetical protein	>MXA44_01992 hypothetical protein	>MXA30_01996 hypothetical protein	>MXA15_01911 hypothetical protein	>MXA62_01941 hypothetical protein	>MXA31_01998 DNA-binding transcriptional regulator BasR	>MXA34_02000 DNA-binding transcriptional regulator BasR	>MXA56_02005 hypothetical protein	>MXA07_01808 transposase orfA, IS3 family	>MXA26_01808 transposase orfA, IS3 family	>MXA6_01811 heme-binding protein	>MXA58_01804 hypothetical protein	>MXA64_01801 bacteriophage-like protein	>MXA39_01809 hypothetical protein							>lcl|CP000113.1_gene_1836 [locus_tag=MXAN_1846] [location=complement(2169994..2170335)]
>MXA51_01997 hypothetical protein	>MXA93_02001 hypothetical protein	>MXA72_01978 hypothetical protein	>MXA44_01993 hypothetical protein	>MXA30_01997 hypothetical protein	>MXA15_01912 hypothetical protein	>MXA62_01942 hypothetical protein	>MXA31_01999 hypothetical protein	>MXA34_02001 hypothetical protein	>MXA56_02006 DNA-binding transcriptional regulator BasR	>MXA07_01809 transposase orfB, IS3 family	>MXA26_01809 transposase orfB, IS3 family	>MXA6_01812 hypothetical protein	>MXA58_01805 IPT/TIG domain protein	>MXA64_01802 hypothetical protein	>MXA39_01810 hypothetical protein							>lcl|CP000113.1_gene_1837 [locus_tag=MXAN_1847] [location=complement(2170335..2170847)]
>MXA51_01998 hypothetical protein	>MXA93_02002 hypothetical protein	>MXA72_01979 hypothetical protein	>MXA44_01994 hypothetical protein	>MXA30_01998 hypothetical protein	>MXA15_01913 hypothetical protein	>MXA62_01943 hypothetical protein	>MXA31_02000 N-acetylglutamate synthase	>MXA34_02002 N-acetylglutamate synthase	>MXA56_02007 hypothetical protein	>MXA07_01810 transposase, IS5 family	>MXA26_01810 transposase, IS5 family	>MXA6_01813 IPT/TIG domain protein	>MXA58_01806 hypothetical protein	>MXA64_01803 site-specific recombinase, resolvase family	>MXA39_01811 hypothetical protein							>lcl|CP000113.1_gene_1838 [locus_tag=MXAN_1848] [location=complement(2170863..2173556)]
>MXA51_01999 hypothetical protein	>MXA93_02003 hypothetical protein	>MXA72_01980 hypothetical protein	>MXA44_01995 putative phage tail sheath protein	>MXA30_01999 putative phage tail sheath protein	>MXA15_01914 HNH endonuclease domain protein	>MXA62_01944 HNH endonuclease domain protein	>MXA31_02001 hypothetical protein	>MXA34_02003 hypothetical protein	>MXA56_02008 N-acetylglutamate synthase	>MXA07_01811 putative permease, DMT superfamily	>MXA26_01811 putative permease, DMT superfamily	>MXA6_01814 hypothetical protein	>MXA58_01807 hypothetical protein	>MXA64_01804 hypothetical protein	>MXA39_01812 hypothetical protein							>lcl|CP000113.1_gene_1839 [locus_tag=MXAN_1849] [location=complement(2173560..2173751)]
>MXA51_02000 hypothetical protein	>MXA93_02004 hypothetical protein	>MXA72_01981 hypothetical protein	>MXA44_01996 heme-binding protein	>MXA30_02000 heme-binding protein	>MXA15_01915 putative transposase	>MXA62_01945 putative transposase	>MXA31_02002 hypothetical protein	>MXA34_02004 hypothetical protein	>MXA56_02009 hypothetical protein	>MXA07_01812 transcriptional regulator, LysR family	>MXA26_01812 transcriptional regulator, LysR family	>MXA6_01815 hypothetical protein	>MXA58_01808 hypothetical protein	>MXA64_01805 hypothetical protein	>MXA39_01813 hypothetical protein							>lcl|CP000113.1_gene_1840 [locus_tag=MXAN_1850] [location=complement(2173748..2174521)]
>MXA51_02001 hypothetical protein	>MXA93_02005 hypothetical protein	>MXA72_01982 hypothetical protein	>MXA44_01997 hypothetical protein	>MXA30_02001 hypothetical protein	>MXA15_01916 hypothetical protein	>MXA62_01946 hypothetical protein	>MXA31_02003 hypothetical protein	>MXA34_02005 hypothetical protein	>MXA56_02010 hypothetical protein	>MXA07_01813 hypothetical protein	>MXA26_01813 hypothetical protein	>MXA6_01816 hypothetical protein	>MXA58_01809 hypothetical protein	>MXA64_01806 hypothetical protein	>MXA39_01814 hypothetical protein							>lcl|CP000113.1_gene_1841 [locus_tag=MXAN_1851] [location=complement(2175066..2175527)]
>MXA51_02002 hypothetical protein	>MXA93_02006 hypothetical protein	>MXA72_01983 hypothetical protein	>MXA44_01998 IPT/TIG domain protein	>MXA30_02002 IPT/TIG domain protein	>MXA15_01917 hypothetical protein	>MXA62_01947 hypothetical protein	>MXA31_02004 Piwi domain protein	>MXA34_02006 Piwi domain protein	>MXA56_02011 hypothetical protein	>MXA07_01814 beta-lactamase	>MXA26_01814 beta-lactamase	>MXA6_01817 hypothetical protein	>MXA58_01810 hypothetical protein	>MXA64_01807 putative serine/threonine protein kinase	>MXA39_01815 hypothetical protein							>lcl|CP000113.1_gene_1842 [locus_tag=MXAN_1852] [location=complement(2175538..2176266)]
>MXA51_02003 hypothetical protein	>MXA93_02007 hypothetical protein	>MXA72_01984 hypothetical protein	>MXA44_01999 hypothetical protein	>MXA30_02003 hypothetical protein	>MXA15_01918 hypothetical protein	>MXA62_01948 hypothetical protein	>MXA31_02005 putative ADP-ribosylglycohydrolase	>MXA34_02007 putative ADP-ribosylglycohydrolase	>MXA56_02012 Piwi domain protein	>MXA07_01815 hypothetical protein	>MXA26_01815 hypothetical protein	>MXA6_01818 hypothetical protein	>MXA58_01811 hypothetical protein	>MXA64_01808 hypothetical protein	>MXA39_01816 putative phage late control gene D protein							>lcl|CP000113.1_gene_1843 [locus_tag=MXAN_1853] [location=complement(2176220..2177755)]
>MXA51_02004 hypothetical protein	>MXA93_02008 hypothetical protein	>MXA72_01985 putative phage late control gene D protein	>MXA44_02000 hypothetical protein	>MXA30_02004 hypothetical protein	>MXA15_01919 hypothetical protein	>MXA62_01949 hypothetical protein	>MXA31_02006 hypothetical protein	>MXA34_02008 hypothetical protein	>MXA56_02013 putative ADP-ribosylglycohydrolase	>MXA07_01816 hypothetical protein	>MXA26_01816 hypothetical protein	>MXA6_01819 hypothetical protein	>MXA58_01812 xkdG phage-like element pbsx protein xkdg	>MXA64_01809 DNA-binding protein	>MXA39_01817 hypothetical protein							>lcl|CP000113.1_gene_1844 [locus_tag=MXAN_1854] [location=complement(2177752..2178084)]
>MXA51_02005 hypothetical protein	>MXA93_02009 hypothetical protein	>MXA72_01986 hypothetical protein	>MXA44_02001 hypothetical protein	>MXA30_02005 hypothetical protein	>MXA15_01920 transposase mutator type	>MXA62_01950 vsr very short patch repair protein	>MXA31_02007 ATP-dependent DNA helicase UvrD	>MXA34_02009 ATP-dependent DNA helicase UvrD	>MXA56_02014 hypothetical protein	>MXA07_01818 methyltransferase, RsmB/NOP family	>MXA26_01818 methyltransferase, RsmB/NOP family	>MXA6_01820 xkdG_1 Phage-like element PBSX protein xkdG precursor	>MXA58_01813 hypothetical protein	>MXA64_01810 DNA-binding protein	>MXA39_01818 hypothetical protein							>lcl|CP000113.1_gene_1845 [locus_tag=MXAN_1855] [location=complement(2178081..2178983)]
>MXA51_02006 hypothetical protein	>MXA93_02010 hypothetical protein	>MXA72_01987 hypothetical protein	>MXA44_02002 hypothetical protein	>MXA30_02006 hypothetical protein	>MXA15_01921 transposase mutator type	>MXA62_01951 DNA-cytosine methyltransferase	>MXA31_02008 hypothetical protein	>MXA34_02010 hypothetical protein	>MXA56_02015 ATP-dependent DNA helicase UvrD	>MXA07_01819 LD-carboxypeptidase family protein	>MXA26_01819 LD-carboxypeptidase family protein	>MXA6_01821 xkdG_2 phage-like element pbsx protein xkdg	>MXA58_01814 n6 adenine-specific DNA methyltransferase	>MXA64_01811 serine/threonine protein kinase	>MXA39_01819 phage tail tape measure protein, TP901 family, core region							>lcl|CP000113.1_gene_1846 [locus_tag=MXAN_1856] [location=complement(2178983..2179588)]
>MXA51_02007 putative phage tail protein	>MXA93_02011 putative phage tail protein	>MXA72_01988 phage tail tape measure protein, TP901 family, core region	>MXA44_02003 hypothetical protein	>MXA30_02007 hypothetical protein	>MXA15_01922 DNA-cytosine methyltransferase	>MXA62_01952 5-methylcytosine-specific restriction enzyme subunit McrB	>MXA31_02009 hsdR Type-1 restriction enzyme R protein	>MXA34_02011 hsdR Type-1 restriction enzyme R protein	>MXA56_02016 hypothetical protein	>MXA07_01820 beta-lactamase	>MXA26_01820 beta-lactamase	>MXA6_01822 hypothetical protein	>MXA58_01815 hypothetical protein	>MXA64_01812 hypothetical protein	>MXA39_01820 hypothetical protein							>lcl|CP000113.1_gene_1847 [locus_tag=MXAN_1857] [location=complement(2179596..2180237)]
>MXA51_02008 hypothetical protein	>MXA93_02012 hypothetical protein	>MXA72_01989 hypothetical protein	>MXA44_02004 hypothetical protein	>MXA30_02008 hypothetical protein	>MXA15_01923 SacI restriction endonuclease	>MXA62_01953 hypothetical protein	>MXA31_02010 EcoKI restriction-modification system protein HsdS	>MXA34_02012 EcoKI restriction-modification system protein HsdS	>MXA56_02017 hsdR Type-1 restriction enzyme R protein	>MXA07_01821 UDP-N-acetylmuramate	>MXA26_01821 UDP-N-acetylmuramate	>MXA6_01823 n6 adenine-specific DNA methyltransferase	>MXA58_01816 hypothetical protein	>MXA64_01813 hypothetical protein	>MXA39_01821 hypothetical protein							>lcl|CP000113.1_gene_1848 [locus_tag=MXAN_1858] [location=complement(2180234..2180527)]
>MXA51_02009 ATPase involved in DNA repair	>MXA93_02013 ATPase involved in DNA repair	>MXA72_01990 hypothetical protein	>MXA44_02005 xkdG phage-like element pbsx protein xkdg	>MXA30_02009 xkdG phage-like element pbsx protein xkdg	>MXA15_01924 hypothetical protein	>MXA62_01954 putative sensor histidine kinase	>MXA31_02011 type I restriction enzyme StySPI M protein	>MXA34_02013 type I restriction enzyme StySPI M protein	>MXA56_02018 EcoKI restriction-modification system protein HsdS	>MXA07_01822 thioredoxin family protein	>MXA26_01822 thioredoxin family protein	>MXA6_01824 hypothetical protein	>MXA58_01817 putative phage head morphogenesis protein	>MXA64_01814 hypothetical protein	>MXA39_01822 hypothetical protein							>lcl|CP000113.1_gene_1849 [locus_tag=MXAN_1859] [location=complement(2180524..2181048)]
>MXA51_02010 hypothetical protein	>MXA93_02014 hypothetical protein	>MXA72_01991 hypothetical protein	>MXA44_02006 hypothetical protein	>MXA30_02010 hypothetical protein	>MXA15_01925 RDD family protein	>MXA62_01955 hypothetical protein	>MXA31_02012 hypothetical protein	>MXA34_02014 hypothetical protein	>MXA56_02019 type I restriction enzyme StySPI M protein	>MXA07_01823 suhB inositol-1-monophosphatase	>MXA26_01823 suhB inositol-1-monophosphatase	>MXA6_01825 hypothetical protein	>MXA58_01818 hypothetical protein	>MXA64_01815 hypothetical protein	>MXA39_01823 putative phage tail sheath protein							>lcl|CP000113.1_gene_1850 [locus_tag=MXAN_1860] [location=complement(2181048..2181686)]
>MXA51_02011 hypothetical protein	>MXA93_02015 hypothetical protein	>MXA72_01992 putative phage tail sheath protein	>MXA44_02007 n6 adenine-specific DNA methyltransferase	>MXA30_02011 n6 adenine-specific DNA methyltransferase	>MXA15_01926 PBS lyase HEAT-like repeat protein	>MXA62_01956 hypothetical protein	>MXA31_02013 hypothetical protein	>MXA34_02015 hypothetical protein	>MXA56_02020 hypothetical protein	>MXA07_01824 polysaccharide biosynthesis/export protein	>MXA26_01824 polysaccharide biosynthesis/export protein	>MXA6_01826 putative phage head morphogenesis protein	>MXA58_01819 phage portal protein, PBSX family	>MXA64_01816 hypothetical protein	>MXA39_01824 heme-binding protein							>lcl|CP000113.1_gene_1851 [locus_tag=MXAN_1861] [location=complement(2181688..2182077)]
>MXA51_02012 hypothetical protein	>MXA93_02016 hypothetical protein	>MXA72_01993 heme-binding protein	>MXA44_02008 hypothetical protein	>MXA30_02012 hypothetical protein	>MXA15_01927 hypothetical protein	>MXA62_01957 RDD family protein	>MXA31_02014 site-specific recombinase, phage integrase family	>MXA34_02016 site-specific recombinase, phage integrase family	>MXA56_02021 hypothetical protein	>MXA07_01825 hypothetical protein	>MXA26_01825 hypothetical protein	>MXA6_01827 hypothetical protein	>MXA58_01820 hypothetical protein	>MXA64_01817 serine/threonine protein kinase	>MXA39_01825 hypothetical protein							>lcl|CP000113.1_gene_1852 [gene=xkdG] [locus_tag=MXAN_1862] [location=complement(2182154..2183014)]
>MXA51_02013 hypothetical protein	>MXA93_02017 hypothetical protein	>MXA72_01994 hypothetical protein	>MXA44_02009 putative phage head morphogenesis protein	>MXA30_02013 putative phage head morphogenesis protein	>MXA15_01928 hypothetical protein	>MXA62_01958 PBS lyase HEAT-like repeat protein	>MXA31_02015 hypothetical protein	>MXA34_02017 hypothetical protein	>MXA56_02022 site-specific recombinase, phage integrase family	>MXA07_01826 hypothetical protein	>MXA26_01826 hypothetical protein	>MXA6_01828 phage portal protein, PBSX family	>MXA58_01821 hypothetical protein	>MXA64_01818 Reverse transcriptase (RNA-dependent DNA polymerase)	>MXA39_01826 IPT/TIG domain protein							>lcl|CP000113.1_gene_1853 [locus_tag=MXAN_1863] [location=complement(2183059..2183724)]
>MXA51_02014 putative transcriptional regulator	>MXA93_02018 putative transcriptional regulator	>MXA72_01995 IPT/TIG domain protein	>MXA44_02010 hypothetical protein	>MXA30_02014 hypothetical protein	>MXA15_01929 hypothetical protein	>MXA62_01959 hypothetical protein	>MXA31_02016 Bifunctional DNA Primase/polymerase	>MXA34_02018 Bifunctional DNA Primase/polymerase	>MXA56_02023 hypothetical protein	>MXA07_01827 cyclic nucleotide-binding domain protein	>MXA26_01827 cyclic nucleotide-binding domain protein	>MXA6_01829 hypothetical protein	>MXA58_01822 hypothetical protein	>MXA64_01819 IS5 family transposase Orf>MXA64_01820 hypothetical protein	>MXA39_01827 hypothetical protein							>lcl|CP000113.1_gene_1854 [locus_tag=MXAN_1864] [location=complement(2183721..2185004)]
>MXA51_02015 site-specific recombinase, phage integrase family	>MXA93_02019 site-specific recombinase, phage integrase family	>MXA72_01996 hypothetical protein	>MXA44_02011 phage portal protein, PBSX family	>MXA30_02015 phage portal protein, PBSX family	>MXA15_01930 3-oxoacyl-[acyl-carrier-protein] synthase	>MXA62_01960 hypothetical protein	>MXA31_02017 putative bacteriophage related protein	>MXA34_02019 putative bacteriophage related protein	>MXA56_02024 Bifunctional DNA Primase/polymerase	>MXA07_01828 FHA/TonB domain-containing protein	>MXA26_01828 FHA/TonB domain-containing protein	>MXA6_01830 hypothetical protein	>MXA58_01823 thrombospondin type 3 repeat family protein	>MXA64_01821 hypothetical protein	>MXA39_01828 hypothetical protein							>lcl|CP000113.1_gene_1855 [locus_tag=MXAN_1865] [location=complement(2185066..2185251)]
>MXA51_02016 hypothetical protein	>MXA93_02020 hypothetical protein	>MXA72_01997 hypothetical protein	>MXA44_02012 hypothetical protein	>MXA30_02016 hypothetical protein	>MXA15_01931 hypothetical protein	>MXA62_01961 hypothetical protein	>MXA31_02018 hypothetical protein	>MXA34_02020 hypothetical protein	>MXA56_02025 putative bacteriophage related protein			>MXA6_01831 hypothetical protein	>MXA58_01824 hypothetical protein	>MXA64_01822 ATP-dependent helicase Hep>MXA64_01823 type II restriction m6 adenine DNA methyltransferase, Alw26I/Eco31I/Esp3I family	>MXA39_01829 hypothetical protein							>lcl|CP000113.1_gene_1856 [locus_tag=MXAN_1866] [location=complement(2185306..2186385)]
>MXA51_02017 Bifunctional DNA Primase/polymerase	>MXA93_02021 Bifunctional DNA Primase/polymerase	>MXA72_01998 hypothetical protein	>MXA44_02013 hypothetical protein	>MXA30_02017 hypothetical protein	>MXA15_01932 hypothetical protein	>MXA62_01962 3-oxoacyl-[acyl-carrier-protein] synthase	>MXA31_02019 site-specific recombinase, resolvase family	>MXA34_02021 site-specific recombinase, resolvase family	>MXA56_02026 hypothetical protein			>MXA6_01832 hypothetical protein	>MXA58_01825 serine/threonine protein kinase	>MXA64_01824 PBS lyase HEAT-like repeat protein	>MXA39_01830 hypothetical protein							>lcl|CP000113.1_gene_1857 [locus_tag=MXAN_1867] [location=complement(2186366..2186647)]
>MXA51_02018 putative bacteriophage related protein	>MXA93_02022 putative bacteriophage related protein	>MXA72_01999 hypothetical protein	>MXA44_02014 hypothetical protein	>MXA30_02018 hypothetical protein	>MXA15_01933 hypothetical protein	>MXA62_01963 hypothetical protein	>MXA31_02020 hypothetical protein	>MXA34_02022 hypothetical protein	>MXA56_02027 site-specific recombinase, resolvase family			>MXA6_01833 putative phage terminase, ATPase subunit	>MXA58_01826 putative phage terminase, ATPase subunit	>MXA64_01825 hypothetical protein	>MXA39_01831 hypothetical protein							>lcl|CP000113.1_gene_1858 [locus_tag=MXAN_1868] [location=complement(2186644..2188668)]
>MXA51_02019 hypothetical protein	>MXA93_02023 hypothetical protein	>MXA72_02000 hypothetical protein	>MXA44_02015 hypothetical protein	>MXA30_02019 hypothetical protein	>MXA15_01934 hypothetical protein	>MXA62_01964 hypothetical protein	>MXA31_02021 hypothetical protein	>MXA34_02023 hypothetical protein	>MXA56_02028 hypothetical protein			>MXA6_01834 hypothetical protein	>MXA58_01827 site-specific recombinase, phage integrase family	>MXA64_01826 hypothetical protein	>MXA39_01832 hypothetical protein							>lcl|CP000113.1_gene_1859 [locus_tag=MXAN_1869] [location=2189177..2190244]
>MXA51_02020 site-specific recombinase, resolvase family	>MXA93_02024 site-specific recombinase, resolvase family	>MXA72_02001 hypothetical protein	>MXA44_02016 hypothetical protein	>MXA30_02020 hypothetical protein	>MXA15_01935 hypothetical protein	>MXA62_01965 hypothetical protein	>MXA31_02022 hypothetical protein	>MXA34_02024 hypothetical protein	>MXA56_02029 hypothetical protein			>MXA6_01835 site-specific recombinase, phage integrase family	>MXA58_01828 pac Antigen I/II	>MXA64_01827 3-oxoacyl-[acyl-carrier-protein] synthase	>MXA39_01833 xkdG phage-like element pbsx protein xkdg							>lcl|CP000113.1_gene_1860 [locus_tag=MXAN_1870] [location=complement(2192254..2192817)]
>MXA51_02021 hypothetical protein	>MXA93_02025 hypothetical protein	>MXA72_02002 xkdG phage-like element pbsx protein xkdg	>MXA44_02017 putative phage terminase, ATPase subunit	>MXA30_02021 putative phage terminase, ATPase subunit	>MXA15_01936 hypothetical protein	>MXA62_01966 hypothetical protein	>MXA31_02023 putative serine/threonine protein kinase	>MXA34_02025 putative serine/threonine protein kinase	>MXA56_02030 hypothetical protein			>MXA6_01836 hypothetical protein	>MXA58_01829 hypothetical protein	>MXA64_01828 hypothetical protein	>MXA39_01834 hypothetical protein							>lcl|CP000113.1_gene_1861 [locus_tag=MXAN_1871] [location=complement(2192564..2193688)]
>MXA51_02022 hypothetical protein	>MXA93_02026 hypothetical protein	>MXA72_02003 hypothetical protein	>MXA44_02018 putative bacteriophage L54a, antirepressor	>MXA30_02022 putative bacteriophage L54a, antirepressor	>MXA15_01937 hypothetical protein	>MXA62_01967 hypothetical protein	>MXA31_02024 hypothetical protein	>MXA34_02026 hypothetical protein	>MXA56_02031 putative serine/threonine protein kinase			>MXA6_01837 hypothetical protein	>MXA58_01830 hypothetical protein	>MXA64_01829 hypothetical protein	>MXA39_01835 n6 adenine-specific DNA methyltransferase							>lcl|CP000113.1_gene_1862 [locus_tag=MXAN_1872] [location=complement(2193700..2194512)]
>MXA51_02023 transposase, IS21 family	>MXA93_02027 transposase, IS21 family	>MXA72_02004 n6 adenine-specific DNA methyltransferase	>MXA44_02019 site-specific recombinase, phage integrase family	>MXA30_02023 site-specific recombinase, phage integrase family	>MXA15_01938 hypothetical protein	>MXA62_01968 hypothetical protein	>MXA31_02025 DNA-binding protein	>MXA34_02027 DNA-binding protein	>MXA56_02032 hypothetical protein			>MXA6_01838 hypothetical protein	>MXA58_01831 exonuclease	>MXA64_01830 hypothetical protein	>MXA39_01836 hypothetical protein							>lcl|CP000113.1_gene_1863 [locus_tag=MXAN_1873] [location=2194592..2195269]
>MXA51_02024 IS21 family transposition helper protein truncated	>MXA93_02028 IS21 family transposition helper protein truncated	>MXA72_02005 hypothetical protein	>MXA44_02020 hypothetical protein	>MXA30_02024 hypothetical protein	>MXA15_01939 hypothetical protein	>MXA62_01969 hypothetical protein	>MXA31_02026 DNA-binding protein	>MXA34_02028 DNA-binding protein	>MXA56_02033 DNA-binding protein			>MXA6_01839 exonuclease	>MXA58_01832 hypothetical protein	>MXA64_01831 hypothetical protein	>MXA39_01837 putative phage head morphogenesis protein							>lcl|CP000113.1_gene_1864 [locus_tag=MXAN_1874] [location=complement(2196294..2197283)]
>MXA51_02025 hypothetical protein	>MXA93_02029 hypothetical protein	>MXA72_02006 putative phage head morphogenesis protein	>MXA44_02021 hypothetical protein	>MXA30_02025 hypothetical protein	>MXA15_01940 hypothetical protein	>MXA62_01970 hypothetical protein	>MXA31_02027 serine/threonine protein kinase	>MXA34_02029 serine/threonine protein kinase	>MXA56_02034 DNA-binding protein			>MXA6_01840 hypothetical protein	>MXA58_01833 hypothetical protein	>MXA64_01832 hypothetical protein	>MXA39_01838 hypothetical protein							>lcl|CP000113.1_gene_1865 [locus_tag=MXAN_1875] [location=complement(2197292..2198122)]
>MXA51_02026 putative serine/threonine protein kinase	>MXA93_02030 putative serine/threonine protein kinase	>MXA72_02007 hypothetical protein	>MXA44_02022 hypothetical protein	>MXA30_02026 hypothetical protein	>MXA15_01941 hypothetical protein	>MXA62_01971 hypothetical protein	>MXA31_02028 hypothetical protein	>MXA34_02030 hypothetical protein	>MXA56_02035 serine/threonine protein kinase			>MXA6_01841 hypothetical protein	>MXA58_01834 hypothetical protein	>MXA64_01833 xerD_1 tyrosine recombinase XerD	>MXA39_01839 putative phage head morphogenesis protein							>lcl|CP000113.1_gene_1866 [locus_tag=MXAN_1876] [location=complement(2198433..2199092)]
>MXA51_02027 hypothetical protein	>MXA93_02031 hypothetical protein	>MXA72_02008 phage portal protein, PBSX family	>MXA44_02023 hypothetical protein	>MXA30_02027 hypothetical protein	>MXA15_01942 hypothetical protein	>MXA62_01972 hypothetical protein	>MXA31_02029 hypothetical protein	>MXA34_02031 hypothetical protein	>MXA56_02036 hypothetical protein			>MXA6_01842 hypothetical protein	>MXA58_01835 hypothetical protein	>MXA64_01834 tyrosine recombinase Xer>MXA64_01835 tyrosine recombinase Xer>MXA64_01836 hypothetical protein	>MXA39_01840 hypothetical protein							>lcl|CP000113.1_gene_1867 [locus_tag=MXAN_1877] [location=complement(2199092..2200267)]
>MXA51_02028 DNA-binding protein	>MXA93_02032 DNA-binding protein	>MXA72_02009 hypothetical protein	>MXA44_02024 exonuclease	>MXA30_02028 exonuclease	>MXA15_01943 hypothetical protein	>MXA62_01973 hypothetical protein	>MXA31_02030 hypothetical protein	>MXA34_02032 hypothetical protein	>MXA56_02037 hypothetical protein			>MXA6_01843 hypothetical protein	>MXA58_01836 hypothetical protein	>MXA64_01837 hypothetical protein	>MXA39_01841 phage portal protein, PBSX family							>lcl|CP000113.1_gene_1868 [locus_tag=MXAN_1878] [location=complement(2200398..2201012)]
>MXA51_02029 DNA-binding protein	>MXA93_02033 DNA-binding protein	>MXA72_02010 hypothetical protein	>MXA44_02025 hypothetical protein	>MXA30_02029 hypothetical protein	>MXA15_01944 putative phage tail protein	>MXA62_01974 hypothetical protein	>MXA31_02031 SMI1 / KNR4 family protein	>MXA34_02033 SMI1 / KNR4 family protein	>MXA56_02038 hypothetical protein			>MXA6_01844 hypothetical protein	>MXA58_01837 putative helicase	>MXA64_01838 hypothetical protein	>MXA39_01842 hypothetical protein							>lcl|CP000113.1_gene_1869 [locus_tag=MXAN_1879] [location=2202566..2203399]
>MXA51_02030 serine/threonine protein kinase	>MXA93_02034 serine/threonine protein kinase	>MXA72_02011 hypothetical protein	>MXA44_02026 hypothetical protein	>MXA30_02030 hypothetical protein	>MXA15_01945 hypothetical protein	>MXA62_01975 hypothetical protein	>MXA31_02032 hypothetical protein	>MXA34_02034 hypothetical protein	>MXA56_02039 SMI1 / KNR4 family protein			>MXA6_01845 putative helicase	>MXA58_01838 hypothetical protein	>MXA64_01839 hypothetical protein	>MXA39_01843 hypothetical protein							>lcl|CP000113.1_gene_1870 [locus_tag=MXAN_1880] [location=2203611..2203949]
>MXA51_02031 serine/threonine protein kinase	>MXA93_02035 serine/threonine protein kinase	>MXA72_02012 hypothetical protein	>MXA44_02027 hypothetical protein	>MXA30_02031 hypothetical protein	>MXA15_01946 hypothetical protein	>MXA62_01976 hypothetical protein	>MXA31_02033 hypothetical protein	>MXA34_02035 hypothetical protein	>MXA56_02040 hypothetical protein			>MXA6_01846 hypothetical protein	>MXA58_01839 hypothetical protein	>MXA64_01840 hypothetical protein	>MXA39_01844 hypothetical protein							>lcl|CP000113.1_gene_1871 [locus_tag=MXAN_1881] [location=2203931..2204689]
>MXA51_02032 hypothetical protein	>MXA93_02036 hypothetical protein	>MXA72_02013 hypothetical protein	>MXA44_02028 hypothetical protein	>MXA30_02032 hypothetical protein	>MXA15_01947 hypothetical protein	>MXA62_01977 hypothetical protein	>MXA31_02034 hypothetical protein	>MXA34_02036 hypothetical protein	>MXA56_02041 hypothetical protein			>MXA6_01847 hypothetical protein	>MXA58_01840 bacteriophage-like protein	>MXA64_01841 hypothetical protein	>MXA39_01845 hypothetical protein							>lcl|CP000113.1_gene_1872 [locus_tag=MXAN_1882] [location=2204780..2207596]
>MXA51_02033 hypothetical protein	>MXA93_02037 hypothetical protein	>MXA72_02014 putative phage terminase, ATPase subunit	>MXA44_02029 hypothetical protein	>MXA30_02033 hypothetical protein	>MXA15_01948 hypothetical protein	>MXA62_01978 putative phage tail protein	>MXA31_02035 hypothetical protein	>MXA34_02037 hypothetical protein	>MXA56_02042 hypothetical protein			>MXA6_01848 putative bacteriophage related protein	>MXA58_01841 hypothetical protein	>MXA64_01842 hypothetical protein	>MXA39_01846 hypothetical protein							>lcl|CP000113.1_gene_1873 [locus_tag=MXAN_1883] [location=2207623..2210826]
>MXA51_02034 hypothetical protein	>MXA93_02038 hypothetical protein	>MXA72_02015 putative bacteriophage L54a, antirepressor	>MXA44_02030 putative helicase, ATP-dependent, intein-containing	>MXA30_02034 putative helicase, ATP-dependent, intein-containing	>MXA15_01949 Bacteriophage protein gp37	>MXA62_01979 hypothetical protein	>MXA31_02036 hypothetical protein	>MXA34_02038 hypothetical protein	>MXA56_02043 hypothetical protein			>MXA6_01849 hypothetical protein	>MXA58_01842 site-specific recombinase, resolvase family	>MXA64_01843 transposase mutator type	>MXA39_01847 putative phage terminase, ATPase subunit							>lcl|CP000113.1_gene_1874 [locus_tag=MXAN_1884] [location=2210880..2211458]
>MXA51_02035 hypothetical protein	>MXA93_02039 hypothetical protein	>MXA72_02016 site-specific recombinase, phage integrase family	>MXA44_02031 hypothetical protein	>MXA30_02035 hypothetical protein	>MXA15_01950 hypothetical protein	>MXA62_01980 hypothetical protein	>MXA31_02037 hypothetical protein	>MXA34_02039 hypothetical protein	>MXA56_02044 hypothetical protein			>MXA6_01850 site-specific recombinase, resolvase family	>MXA58_01843 hypothetical protein	>MXA64_01844 hypothetical protein	>MXA39_01848 hypothetical protein							>lcl|CP000113.1_gene_1875 [locus_tag=MXAN_1885] [location=2211632..2212447]
>MXA51_02036 hypothetical protein	>MXA93_02040 hypothetical protein	>MXA72_02017 hypothetical protein	>MXA44_02032 hypothetical protein	>MXA30_02036 hypothetical protein	>MXA15_01951 hypothetical protein	>MXA62_01981 hypothetical protein	>MXA31_02038 ATPase, AAA family	>MXA34_02040 ATPase, AAA family	>MXA56_02045 hypothetical protein			>MXA6_01851 hypothetical protein	>MXA58_01844 hypothetical protein	>MXA64_01845 5'-methylthioadenosine/S-adenosylhomocysteine nucleosidase	>MXA39_01849 hypothetical protein							>lcl|CP000113.1_gene_1876 [locus_tag=MXAN_1886] [location=2212444..2212647]
>MXA51_02037 transposase, IS5 family	>MXA93_02041 transposase, IS5 family	>MXA72_02018 hypothetical protein	>MXA44_02033 hypothetical protein	>MXA30_02037 hypothetical protein	>MXA15_01952 hypothetical protein	>MXA62_01982 hypothetical protein	>MXA31_02039 type VII secretion-associated serine protease mycosin	>MXA34_02041 type VII secretion-associated serine protease mycosin	>MXA56_02046 ATPase, AAA family			>MXA6_01852 hypothetical protein	>MXA58_01845 hypothetical protein	>MXA64_01846 hypothetical protein	>MXA39_01850 hypothetical protein							>lcl|CP000113.1_gene_1877 [locus_tag=MXAN_1887] [location=2212644..2214191]
>MXA51_02038 hypothetical protein	>MXA93_02042 hypothetical protein	>MXA72_02019 hypothetical protein	>MXA44_02034 putative bacteriophage related protein	>MXA30_02038 putative bacteriophage related protein	>MXA15_01953 hypothetical protein	>MXA62_01983 hypothetical protein	>MXA31_02041 methyltransferase, RsmB/NOP family	>MXA34_02043 methyltransferase, RsmB/NOP family	>MXA56_02047 type VII secretion-associated serine protease mycosin			>MXA6_01853 DUSAM domain protein	>MXA58_01846 transposase, IS5 family	>MXA64_01847 hypothetical protein	>MXA39_01851 hypothetical protein							>lcl|CP000113.1_gene_1878 [locus_tag=MXAN_1888] [location=2214188..2214613]
>MXA51_02039 transposase, IS4 family	>MXA93_02043 transposase, IS4 family	>MXA72_02020 hypothetical protein	>MXA44_02035 hypothetical protein	>MXA30_02039 hypothetical protein	>MXA15_01954 putative phage late control gene D protein	>MXA62_01984 hypothetical protein	>MXA31_02042 LD-carboxypeptidase family protein	>MXA34_02044 LD-carboxypeptidase family protein	>MXA56_02049 methyltransferase, RsmB/NOP family			>MXA6_01854 hypothetical protein	>MXA58_01847 putative serine/threonine protein kinase	>MXA64_01848 Fis family transcriptional regulator	>MXA39_01852 hypothetical protein							>lcl|CP000113.1_gene_1879 [locus_tag=MXAN_1890] [location=2214730..2215287]
>MXA51_02040 radical SAM protein	>MXA93_02044 radical SAM protein	>MXA72_02021 exonuclease	>MXA44_02036 site-specific recombinase, resolvase family	>MXA30_02040 site-specific recombinase, resolvase family	>MXA15_01955 hypothetical protein	>MXA62_01985 hypothetical protein	>MXA31_02043 beta-lactamase	>MXA34_02045 beta-lactamase	>MXA56_02050 LD-carboxypeptidase family protein			>MXA6_01855 putative serine/threonine protein kinase	>MXA58_01848 hypothetical protein	>MXA64_01849 hypothetical protein	>MXA39_01853 hypothetical protein							>lcl|CP000113.1_gene_1880 [locus_tag=MXAN_1891] [location=complement(2215507..2216085)]
>MXA51_02041 glutathione S-transferase	>MXA93_02045 glutathione S-transferase	>MXA72_02022 hypothetical protein	>MXA44_02037 hypothetical protein	>MXA30_02041 hypothetical protein	>MXA15_01956 hypothetical protein	>MXA62_01986 hypothetical protein	>MXA31_02044 UDP-N-acetylmuramate	>MXA34_02046 UDP-N-acetylmuramate	>MXA56_02051 beta-lactamase			>MXA6_01856 hypothetical protein	>MXA58_01849 DNA-binding protein	>MXA64_01850 hypothetical protein	>MXA39_01854 iga IgA-specific serine endopeptidase autotransporter precursor							>lcl|CP000113.1_gene_1881 [locus_tag=MXAN_1892] [location=2216216..2217388]
>MXA51_02042 hypothetical protein	>MXA93_02046 hypothetical protein	>MXA72_02023 hypothetical protein	>MXA44_02038 hypothetical protein	>MXA30_02042 hypothetical protein	>MXA15_01957 phage tail tape measure protein, TP901 family, core region	>MXA62_01987 putative phage late control gene D protein	>MXA31_02045 thioredoxin family protein	>MXA34_02047 thioredoxin family protein	>MXA56_02052 UDP-N-acetylmuramate			>MXA6_01857 DNA-binding protein	>MXA58_01850 DNA-binding protein	>MXA64_01851 hypothetical protein	>MXA39_01855 putative phage terminase, ATPase subunit							>lcl|CP000113.1_gene_1882 [locus_tag=MXAN_1893] [location=2217345..2217782]
>MXA51_02043 hypothetical protein	>MXA93_02047 hypothetical protein	>MXA72_02024 hypothetical protein	>MXA44_02039 hypothetical protein	>MXA30_02043 hypothetical protein	>MXA15_01958 hypothetical protein	>MXA62_01988 hypothetical protein	>MXA31_02046 suhB inositol-1-monophosphatase	>MXA34_02048 suhB inositol-1-monophosphatase	>MXA56_02053 thioredoxin family protein			>MXA6_01858 DNA-binding protein	>MXA58_01851 serine/threonine protein kinase	>MXA64_01852 IS21 family transposition helper protein truncated	>MXA39_01856 thrombospondin type 3 repeat family protein							>lcl|CP000113.1_gene_1883 [locus_tag=MXAN_1894] [location=complement(2217974..2218321)]
>MXA51_02044 peptidase, S41 family protein	>MXA93_02048 peptidase, S41 family protein	>MXA72_02025 hypothetical protein	>MXA44_02040 putative serine/threonine protein kinase	>MXA30_02044 putative serine/threonine protein kinase	>MXA15_01959 hypothetical protein	>MXA62_01989 hypothetical protein	>MXA31_02047 polysaccharide biosynthesis/export protein	>MXA34_02049 polysaccharide biosynthesis/export protein	>MXA56_02054 suhB inositol-1-monophosphatase			>MXA6_01859 serine/threonine protein kinase	>MXA58_01852 hypothetical protein	>MXA64_01853 ISBmu1b transposase	>MXA39_01857 putative phage terminase, ATPase subunit							>lcl|CP000113.1_gene_1884 [locus_tag=MXAN_1895] [location=complement(2218373..2218747)]
>MXA51_02045 hypothetical protein	>MXA93_02049 hypothetical protein	>MXA72_02026 hypothetical protein	>MXA44_02041 hypothetical protein	>MXA30_02045 hypothetical protein	>MXA15_01960 hypothetical protein	>MXA62_01991 hypothetical protein	>MXA31_02048 hypothetical protein	>MXA34_02050 hypothetical protein	>MXA56_02055 polysaccharide biosynthesis/export protein			>MXA6_01860 hypothetical protein	>MXA58_01853 hypothetical protein	>MXA64_01854 ISBmu1b transposase	>MXA39_01858 putative terminase, atpase subunit							>lcl|CP000113.1_gene_1885 [locus_tag=MXAN_1896] [location=2218948..2220936]
>MXA51_02046 hypothetical protein	>MXA93_02050 hypothetical protein	>MXA72_02027 putative helicase, ATP-dependent, intein-containing	>MXA44_02042 DNA-binding protein	>MXA30_02046 DNA-binding protein	>MXA15_01961 hypothetical protein	>MXA62_01992 hypothetical protein	>MXA31_02049 hypothetical protein	>MXA34_02051 hypothetical protein	>MXA56_02056 hypothetical protein			>MXA6_01861 hypothetical protein	>MXA58_01854 Annexin repeat-containing protein	>MXA64_01855 putative phage tail protein	>MXA39_01859 putative bacteriophage L54a, antirepressor							>lcl|CP000113.1_gene_1886 [locus_tag=MXAN_1897] [location=2220966..2221922]
>MXA51_02048 methyltransferase, RsmB/NOP family	>MXA93_02052 methyltransferase, RsmB/NOP family	>MXA72_02028 hypothetical protein	>MXA44_02043 DNA-binding protein	>MXA30_02047 DNA-binding protein	>MXA15_01962 putative phage tail sheath protein	>MXA62_01993 hypothetical protein	>MXA31_02050 cyclic nucleotide-binding domain protein	>MXA34_02052 cyclic nucleotide-binding domain protein	>MXA56_02057 hypothetical protein			>MXA6_01862 hypothetical protein	>MXA58_01855 hypothetical protein	>MXA64_01856 hypothetical protein	>MXA39_01860 site-specific recombinase, phage integrase family							>lcl|CP000113.1_gene_1887 [locus_tag=MXAN_1898] [location=2222547..2224055]
>MXA51_02049 LD-carboxypeptidase family protein	>MXA93_02053 LD-carboxypeptidase family protein	>MXA72_02029 hypothetical protein	>MXA44_02044 serine/threonine protein kinase	>MXA30_02048 serine/threonine protein kinase	>MXA15_01963 heme-binding protein	>MXA62_01994 acyltransferase family protein	>MXA31_02051 FHA/TonB domain-containing protein	>MXA34_02053 FHA/TonB domain-containing protein	>MXA56_02058 cyclic nucleotide-binding domain protein			>MXA6_01863 hypothetical protein	>MXA58_01856 hypothetical protein	>MXA64_01857 ATPase involved in DNA repair	>MXA39_01861 hypothetical protein							>lcl|CP000113.1_gene_1888 [locus_tag=MXAN_1899] [location=2223952..2225676]
>MXA51_02050 beta-lactamase	>MXA93_02054 beta-lactamase	>MXA72_02030 hypothetical protein	>MXA44_02045 hypothetical protein	>MXA30_02049 hypothetical protein	>MXA15_01964 hypothetical protein	>MXA62_01995 hypothetical protein			>MXA56_02059 FHA/TonB domain-containing protein			>MXA6_01864 ATPase involved in DNA repair	>MXA58_01857 hypothetical protein	>MXA64_01858 hypothetical protein	>MXA39_01862 transposase orfB, IS3 family							>lcl|CP000113.1_gene_1889 [locus_tag=MXAN_1900] [location=2226431..2226652]
>MXA51_02051 UDP-N-acetylmuramate	>MXA93_02055 UDP-N-acetylmuramate	>MXA72_02031 putative bacteriophage related protein	>MXA44_02046 hypothetical protein	>MXA30_02050 hypothetical protein	>MXA15_01965 IPT/TIG domain protein	>MXA62_01996 putative phage tail sheath protein						>MXA6_01865 hypothetical protein	>MXA58_01858 transposase, IS5 family	>MXA64_01859 hypothetical protein	>MXA39_01863 putative transposase							>lcl|CP000113.1_gene_1890 [locus_tag=MXAN_1901] [location=complement(2228011..2228514)]
>MXA51_02052 thioredoxin family protein	>MXA93_02056 thioredoxin family protein	>MXA72_02032 hypothetical protein	>MXA44_02047 Annexin repeat-containing protein	>MXA30_02051 Annexin repeat-containing protein	>MXA15_01966 hypothetical protein	>MXA62_01997 heme-binding protein						>MXA6_01866 Superfamily II helicase	>MXA58_01859 hypothetical protein	>MXA64_01860 putative transcriptional regulator	>MXA39_01864 hypothetical protein							>lcl|CP000113.1_gene_1891 [locus_tag=MXAN_1902] [location=2228942..2229127]
>MXA51_02053 suhB inositol-1-monophosphatase	>MXA93_02057 suhB inositol-1-monophosphatase	>MXA72_02033 site-specific recombinase, resolvase family	>MXA44_02048 hypothetical protein	>MXA30_02052 hypothetical protein	>MXA15_01967 hypothetical protein	>MXA62_01998 hypothetical protein						>MXA6_01867 hypothetical protein	>MXA58_01860 hypothetical protein	>MXA64_01861 transposase, IS630 family	>MXA39_01865 hypothetical protein							>lcl|CP000113.1_gene_1892 [locus_tag=MXAN_1903] [location=2230148..2230336]
>MXA51_02054 polysaccharide biosynthesis/export protein	>MXA93_02058 polysaccharide biosynthesis/export protein	>MXA72_02034 hypothetical protein	>MXA44_02049 hypothetical protein	>MXA30_02053 hypothetical protein	>MXA15_01968 hypothetical protein	>MXA62_01999 IPT/TIG domain protein						>MXA6_01869 methyltransferase, RsmB/NOP family	>MXA58_01861 Restriction endonuclease	>MXA64_01862 site-specific recombinase, phage integrase family	>MXA39_01866 hypothetical protein							>lcl|CP000113.1_gene_1893 [locus_tag=MXAN_1904] [location=2230750..2231712]
>MXA51_02055 hypothetical protein	>MXA93_02059 hypothetical protein	>MXA72_02035 hypothetical protein	>MXA44_02050 hypothetical protein	>MXA30_02054 hypothetical protein	>MXA15_01969 hypothetical protein	>MXA62_02000 hypothetical protein						>MXA6_01870 LD-carboxypeptidase family protein	>MXA58_01862 ATP-dependent DNA helicase Pcr	>MXA64_01863 hypothetical protein	>MXA39_01867 hypothetical protein							>lcl|CP000113.1_gene_1894 [locus_tag=MXAN_1905] [location=2231931..2233724]
>MXA51_02056 hypothetical protein	>MXA93_02060 hypothetical protein	>MXA72_02036 hypothetical protein	>MXA44_02051 transposase, IS5 family	>MXA30_02055 transposase, IS5 family	>MXA15_01970 hypothetical protein	>MXA62_02001 hypothetical protein						>MXA6_01871 beta-lactamase	>MXA58_01864 methyltransferase, RsmB/NOP family	>MXA64_01864 hypothetical protein	>MXA39_01868 exonuclease							>lcl|CP000113.1_gene_1895 [locus_tag=MXAN_1906] [location=complement(2234018..2234275)]
>MXA51_02057 cyclic nucleotide-binding domain protein	>MXA93_02061 cyclic nucleotide-binding domain protein	>MXA72_02037 putative serine/threonine protein kinase	>MXA44_02052 hypothetical protein	>MXA30_02056 hypothetical protein	>MXA15_01971 hypothetical protein	>MXA62_02002 hypothetical protein						>MXA6_01872 UDP-N-acetylmuramate	>MXA58_01865 LD-carboxypeptidase family protein	>MXA64_01865 transposase, IS5 family	>MXA39_01869 hypothetical protein							>lcl|CP000113.1_gene_1896 [locus_tag=MXAN_1907] [location=2234317..2238099]
>MXA51_02058 FHA/TonB domain-containing protein	>MXA93_02062 FHA/TonB domain-containing protein	>MXA72_02038 hypothetical protein	>MXA44_02053 hypothetical protein	>MXA30_02057 hypothetical protein	>MXA15_01972 xkdG phage-like element pbsx protein xkdg	>MXA62_02003 hypothetical protein						>MXA6_01873 thioredoxin family protein	>MXA58_01866 beta-lactamase	>MXA64_01866 Bifunctional DNA Primase/polymerase	>MXA39_01870 hypothetical protein							>lcl|CP000113.1_gene_1897 [locus_tag=MXAN_1908] [location=complement(2238796..2238868)]
		>MXA72_02039 DNA-binding protein	>MXA44_02054 hypothetical protein	>MXA30_02058 hypothetical protein	>MXA15_01973 hypothetical protein	>MXA62_02004 hypothetical protein						>MXA6_01874 suhB inositol-1-monophosphatase	>MXA58_01867 UDP-N-acetylmuramate	>MXA64_01867 putative bacteriophage related protein	>MXA39_01871 hypothetical protein							>lcl|CP000113.1_gene_1898 [locus_tag=MXAN_1909] [location=2238920..2240203]
		>MXA72_02040 DNA-binding protein	>MXA44_02055 hypothetical protein	>MXA30_02059 hypothetical protein	>MXA15_01974 n6 adenine-specific DNA methyltransferase	>MXA62_02005 hypothetical protein						>MXA6_01875 polysaccharide biosynthesis/export protein	>MXA58_01868 thioredoxin family protein	>MXA64_01868 hypothetical protein	>MXA39_01872 hypothetical protein							>lcl|CP000113.1_gene_1899 [locus_tag=MXAN_1910] [location=2240312..2241223]
		>MXA72_02041 serine/threonine protein kinase	>MXA44_02056 hypothetical protein	>MXA30_02060 hypothetical protein	>MXA15_01975 hypothetical protein	>MXA62_02006 xkdG phage-like element pbsx protein xkdg						>MXA6_01876 hypothetical protein	>MXA58_01869 suhB inositol-1-monophosphatase	>MXA64_01869 site-specific recombinase, resolvase family	>MXA39_01873 hypothetical protein							>lcl|CP000113.1_gene_1900 [locus_tag=MXAN_1911] [location=2241220..2242401]
		>MXA72_02042 hypothetical protein	>MXA44_02058 methyltransferase, RsmB/NOP family	>MXA30_02062 methyltransferase, RsmB/NOP family	>MXA15_01976 putative phage head morphogenesis protein	>MXA62_02007 hypothetical protein						>MXA6_01877 hypothetical protein	>MXA58_01870 polysaccharide biosynthesis/export protein	>MXA64_01870 hypothetical protein	>MXA39_01874 putative helicase, ATP-dependent, intein-containing							>lcl|CP000113.1_gene_1901 [gene=mpl] [locus_tag=MXAN_1912] [location=2242442..2243866]
		>MXA72_02043 hypothetical protein	>MXA44_02059 LD-carboxypeptidase family protein	>MXA30_02063 LD-carboxypeptidase family protein	>MXA15_01977 hypothetical protein	>MXA62_02008 n6 adenine-specific DNA methyltransferase						>MXA6_01878 cyclic nucleotide-binding domain protein	>MXA58_01871 hypothetical protein	>MXA64_01871 hypothetical protein	>MXA39_01875 hypothetical protein							>lcl|CP000113.1_gene_1902 [locus_tag=MXAN_1913] [location=2244015..2244425]
		>MXA72_02044 Annexin repeat-containing protein	>MXA44_02060 beta-lactamase	>MXA30_02064 beta-lactamase	>MXA15_01978 phage portal protein, PBSX family	>MXA62_02009 hypothetical protein						>MXA6_01879 FHA/TonB domain-containing protein	>MXA58_01872 hypothetical protein	>MXA64_01872 hypothetical protein	>MXA39_01876 hypothetical protein							>lcl|CP000113.1_gene_1903 [gene=suhB] [locus_tag=MXAN_1914] [location=2244437..2245258]
		>MXA72_02045 hypothetical protein	>MXA44_02061 UDP-N-acetylmuramate	>MXA30_02065 UDP-N-acetylmuramate	>MXA15_01979 hypothetical protein	>MXA62_02010 xerD_1 tyrosine recombinase XerD							>MXA58_01873 cyclic nucleotide-binding domain protein	>MXA64_01873 putative serine/threonine protein kinase	>MXA39_01877 putative bacteriophage related protein							>lcl|CP000113.1_gene_1904 [locus_tag=MXAN_1915] [location=complement(2245267..2245881)]
		>MXA72_02046 hypothetical protein	>MXA44_02062 thioredoxin family protein	>MXA30_02066 thioredoxin family protein	>MXA15_01980 hypothetical protein	>MXA62_02011 xerD_2 tyrosine recombinase XerD							>MXA58_01874 FHA/TonB domain-containing protein	>MXA64_01874 hypothetical protein	>MXA39_01878 hypothetical protein							>lcl|CP000113.1_gene_1905 [locus_tag=MXAN_1916] [location=complement(2245905..2247170)]
		>MXA72_02047 hypothetical protein	>MXA44_02063 suhB inositol-1-monophosphatase	>MXA30_02067 suhB inositol-1-monophosphatase	>MXA15_01981 putative phage terminase, ATPase subunit	>MXA62_02012 xerD_3 tyrosine recombinase XerD								>MXA64_01875 DNA-binding protein	>MXA39_01879 site-specific recombinase, resolvase family							>lcl|CP000113.1_gene_1906 [locus_tag=MXAN_1917] [location=complement(2247282..2247893)]
		>MXA72_02048 transposase, IS5 family	>MXA44_02064 polysaccharide biosynthesis/export protein	>MXA30_02068 polysaccharide biosynthesis/export protein	>MXA15_01982 hypothetical protein	>MXA62_02013 putative phage head morphogenesis protein								>MXA64_01876 DNA-binding protein	>MXA39_01880 hypothetical protein							>lcl|CP000113.1_gene_1907 [locus_tag=MXAN_1918] [location=complement(2247933..2248379)]
		>MXA72_02049 hypothetical protein	>MXA44_02065 hypothetical protein	>MXA30_02069 hypothetical protein	>MXA15_01983 putative bacteriophage L54a, antirepressor	>MXA62_02014 hypothetical protein								>MXA64_01877 serine/threonine protein kinase	>MXA39_01881 hypothetical protein							>lcl|CP000113.1_gene_1908 [locus_tag=MXAN_1919] [location=complement(2248421..2249764)]
		>MXA72_02050 hypothetical protein	>MXA44_02066 hypothetical protein	>MXA30_02070 hypothetical protein	>MXA15_01984 site-specific recombinase, phage integrase family	>MXA62_02015 phage portal protein, PBSX family								>MXA64_01878 hypothetical protein	>MXA39_01882 hypothetical protein
		>MXA72_02051 hypothetical protein	>MXA44_02067 cyclic nucleotide-binding domain protein	>MXA30_02071 cyclic nucleotide-binding domain protein	>MXA15_01985 hypothetical protein	>MXA62_02016 hypothetical protein								>MXA64_01879 hypothetical protein	>MXA39_01883 hypothetical protein
		>MXA72_02052 hypothetical protein	>MXA44_02068 FHA/TonB domain-containing protein	>MXA30_02072 FHA/TonB domain-containing protein	>MXA15_01986 hypothetical protein	>MXA62_02017 hypothetical protein								>MXA64_01880 Annexin repeat-containing protein	>MXA39_01884 hypothetical protein
		>MXA72_02053 hypothetical protein			>MXA15_01987 hypothetical protein	>MXA62_02018 transposase IS66								>MXA64_01881 hypothetical protein	>MXA39_01885 putative serine/threonine protein kinase
		>MXA72_02055 methyltransferase, RsmB/NOP family			>MXA15_01988 exonuclease	>MXA62_02019 hypothetical protein								>MXA64_01882 hypothetical protein	>MXA39_01886 hypothetical protein
		>MXA72_02056 LD-carboxypeptidase family protein			>MXA15_01989 hypothetical protein	>MXA62_02020 hypothetical protein								>MXA64_01883 hypothetical protein	>MXA39_01887 DNA-binding protein
		>MXA72_02057 beta-lactamase			>MXA15_01990 hypothetical protein	>MXA62_02021 Histidine kinase-, DNA gyrase B-, and HSP90-like ATPase								>MXA64_01884 transposase, IS5 family	>MXA39_01888 DNA-binding protein
		>MXA72_02058 UDP-N-acetylmuramate			>MXA15_01991 hypothetical protein	>MXA62_02022 putative phage terminase, ATPase subunit								>MXA64_01885 hypothetical protein	>MXA39_01889 serine/threonine protein kinase
		>MXA72_02059 thioredoxin family protein			>MXA15_01992 hypothetical protein	>MXA62_02023 putative bacteriophage L54a, antirepressor								>MXA64_01886 hypothetical protein	>MXA39_01890 hypothetical protein
		>MXA72_02060 suhB inositol-1-monophosphatase			>MXA15_01993 hypothetical protein	>MXA62_02024 site-specific recombinase, phage integrase family								>MXA64_01887 Restriction endonuclease	>MXA39_01891 hypothetical protein
		>MXA72_02061 polysaccharide biosynthesis/export protein			>MXA15_01994 putative helicase	>MXA62_02025 hypothetical protein								>MXA64_01888 ATP-dependent DNA helicase Pcr	>MXA39_01892 hypothetical protein
		>MXA72_02062 hypothetical protein			>MXA15_01995 hypothetical protein	>MXA62_02026 hypothetical protein								>MXA64_01890 methyltransferase, RsmB/NOP family	>MXA39_01893 transposase, IS5 family
		>MXA72_02063 hypothetical protein			>MXA15_01996 hypothetical protein	>MXA62_02027 hypothetical protein								>MXA64_01891 LD-carboxypeptidase family protein	>MXA39_01894 hypothetical protein
		>MXA72_02064 cyclic nucleotide-binding domain protein			>MXA15_01997 putative bacteriophage related protein	>MXA62_02028 exonuclease								>MXA64_01892 beta-lactamase	>MXA39_01895 site-specific recombinase, resolvase family
		>MXA72_02065 FHA/TonB domain-containing protein			>MXA15_01998 hypothetical protein	>MXA62_02029 hypothetical protein								>MXA64_01893 UDP-N-acetylmuramate	>MXA39_01897 methyltransferase, RsmB/NOP family
					>MXA15_01999 site-specific recombinase, resolvase family	>MXA62_02030 hypothetical protein								>MXA64_01894 thioredoxin family protein	>MXA39_01898 LD-carboxypeptidase family protein
					>MXA15_02000 hypothetical protein	>MXA62_02031 hypothetical protein								>MXA64_01895 suhB inositol-1-monophosphatase	>MXA39_01899 beta-lactamase
					>MXA15_02001 hypothetical protein	>MXA62_02032 hypothetical protein								>MXA64_01896 polysaccharide biosynthesis/export protein	>MXA39_01900 UDP-N-acetylmuramate
					>MXA15_02002 putative serine/threonine protein kinase	>MXA62_02033 hypothetical protein								>MXA64_01897 hypothetical protein	>MXA39_01901 thioredoxin family protein
					>MXA15_02003 hypothetical protein	>MXA62_02034 hypothetical protein								>MXA64_01898 hypothetical protein	>MXA39_01902 suhB inositol-1-monophosphatase
					>MXA15_02004 DNA-binding protein	>MXA62_02035 putative helicase								>MXA64_01899 cyclic nucleotide-binding domain protein	>MXA39_01903 polysaccharide biosynthesis/export protein
					>MXA15_02005 DNA-binding protein	>MXA62_02036 hypothetical protein								>MXA64_01900 FHA/TonB domain-containing protein	>MXA39_01904 hypothetical protein
					>MXA15_02006 serine/threonine protein kinase	>MXA62_02037 hypothetical protein									>MXA39_01905 hypothetical protein
					>MXA15_02007 hypothetical protein	>MXA62_02038 bacteriophage-like protein									>MXA39_01906 cyclic nucleotide-binding domain protein
					>MXA15_02008 hypothetical protein	>MXA62_02039 hypothetical protein									>MXA39_01907 FHA/TonB domain-containing protein
					>MXA15_02009 hypothetical protein	>MXA62_02040 site-specific recombinase, resolvase family
					>MXA15_02010 hypothetical protein	>MXA62_02041 hypothetical protein
					>MXA15_02011 hypothetical protein	>MXA62_02042 hypothetical protein
					>MXA15_02012 hypothetical protein	>MXA62_02043 hypothetical protein
					>MXA15_02013 hypothetical protein	>MXA62_02044 putative serine/threonine protein kinase
					>MXA15_02014 hypothetical protein	>MXA62_02045 hypothetical protein
					>MXA15_02015 hypothetical protein	>MXA62_02046 DNA-binding protein
					>MXA15_02016 ATPase, AAA family	>MXA62_02047 DNA-binding protein
					>MXA15_02017 type VII secretion-associated serine protease mycosin	>MXA62_02048 serine/threonine protein kinase
					>MXA15_02019 methyltransferase, RsmB/NOP family	>MXA62_02049 hypothetical protein
					>MXA15_02020 LD-carboxypeptidase family protein	>MXA62_02050 hypothetical protein
					>MXA15_02021 beta-lactamase	>MXA62_02051 hypothetical protein
					>MXA15_02022 UDP-N-acetylmuramate	>MXA62_02052 hypothetical protein
					>MXA15_02023 thioredoxin family protein	>MXA62_02053 hypothetical protein
					>MXA15_02024 suhB inositol-1-monophosphatase	>MXA62_02054 hypothetical protein
					>MXA15_02025 polysaccharide biosynthesis/export protein	>MXA62_02055 hypothetical protein
					>MXA15_02026 hypothetical protein	>MXA62_02056 hypothetical protein
					>MXA15_02027 hypothetical protein	>MXA62_02058 methyltransferase, RsmB/NOP family
					>MXA15_02028 cyclic nucleotide-binding domain protein	>MXA62_02059 LD-carboxypeptidase family protein
					>MXA15_02029 FHA/TonB domain-containing protein	>MXA62_02060 beta-lactamase
						>MXA62_02061 UDP-N-acetylmuramate
						>MXA62_02062 thioredoxin family protein
						>MXA62_02063 suhB inositol-1-monophosphatase
						>MXA62_02064 polysaccharide biosynthesis/export protein
						>MXA62_02065 hypothetical protein
						>MXA62_02066 hypothetical protein
						>MXA62_02067 cyclic nucleotide-binding domain protein
						>MXA62_02068 FHA/TonB domain-containing protein
