# Supplementary material for: A barrier to homologous recombination between sympatric strains of the cooperative soil bacterium Myxococcus xanthus
Source: ISME J. 2016 Apr 5;10(10):2468–77. doi: 10.1038/ismej.2016.34 (PMC5030687; doi:10.1038/ismej.2016.34)
Supplement: Supplementary Data File S1 [file ismej201634x14.xls]

## Sheet: all_window
Start	End	SNPs	SNPs_as_%_of_sites
1	20001	271	1.355
10001	30001	293	1.465
20001	40001	254	1.27
30001	50001	205	1.025
40001	60001	240	1.2
50001	70001	259	1.295
60001	80001	225	1.125
70001	90001	193	0.965
80001	100001	187	0.935
90001	110001	191	0.955
100001	120001	176	0.88
110001	130001	143	0.715
120001	140001	132	0.66
130001	150001	168	0.84
140001	160001	200	1
150001	170001	196	0.98
160001	180001	191	0.955
170001	190001	188	0.94
180001	200001	204	1.02
190001	210001	188	0.94
200001	220001	236	1.18
210001	230001	255	1.275
220001	240001	179	0.895
230001	250001	164	0.82
240001	260001	168	0.84
250001	270001	150	0.75
260001	280001	184	0.92
270001	290001	215	1.075
280001	300001	146	0.73
290001	310001	117	0.585
300001	320001	149	0.745
310001	330001	173	0.865
320001	340001	185	0.925
330001	350001	158	0.79
340001	360001	109	0.545
350001	370001	169	0.845
360001	380001	170	0.85
370001	390001	110	0.55
380001	400001	134	0.67
390001	410001	133	0.665
400001	420001	105	0.525
410001	430001	112	0.56
420001	440001	153	0.765
430001	450001	220	1.1
440001	460001	246	1.23
450001	470001	164	0.82
460001	480001	147	0.735
470001	490001	151	0.755
480001	500001	184	0.92
490001	510001	235	1.175
500001	520001	183	0.915
510001	530001	125	0.625
520001	540001	157	0.785
530001	550001	193	0.965
540001	560001	113	0.565
550001	570001	65	0.325
560001	580001	88	0.44
570001	590001	140	0.7
580001	600001	198	0.99
590001	610001	186	0.93
600001	620001	149	0.745
610001	630001	123	0.615
620001	640001	132	0.66
630001	650001	127	0.635
640001	660001	131	0.655
650001	670001	155	0.775
660001	680001	187	0.935
670001	690001	299	1.495
680001	700001	229	1.145
690001	710001	123	0.615
700001	720001	173	0.865
710001	730001	186	0.93
720001	740001	174	0.87
730001	750001	191	0.955
740001	760001	181	0.905
750001	770001	151	0.755
760001	780001	159	0.795
770001	790001	185	0.925
780001	800001	177	0.885
790001	810001	185	0.925
800001	820001	237	1.185
810001	830001	206	1.03
820001	840001	152	0.76
830001	850001	185	0.925
840001	860001	184	0.92
850001	870001	130	0.65
860001	880001	168	0.84
870001	890001	216	1.08
880001	900001	204	1.02
890001	910001	196	0.98
900001	920001	186	0.93
910001	930001	186	0.93
920001	940001	196	0.98
930001	950001	193	0.965
940001	960001	153	0.765
950001	970001	117	0.585
960001	980001	144	0.72
970001	990001	160	0.8
980001	1000001	172	0.86
990001	1010001	220	1.1
1000001	1020001	223	1.115
1010001	1030001	201	1.005
1020001	1040001	115	0.575
1030001	1050001	61	0.305
1040001	1060001	147	0.735
1050001	1070001	183	0.915
1060001	1080001	116	0.58
1070001	1090001	73	0.365
1080001	1100001	85	0.425
1090001	1110001	125	0.625
1100001	1120001	163	0.815
1110001	1130001	156	0.78
1120001	1140001	174	0.87
1130001	1150001	146	0.73
1140001	1160001	141	0.705
1150001	1170001	151	0.755
1160001	1180001	121	0.605
1170001	1190001	139	0.695
1180001	1200001	97	0.485
1190001	1210001	125	0.625
1200001	1220001	170	0.85
1210001	1230001	169	0.845
1220001	1240001	189	0.945
1230001	1250001	137	0.685
1240001	1260001	70	0.35
1250001	1270001	51	0.255
1260001	1280001	96	0.48
1270001	1290001	124	0.62
1280001	1300001	137	0.685
1290001	1310001	166	0.83
1300001	1320001	164	0.82
1310001	1330001	206	1.03
1320001	1340001	248	1.24
1330001	1350001	185	0.925
1340001	1360001	150	0.75
1350001	1370001	107	0.535
1360001	1380001	79	0.395
1370001	1390001	121	0.605
1380001	1400001	160	0.8
1390001	1410001	208	1.04
1400001	1420001	113	0.565
1410001	1430001	0	0
1420001	1440001	0	0
1430001	1450001	9	0.045
1440001	1460001	81	0.405
1450001	1470001	72	0.36
1460001	1480001	61	0.305
1470001	1490001	68	0.34
1480001	1500001	43	0.215
1490001	1510001	36	0.18
1500001	1520001	0	0
1510001	1530001	61	0.305
1520001	1540001	67	0.335
1530001	1550001	61	0.305
1540001	1560001	129	0.645
1550001	1570001	169	0.845
1560001	1580001	205	1.025
1570001	1590001	187	0.935
1580001	1600001	157	0.785
1590001	1610001	164	0.82
1600001	1620001	166	0.83
1610001	1630001	151	0.755
1620001	1640001	183	0.915
1630001	1650001	205	1.025
1640001	1660001	160	0.8
1650001	1670001	141	0.705
1660001	1680001	168	0.84
1670001	1690001	202	1.01
1680001	1700001	226	1.13
1690001	1710001	183	0.915
1700001	1720001	123	0.615
1710001	1730001	135	0.675
1720001	1740001	107	0.535
1730001	1750001	140	0.7
1740001	1760001	192	0.96
1750001	1770001	178	0.89
1760001	1780001	171	0.855
1770001	1790001	168	0.84
1780001	1800001	169	0.845
1790001	1810001	189	0.945
1800001	1820001	233	1.165
1810001	1830001	266	1.33
1820001	1840001	225	1.125
1830001	1850001	118	0.59
1840001	1860001	118	0.59
1850001	1870001	104	0.52
1860001	1880001	24	0.12
1870001	1890001	4	0.02
1880001	1900001	7	0.035
1890001	1910001	52	0.26
1900001	1920001	144	0.72
1910001	1930001	146	0.73
1920001	1940001	76	0.38
1930001	1950001	69	0.345
1940001	1960001	132	0.66
1950001	1970001	133	0.665
1960001	1980001	92	0.46
1970001	1990001	126	0.63
1980001	2000001	201	1.005
1990001	2010001	202	1.01
2000001	2020001	162	0.81
2010001	2030001	239	1.195
2020001	2040001	225	1.125
2030001	2050001	94	0.47
2040001	2060001	37	0.185
2050001	2070001	30	0.15
2060001	2080001	63	0.315
2070001	2090001	45	0.225
2080001	2100001	0	0
2090001	2110001	0	0
2100001	2120001	0	0
2110001	2130001	0	0
2120001	2140001	0	0
2130001	2150001	0	0
2140001	2160001	0	0
2150001	2170001	0	0
2160001	2180001	0	0
2170001	2190001	0	0
2180001	2200001	0	0
2190001	2210001	0	0
2200001	2220001	0	0
2210001	2230001	0	0
2220001	2240001	25	0.125
2230001	2250001	141	0.705
2240001	2260001	200	1
2250001	2270001	161	0.805
2260001	2280001	124	0.62
2270001	2290001	138	0.69
2280001	2300001	166	0.83
2290001	2310001	141	0.705
2300001	2320001	144	0.72
2310001	2330001	128	0.64
2320001	2340001	123	0.615
2330001	2350001	142	0.71
2340001	2360001	138	0.69
2350001	2370001	186	0.93
2360001	2380001	176	0.88
2370001	2390001	135	0.675
2380001	2400001	161	0.805
2390001	2410001	147	0.735
2400001	2420001	154	0.77
2410001	2430001	178	0.89
2420001	2440001	111	0.555
2430001	2450001	25	0.125
2440001	2460001	15	0.075
2450001	2470001	15	0.075
2460001	2480001	53	0.265
2470001	2490001	99	0.495
2480001	2500001	146	0.73
2490001	2510001	130	0.65
2500001	2520001	30	0.15
2510001	2530001	89	0.445
2520001	2540001	158	0.79
2530001	2550001	120	0.6
2540001	2560001	109	0.545
2550001	2570001	127	0.635
2560001	2580001	220	1.1
2570001	2590001	246	1.23
2580001	2600001	200	1
2590001	2610001	199	0.995
2600001	2620001	157	0.785
2610001	2630001	71	0.355
2620001	2640001	9	0.045
2630001	2650001	43	0.215
2640001	2660001	130	0.65
2650001	2670001	185	0.925
2660001	2680001	144	0.72
2670001	2690001	148	0.74
2680001	2700001	190	0.95
2690001	2710001	163	0.815
2700001	2720001	174	0.87
2710001	2730001	188	0.94
2720001	2740001	214	1.07
2730001	2750001	201	1.005
2740001	2760001	135	0.675
2750001	2770001	101	0.505
2760001	2780001	105	0.525
2770001	2790001	153	0.765
2780001	2800001	130	0.65
2790001	2810001	83	0.415
2800001	2820001	92	0.46
2810001	2830001	119	0.595
2820001	2840001	151	0.755
2830001	2850001	99	0.495
2840001	2860001	20	0.1
2850001	2870001	5	0.025
2860001	2880001	58	0.29
2870001	2890001	136	0.68
2880001	2900001	134	0.67
2890001	2910001	105	0.525
2900001	2920001	122	0.61
2910001	2930001	133	0.665
2920001	2940001	125	0.625
2930001	2950001	149	0.745
2940001	2960001	171	0.855
2950001	2970001	147	0.735
2960001	2980001	117	0.585
2970001	2990001	154	0.77
2980001	3000001	180	0.9
2990001	3010001	107	0.535
3000001	3020001	69	0.345
3010001	3030001	115	0.575
3020001	3040001	140	0.7
3030001	3050001	130	0.65
3040001	3060001	178	0.89
3050001	3070001	228	1.14
3060001	3080001	179	0.895
3070001	3090001	110	0.55
3080001	3100001	106	0.53
3090001	3110001	113	0.565
3100001	3120001	125	0.625
3110001	3130001	127	0.635
3120001	3140001	106	0.53
3130001	3150001	123	0.615
3140001	3160001	134	0.67
3150001	3170001	138	0.69
3160001	3180001	137	0.685
3170001	3190001	160	0.8
3180001	3200001	158	0.79
3190001	3210001	130	0.65
3200001	3220001	147	0.735
3210001	3230001	149	0.745
3220001	3240001	127	0.635
3230001	3250001	116	0.58
3240001	3260001	149	0.745
3250001	3270001	153	0.765
3260001	3280001	147	0.735
3270001	3290001	173	0.865
3280001	3300001	94	0.47
3290001	3310001	149	0.745
3300001	3320001	266	1.33
3310001	3330001	230	1.15
3320001	3340001	203	1.015
3330001	3350001	169	0.845
3340001	3360001	164	0.82
3350001	3370001	164	0.82
3360001	3380001	168	0.84
3370001	3390001	155	0.775
3380001	3400001	113	0.565
3390001	3410001	124	0.62
3400001	3420001	136	0.68
3410001	3430001	144	0.72
3420001	3440001	178	0.89
3430001	3450001	139	0.695
3440001	3460001	148	0.74
3450001	3470001	206	1.03
3460001	3480001	149	0.745
3470001	3490001	94	0.47
3480001	3500001	119	0.595
3490001	3510001	102	0.51
3500001	3520001	44	0.22
3510001	3530001	18	0.09
3520001	3540001	3	0.015
3530001	3550001	58	0.29
3540001	3560001	77	0.385
3550001	3570001	50	0.25
3560001	3580001	30	0.15
3570001	3590001	3	0.015
3580001	3600001	32	0.16
3590001	3610001	74	0.37
3600001	3620001	148	0.74
3610001	3630001	186	0.93
3620001	3640001	132	0.66
3630001	3650001	59	0.295
3640001	3660001	59	0.295
3650001	3670001	136	0.68
3660001	3680001	182	0.91
3670001	3690001	147	0.735
3680001	3700001	109	0.545
3690001	3710001	137	0.685
3700001	3720001	163	0.815
3710001	3730001	101	0.505
3720001	3740001	68	0.34
3730001	3750001	147	0.735
3740001	3760001	137	0.685
3750001	3770001	75	0.375
3760001	3780001	65	0.325
3770001	3790001	130	0.65
3780001	3800001	179	0.895
3790001	3810001	202	1.01
3800001	3820001	177	0.885
3810001	3830001	133	0.665
3820001	3840001	155	0.775
3830001	3850001	137	0.685
3840001	3860001	79	0.395
3850001	3870001	54	0.27
3860001	3880001	142	0.71
3870001	3890001	242	1.21
3880001	3900001	238	1.19
3890001	3910001	175	0.875
3900001	3920001	144	0.72
3910001	3930001	137	0.685
3920001	3940001	115	0.575
3930001	3950001	122	0.61
3940001	3960001	164	0.82
3950001	3970001	162	0.81
3960001	3980001	154	0.77
3970001	3990001	161	0.805
3980001	4000001	142	0.71
3990001	4010001	144	0.72
4000001	4020001	156	0.78
4010001	4030001	166	0.83
4020001	4040001	203	1.015
4030001	4050001	166	0.83
4040001	4060001	134	0.67
4050001	4070001	130	0.65
4060001	4080001	76	0.38
4070001	4090001	91	0.455
4080001	4100001	137	0.685
4090001	4110001	191	0.955
4100001	4120001	196	0.98
4110001	4130001	119	0.595
4120001	4140001	108	0.54
4130001	4150001	194	0.97
4140001	4160001	264	1.32
4150001	4170001	214	1.07
4160001	4180001	120	0.6
4170001	4190001	117	0.585
4180001	4200001	90	0.45
4190001	4210001	17	0.085
4200001	4220001	0	0
4210001	4230001	138	0.69
4220001	4240001	290	1.45
4230001	4250001	308	1.54
4240001	4260001	255	1.275
4250001	4270001	227	1.135
4260001	4280001	289	1.445
4270001	4290001	344	1.72
4280001	4300001	371	1.855
4290001	4310001	235	1.175
4300001	4320001	72	0.36
4310001	4330001	66	0.33
4320001	4340001	137	0.685
4330001	4350001	247	1.235
4340001	4360001	208	1.04
4350001	4370001	105	0.525
4360001	4380001	137	0.685
4370001	4390001	206	1.03
4380001	4400001	207	1.035
4390001	4410001	183	0.915
4400001	4420001	148	0.74
4410001	4430001	141	0.705
4420001	4440001	160	0.8
4430001	4450001	176	0.88
4440001	4460001	173	0.865
4450001	4470001	142	0.71
4460001	4480001	123	0.615
4470001	4490001	118	0.59
4480001	4500001	166	0.83
4490001	4510001	158	0.79
4500001	4520001	89	0.445
4510001	4530001	79	0.395
4520001	4540001	182	0.91
4530001	4550001	231	1.155
4540001	4560001	148	0.74
4550001	4570001	120	0.6
4560001	4580001	164	0.82
4570001	4590001	185	0.925
4580001	4600001	202	1.01
4590001	4610001	189	0.945
4600001	4620001	144	0.72
4610001	4630001	165	0.825
4620001	4640001	254	1.27
4630001	4650001	188	0.94
4640001	4660001	36	0.18
4650001	4670001	78	0.39
4660001	4680001	85	0.425
4670001	4690001	18	0.09
4680001	4700001	61	0.305
4690001	4710001	128	0.64
4700001	4720001	144	0.72
4710001	4730001	159	0.795
4720001	4740001	173	0.865
4730001	4750001	196	0.98
4740001	4760001	227	1.135
4750001	4770001	267	1.335
4760001	4780001	315	1.575
4770001	4790001	310	1.55
4780001	4800001	237	1.185
4790001	4810001	270	1.35
4800001	4820001	325	1.625
4810001	4830001	230	1.15
4820001	4840001	153	0.765
4830001	4850001	158	0.79
4840001	4860001	186	0.93
4850001	4870001	223	1.115
4860001	4880001	245	1.225
4870001	4890001	254	1.27
4880001	4900001	329	1.645
4890001	4910001	345	1.725
4900001	4920001	194	0.97
4910001	4930001	99	0.495
4920001	4940001	136	0.68
4930001	4950001	169	0.845
4940001	4960001	141	0.705
4950001	4970001	116	0.58
4960001	4980001	128	0.64
4970001	4990001	152	0.76
4980001	5000001	167	0.835
4990001	5010001	185	0.925
5000001	5020001	160	0.8
5010001	5030001	137	0.685
5020001	5040001	183	0.915
5030001	5050001	183	0.915
5040001	5060001	207	1.035
5050001	5070001	191	0.955
5060001	5080001	99	0.495
5070001	5090001	121	0.605
5080001	5100001	162	0.81
5090001	5110001	169	0.845
5100001	5120001	186	0.93
5110001	5130001	175	0.875
5120001	5140001	171	0.855
5130001	5150001	155	0.775
5140001	5160001	151	0.755
5150001	5170001	121	0.605
5160001	5180001	96	0.48
5170001	5190001	151	0.755
5180001	5200001	143	0.715
5190001	5210001	135	0.675
5200001	5220001	166	0.83
5210001	5230001	162	0.81
5220001	5240001	146	0.73
5230001	5250001	75	0.375
5240001	5260001	68	0.34
5250001	5270001	113	0.565
5260001	5280001	125	0.625
5270001	5290001	167	0.835
5280001	5300001	173	0.865
5290001	5310001	133	0.665
5300001	5320001	164	0.82
5310001	5330001	173	0.865
5320001	5340001	164	0.82
5330001	5350001	184	0.92
5340001	5360001	163	0.815
5350001	5370001	157	0.785
5360001	5380001	204	1.02
5370001	5390001	187	0.935
5380001	5400001	122	0.61
5390001	5410001	128	0.64
5400001	5420001	220	1.1
5410001	5430001	316	1.58
5420001	5440001	450	2.25
5430001	5450001	381	1.905
5440001	5460001	156	0.78
5450001	5470001	97	0.485
5460001	5480001	201	1.005
5470001	5490001	287	1.435
5480001	5500001	271	1.355
5490001	5510001	230	1.15
5500001	5520001	169	0.845
5510001	5530001	203	1.015
5520001	5540001	229	1.145
5530001	5550001	191	0.955
5540001	5560001	127	0.635
5550001	5570001	76	0.38
5560001	5580001	192	0.96
5570001	5590001	197	0.985
5580001	5600001	74	0.37
5590001	5610001	256	1.28
5600001	5620001	407	2.035
5610001	5630001	335	1.675
5620001	5640001	306	1.53
5630001	5650001	334	1.67
5640001	5660001	223	1.115
5650001	5670001	116	0.58
5660001	5680001	90	0.45
5670001	5690001	30	0.15
5680001	5700001	14	0.07
5690001	5710001	80	0.4
5700001	5720001	111	0.555
5710001	5730001	114	0.57
5720001	5740001	92	0.46
5730001	5750001	18	0.09
5740001	5760001	0	0
5750001	5770001	0	0
5760001	5780001	0	0
5770001	5790001	87	0.435
5780001	5800001	186	0.93
5790001	5810001	172	0.86
5800001	5820001	130	0.65
5810001	5830001	150	0.75
5820001	5840001	159	0.795
5830001	5850001	112	0.56
5840001	5860001	93	0.465
5850001	5870001	127	0.635
5860001	5880001	148	0.74
5870001	5890001	153	0.765
5880001	5900001	114	0.57
5890001	5910001	113	0.565
5900001	5920001	168	0.84
5910001	5930001	131	0.655
5920001	5940001	127	0.635
5930001	5950001	138	0.69
5940001	5960001	149	0.745
5950001	5970001	172	0.86
5960001	5980001	137	0.685
5970001	5990001	112	0.56
5980001	6000001	95	0.475
5990001	6010001	77	0.385
6000001	6020001	70	0.35
6010001	6030001	108	0.54
6020001	6040001	184	0.92
6030001	6050001	174	0.87
6040001	6060001	170	0.85
6050001	6070001	104	0.52
6060001	6080001	28	0.14
6070001	6090001	105	0.525
6080001	6100001	137	0.685
6090001	6110001	105	0.525
6100001	6120001	69	0.345
6110001	6130001	101	0.505
6120001	6140001	85	0.425
6130001	6150001	10	0.05
6140001	6160001	10	0.05
6150001	6170001	9	0.045
6160001	6180001	3	0.015
6170001	6190001	26	0.13
6180001	6200001	122	0.61
6190001	6210001	148	0.74
6200001	6220001	113	0.565
6210001	6230001	128	0.64
6220001	6240001	134	0.67
6230001	6250001	95	0.475
6240001	6260001	58	0.29
6250001	6270001	45	0.225
6260001	6280001	34	0.17
6270001	6290001	66	0.33
6280001	6300001	101	0.505
6290001	6310001	154	0.77
6300001	6320001	187	0.935
6310001	6330001	185	0.925
6320001	6340001	169	0.845
6330001	6350001	148	0.74
6340001	6360001	98	0.49
6350001	6370001	130	0.65
6360001	6380001	204	1.02
6370001	6390001	162	0.81
6380001	6400001	169	0.845
6390001	6410001	163	0.815
6400001	6420001	161	0.805
6410001	6430001	206	1.03
6420001	6440001	170	0.85
6430001	6450001	170	0.85
6440001	6460001	157	0.785
6450001	6470001	55	0.275
6460001	6480001	2	0.01
6470001	6490001	1	0.005
6480001	6500001	30	0.15
6490001	6510001	56	0.28
6500001	6520001	77	0.385
6510001	6530001	52	0.26
6520001	6540001	21	0.105
6530001	6550001	89	0.445
6540001	6560001	191	0.955
6550001	6570001	187	0.935
6560001	6580001	77	0.385
6570001	6590001	11	0.055
6580001	6600001	144	0.72
6590001	6610001	270	1.35
6600001	6620001	187	0.935
6610001	6630001	89	0.445
6620001	6640001	29	0.145
6630001	6650001	39	0.195
6640001	6660001	105	0.525
6650001	6670001	134	0.67
6660001	6680001	134	0.67
6670001	6690001	151	0.755
6680001	6700001	164	0.82
6690001	6710001	137	0.685
6700001	6720001	75	0.375
6710001	6730001	72	0.36
6720001	6740001	117	0.585
6730001	6750001	108	0.54
6740001	6760001	106	0.53
6750001	6770001	101	0.505
6760001	6780001	105	0.525
6770001	6790001	107	0.535
6780001	6800001	85	0.425
6790001	6810001	95	0.475
6800001	6820001	120	0.6
6810001	6830001	168	0.84
6820001	6840001	202	1.01
6830001	6850001	162	0.81
6840001	6860001	154	0.77
6850001	6870001	182	0.91
6860001	6880001	154	0.77
6870001	6890001	78	0.39
6880001	6900001	67	0.335
6890001	6910001	114	0.57
6900001	6920001	129	0.645
6910001	6930001	184	0.92
6920001	6940001	190	0.95
6930001	6950001	152	0.76
6940001	6960001	96	0.48
6950001	6970001	70	0.35
6960001	6980001	107	0.535
6970001	6990001	170	0.85
6980001	7000001	185	0.925
6990001	7010001	159	0.795
7000001	7020001	155	0.775
7010001	7030001	155	0.775
7020001	7040001	141	0.705
7030001	7050001	152	0.76
7040001	7060001	211	1.055
7050001	7070001	201	1.005
7060001	7080001	167	0.835
7070001	7090001	169	0.845
7080001	7100001	194	0.97
7090001	7110001	200	1
7100001	7120001	179	0.895
7110001	7130001	172	0.86
7120001	7140001	184	0.92
7130001	7150001	185	0.925
7140001	7160001	144	0.72
7150001	7170001	140	0.7
7160001	7180001	142	0.71
7170001	7190001	67	0.335
7180001	7200001	133	0.665
7190001	7210001	204	1.02
7200001	7220001	133	0.665
7210001	7230001	52	0.26
7220001	7240001	1	0.005
7230001	7250001	3	0.015
7240001	7260001	109	0.545
7250001	7270001	221	1.105
7260001	7280001	205	1.025
7270001	7290001	164	0.82
7280001	7300001	156	0.78
7290001	7310001	159	0.795
7300001	7320001	168	0.84
7310001	7330001	149	0.745
7320001	7340001	119	0.595
7330001	7350001	122	0.61
7340001	7360001	129	0.645
7350001	7370001	124	0.62
7360001	7380001	154	0.77
7370001	7390001	168	0.84
7380001	7400001	117	0.585
7390001	7410001	115	0.575
7400001	7420001	150	0.75
7410001	7430001	167	0.835
7420001	7440001	149	0.745
7430001	7450001	171	0.855
7440001	7460001	166	0.83
7450001	7470001	123	0.615
7460001	7480001	99	0.495
7470001	7490001	126	0.63
7480001	7500001	170	0.85
7490001	7510001	189	0.945
7500001	7520001	228	1.14
7510001	7530001	156	0.78
7520001	7540001	103	0.515
7530001	7550001	123	0.615
7540001	7560001	100	0.5
7550001	7570001	138	0.69
7560001	7580001	134	0.67
7570001	7590001	45	0.225
7580001	7600001	16	0.08
7590001	7610001	73	0.365
7600001	7620001	75	0.375
7610001	7630001	109	0.545
7620001	7640001	173	0.865
7630001	7650001	143	0.715
7640001	7660001	156	0.78
7650001	7670001	200	1
7660001	7680001	189	0.945
7670001	7690001	151	0.755
7680001	7700001	102	0.51
7690001	7710001	43	0.215
7700001	7720001	72	0.36
7710001	7730001	94	0.47
7720001	7740001	115	0.575
7730001	7750001	121	0.605
7740001	7760001	127	0.635
7750001	7770001	155	0.775
7760001	7780001	134	0.67
7770001	7790001	101	0.505
7780001	7800001	41	0.205
7790001	7810001	60	0.3
7800001	7820001	134	0.67
7810001	7830001	112	0.56
7820001	7840001	125	0.625
7830001	7850001	167	0.835
7840001	7860001	169	0.845
7850001	7870001	213	1.065
7860001	7880001	233	1.165
7870001	7890001	130	0.65
7880001	7900001	62	0.31
7890001	7910001	125	0.625
7900001	7920001	223	1.115
7910001	7930001	208	1.04
7920001	7940001	106	0.53
7930001	7950001	96	0.48
7940001	7960001	121	0.605
7950001	7970001	127	0.635
7960001	7980001	120	0.6
7970001	7990001	152	0.76
7980001	8000001	136	0.68
7990001	8010001	142	0.71
8000001	8020001	198	0.99
8010001	8030001	150	0.75
8020001	8040001	124	0.62
8030001	8050001	106	0.53
8040001	8060001	126	0.63
8050001	8070001	141	0.705
8060001	8080001	50	0.25
8070001	8090001	7	0.035
8080001	8100001	27	0.135
8090001	8110001	129	0.645
8100001	8120001	172	0.86
8110001	8130001	168	0.84
8120001	8140001	170	0.85
8130001	8150001	105	0.525
8140001	8160001	115	0.575
8150001	8170001	174	0.87
8160001	8180001	173	0.865
8170001	8190001	142	0.71
8180001	8200001	136	0.68
8190001	8210001	137	0.685
8200001	8220001	101	0.505
8210001	8230001	139	0.695
8220001	8240001	170	0.85
8230001	8250001	155	0.775
8240001	8260001	242	1.21
8250001	8270001	209	1.045
8260001	8280001	126	0.63
8270001	8290001	158	0.79
8280001	8300001	180	0.9
8290001	8310001	159	0.795
8300001	8320001	186	0.93
8310001	8330001	171	0.855
8320001	8340001	98	0.49
8330001	8350001	114	0.57
8340001	8360001	205	1.025
8350001	8370001	244	1.22
8360001	8380001	172	0.86
8370001	8390001	177	0.885
8380001	8400001	221	1.105
8390001	8410001	215	1.075
8400001	8420001	161	0.805
8410001	8430001	123	0.615
8420001	8440001	171	0.855
8430001	8450001	206	1.03
8440001	8460001	193	0.965
8450001	8470001	139	0.695
8460001	8480001	93	0.465
8470001	8490001	105	0.525
8480001	8500001	121	0.605
8490001	8510001	161	0.805
8500001	8520001	178	0.89
8510001	8530001	181	0.905
8520001	8540001	169	0.845
8530001	8550001	132	0.66
8540001	8560001	135	0.675
8550001	8570001	171	0.855
8560001	8580001	209	1.045
8570001	8590001	145	0.725
8580001	8600001	100	0.5
8590001	8610001	103	0.515
8600001	8620001	53	0.265
8610001	8630001	21	0.105
8620001	8640001	20	0.1
8630001	8650001	58	0.29
8640001	8660001	147	0.735
8650001	8670001	204	1.02
8660001	8680001	221	1.105
8670001	8690001	191	0.955
8680001	8700001	123	0.615
8690001	8710001	119	0.595
8700001	8720001	123	0.615
8710001	8730001	143	0.715
8720001	8740001	112	0.56
8730001	8750001	109	0.545
8740001	8760001	196	0.98
8750001	8770001	182	0.91
8760001	8780001	171	0.855
8770001	8790001	205	1.025
8780001	8800001	158	0.79
8790001	8810001	114	0.57
8800001	8820001	85	0.425
8810001	8830001	19	0.095
8820001	8840001	48	0.24
8830001	8850001	73	0.365
8840001	8860001	25	0.125
8850001	8870001	0	0
8860001	8880001	90	0.45
8870001	8890001	90	0.45
8880001	8900001	0	0
8890001	8910001	10	0.05
8900001	8920001	100	0.5
8910001	8930001	150	0.75
8920001	8940001	194	0.97
8930001	8950001	196	0.98
8940001	8960001	121	0.605
8950001	8970001	94	0.47
8960001	8980001	106	0.53
8970001	8990001	136	0.68
8980001	9000001	158	0.79
8990001	9010001	180	0.9
9000001	9020001	130	0.65
9010001	9030001	108	0.54
9020001	9040001	152	0.76
9030001	9050001	141	0.705
9040001	9060001	158	0.79
9050001	9070001	160	0.8
9060001	9080001	111	0.555
9070001	9090001	128	0.64
9080001	9100001	132	0.66
9090001	9110001	97	0.485
9100001	9120001	91	0.455
9110001	9130001	137	0.685

## Sheet: c1_window
																			as_%_of_sites	as_%_of_sites	as_%_of_sites	as_%_of_sites	as_%_of_sites	as_%_of_sites	as_%_of_sites	as_%_of_sites	as_%_of_sites	as_%_of_sites	as_%_of_sites	as_%_of_sites	as_%_of_sites	as_%_of_sites	as_%_of_sites	as_%_of_SNPs	as_%_of_SNPs	as_%_of_SNPs	as_%_of_SNPs	as_%_of_SNPs	as_%_of_SNPs	as_%_of_SNPs	as_%_of_SNPs	as_%_of_SNPs	as_%_of_SNPs	as_%_of_SNPs	as_%_of_SNPs	as_%_of_SNPs	as_%_of_SNPs	as_%_of_SNPs
Start	End	SNPs	SNPs_as_%_of_sites	SNPs_(CT6xCT7)	SNPs_(CT6xCT8)	SNPs_(CT6xCT9)	SNPs_(CT6xCT10)	SNPs_(CT6xCT11)	SNPs_(CT7xCT8)	SNPs_(CT7xCT9)	SNPs_(CT7xCT10)	SNPs_(CT7xCT11)	SNPs_(CT8xCT9)	SNPs_(CT8xCT10)	SNPs_(CT8xCT11)	SNPs_(CT9xCT10)	SNPs_(CT9xCT11)	SNPs_(CT10xCT11)	SNPs_(CT6xCT7)	SNPs_(CT6xCT8)	SNPs_(CT6xCT9)	SNPs_(CT6xCT10)	SNPs_(CT6xCT11)	SNPs_(CT7xCT8)	SNPs_(CT7xCT9)	SNPs_(CT7xCT10)	SNPs_(CT7xCT11)	SNPs_(CT8xCT9)	SNPs_(CT8xCT10)	SNPs_(CT8xCT11)	SNPs_(CT9xCT10)	SNPs_(CT9xCT11)	SNPs_(CT10xCT11)	SNPs_(CT6xCT7)	SNPs_(CT6xCT8)	SNPs_(CT6xCT9)	SNPs_(CT6xCT10)	SNPs_(CT6xCT11)	SNPs_(CT7xCT8)	SNPs_(CT7xCT9)	SNPs_(CT7xCT10)	SNPs_(CT7xCT11)	SNPs_(CT8xCT9)	SNPs_(CT8xCT10)	SNPs_(CT8xCT11)	SNPs_(CT9xCT10)	SNPs_(CT9xCT11)	SNPs_(CT10xCT11)
1	20001	18	0.09	1	1	1	0	1	3	5	4	4	4	3	5	5	7	2	0.005	0.005	0.005	0	0.005	0.015	0.025	0.02	0.02	0.02	0.015	0.025	0.025	0.035	0.01	5.55556	5.55556	5.55556	0	5.55556	16.6667	27.7778	22.2222	22.2222	22.2222	16.6667	27.7778	27.7778	38.8889	11.1111
10001	30001	35	0.175	0	4	6	4	5	7	9	7	10	12	8	7	10	17	11	0	0.02	0.03	0.02	0.025	0.035	0.045	0.035	0.05	0.06	0.04	0.035	0.05	0.085	0.055	0	11.4286	17.1429	11.4286	14.2857	20	25.7143	20	28.5714	34.2857	22.8571	20	28.5714	48.5714	31.4286
20001	40001	31	0.155	0	3	5	5	5	6	6	6	9	8	8	6	8	14	14	0	0.015	0.025	0.025	0.025	0.03	0.03	0.03	0.045	0.04	0.04	0.03	0.04	0.07	0.07	0	9.67742	16.129	16.129	16.129	19.3548	19.3548	19.3548	29.0323	25.8065	25.8065	19.3548	25.8065	45.1613	45.1613
30001	50001	17	0.085	0	0	0	2	0	0	0	1	0	2	5	3	5	3	4	0	0	0	0.01	0	0	0	0.005	0	0.01	0.025	0.015	0.025	0.015	0.02	0	0	0	11.7647	0	0	0	5.88235	0	11.7647	29.4118	17.6471	29.4118	17.6471	23.5294
40001	60001	21	0.105	0	0	0	2	1	0	0	2	2	2	5	4	5	4	5	0	0	0	0.01	0.005	0	0	0.01	0.01	0.01	0.025	0.02	0.025	0.02	0.025	0	0	0	9.52381	4.7619	0	0	9.52381	9.52381	9.52381	23.8095	19.0476	23.8095	19.0476	23.8095
50001	70001	21	0.105	0	1	0	1	1	1	0	1	2	2	3	3	3	3	4	0	0.005	0	0.005	0.005	0.005	0	0.005	0.01	0.01	0.015	0.015	0.015	0.015	0.02	0	4.7619	0	4.7619	4.7619	4.7619	0	4.7619	9.52381	9.52381	14.2857	14.2857	14.2857	14.2857	19.0476
60001	80001	17	0.085	0	2	2	0	0	2	2	0	0	3	2	2	3	3	0	0	0.01	0.01	0	0	0.01	0.01	0	0	0.015	0.01	0.01	0.015	0.015	0	0	11.7647	11.7647	0	0	11.7647	11.7647	0	0	17.6471	11.7647	11.7647	17.6471	17.6471	0
70001	90001	11	0.055	0	1	2	0	0	2	2	0	0	2	3	3	3	3	0	0	0.005	0.01	0	0	0.01	0.01	0	0	0.01	0.015	0.015	0.015	0.015	0	0	9.09091	18.1818	0	0	18.1818	18.1818	0	0	18.1818	27.2727	27.2727	27.2727	27.2727	0
80001	100001	7	0.035	0	0	0	0	0	1	0	0	0	1	2	2	1	1	0	0	0	0	0	0	0.005	0	0	0	0.005	0.01	0.01	0.005	0.005	0	0	0	0	0	0	14.2857	0	0	0	14.2857	28.5714	28.5714	14.2857	14.2857	0
90001	110001	5	0.025	0	0	1	0	0	0	1	0	2	1	0	2	1	3	2	0	0	0.005	0	0	0	0.005	0	0.01	0.005	0	0.01	0.005	0.015	0.01	0	0	20	0	0	0	20	0	40	20	0	40	20	60	40
100001	120001	6	0.03	0	0	1	0	0	1	1	0	2	2	1	3	1	3	2	0	0	0.005	0	0	0.005	0.005	0	0.01	0.01	0.005	0.015	0.005	0.015	0.01	0	0	16.6667	0	0	16.6667	16.6667	0	33.3333	33.3333	16.6667	50	16.6667	50	33.3333
110001	130001	3	0.015	0	0	0	0	0	1	0	0	0	1	1	1	0	0	0	0	0	0	0	0	0.005	0	0	0	0.005	0.005	0.005	0	0	0	0	0	0	0	0	33.3333	0	0	0	33.3333	33.3333	33.3333	0	0	0
120001	140001	3	0.015	0	0	0	0	0	0	0	0	0	0	0	0	0	0	0	0	0	0	0	0	0	0	0	0	0	0	0	0	0	0	0	0	0	0	0	0	0	0	0	0	0	0	0	0	0
130001	150001	68	0.34	1	8	4	1	9	14	12	2	14	16	15	13	13	17	16	0.005	0.04	0.02	0.005	0.045	0.07	0.06	0.01	0.07	0.08	0.075	0.065	0.065	0.085	0.08	1.47059	11.7647	5.88235	1.47059	13.2353	20.5882	17.6471	2.94118	20.5882	23.5294	22.0588	19.1176	19.1176	25	23.5294
140001	160001	151	0.755	1	8	4	1	10	14	12	2	15	16	15	14	13	18	17	0.005	0.04	0.02	0.005	0.05	0.07	0.06	0.01	0.075	0.08	0.075	0.07	0.065	0.09	0.085	0.662252	5.29801	2.64901	0.662252	6.62252	9.27152	7.94702	1.3245	9.93377	10.596	9.93377	9.27152	8.60927	11.9205	11.2583
150001	170001	166	0.83	0	0	0	0	1	0	0	0	1	0	0	1	0	1	1	0	0	0	0	0.005	0	0	0	0.005	0	0	0.005	0	0.005	0.005	0	0	0	0	0.60241	0	0	0	0.60241	0	0	0.60241	0	0.60241	0.60241
160001	180001	152	0.76	0	0	0	0	0	0	0	0	0	0	0	0	0	0	0	0	0	0	0	0	0	0	0	0	0	0	0	0	0	0	0	0	0	0	0	0	0	0	0	0	0	0	0	0	0
170001	190001	153	0.765	0	1	1	0	0	0	1	0	0	2	1	1	1	1	0	0	0.005	0.005	0	0	0	0.005	0	0	0.01	0.005	0.005	0.005	0.005	0	0	0.653595	0.653595	0	0	0	0.653595	0	0	1.30719	0.653595	0.653595	0.653595	0.653595	0
180001	200001	171	0.855	1	1	1	0	0	1	2	2	2	2	2	3	2	3	1	0.005	0.005	0.005	0	0	0.005	0.01	0.01	0.01	0.01	0.01	0.015	0.01	0.015	0.005	0.584795	0.584795	0.584795	0	0	0.584795	1.16959	1.16959	1.16959	1.16959	1.16959	1.75439	1.16959	1.75439	0.584795
190001	210001	151	0.755	1	1	1	1	2	3	3	4	6	6	7	6	7	10	9	0.005	0.005	0.005	0.005	0.01	0.015	0.015	0.02	0.03	0.03	0.035	0.03	0.035	0.05	0.045	0.662252	0.662252	0.662252	0.662252	1.3245	1.98675	1.98675	2.64901	3.97351	3.97351	4.63576	3.97351	4.63576	6.62252	5.96026
200001	220001	192	0.96	4	19	28	3	26	22	31	8	30	39	26	30	35	45	34	0.02	0.095	0.14	0.015	0.13	0.11	0.155	0.04	0.15	0.195	0.13	0.15	0.175	0.225	0.17	2.08333	9.89583	14.5833	1.5625	13.5417	11.4583	16.1458	4.16667	15.625	20.3125	13.5417	15.625	18.2292	23.4375	17.7083
210001	230001	212	1.06	5	23	29	3	27	23	31	8	29	38	26	32	32	40	30	0.025	0.115	0.145	0.015	0.135	0.115	0.155	0.04	0.145	0.19	0.13	0.16	0.16	0.2	0.15	2.35849	10.8491	13.6792	1.41509	12.7358	10.8491	14.6226	3.77358	13.6792	17.9245	12.2642	15.0943	15.0943	18.8679	14.1509
220001	240001	155	0.775	1	5	2	1	3	3	2	2	3	5	6	6	3	3	4	0.005	0.025	0.01	0.005	0.015	0.015	0.01	0.01	0.015	0.025	0.03	0.03	0.015	0.015	0.02	0.645161	3.22581	1.29032	0.645161	1.93548	1.93548	1.29032	1.29032	1.93548	3.22581	3.87097	3.87097	1.93548	1.93548	2.58065
230001	250001	143	0.715	1	0	0	0	0	3	2	2	2	2	2	1	0	3	3	0.005	0	0	0	0	0.015	0.01	0.01	0.01	0.01	0.01	0.005	0	0.015	0.015	0.699301	0	0	0	0	2.0979	1.3986	1.3986	1.3986	1.3986	1.3986	0.699301	0	2.0979	2.0979
240001	260001	93	0.465	1	0	1	0	1	3	4	2	3	4	2	3	2	7	5	0.005	0	0.005	0	0.005	0.015	0.02	0.01	0.015	0.02	0.01	0.015	0.01	0.035	0.025	1.07527	0	1.07527	0	1.07527	3.22581	4.30108	2.15054	3.22581	4.30108	2.15054	3.22581	2.15054	7.52688	5.37634
250001	270001	27	0.135	1	1	1	0	1	3	4	2	3	3	1	3	2	4	2	0.005	0.005	0.005	0	0.005	0.015	0.02	0.01	0.015	0.015	0.005	0.015	0.01	0.02	0.01	3.7037	3.7037	3.7037	0	3.7037	11.1111	14.8148	7.40741	11.1111	11.1111	3.7037	11.1111	7.40741	14.8148	7.40741
260001	280001	7	0.035	1	2	1	0	2	4	3	2	4	1	2	4	1	3	2	0.005	0.01	0.005	0	0.01	0.02	0.015	0.01	0.02	0.005	0.01	0.02	0.005	0.015	0.01	14.2857	28.5714	14.2857	0	28.5714	57.1429	42.8571	28.5714	57.1429	14.2857	28.5714	57.1429	14.2857	42.8571	28.5714
270001	290001	4	0.02	0	1	1	1	2	1	1	0	2	0	2	3	2	3	3	0	0.005	0.005	0.005	0.01	0.005	0.005	0	0.01	0	0.01	0.015	0.01	0.015	0.015	0	25	25	25	50	25	25	0	50	0	50	75	50	75	75
280001	300001	2	0.01	0	0	0	1	0	0	0	0	0	0	2	1	2	1	1	0	0	0	0.005	0	0	0	0	0	0	0.01	0.005	0.01	0.005	0.005	0	0	0	50	0	0	0	0	0	0	100	50	100	50	50
290001	310001	2	0.01	0	0	0	0	0	0	0	0	0	1	2	1	1	2	1	0	0	0	0	0	0	0	0	0	0.005	0.01	0.005	0.005	0.01	0.005	0	0	0	0	0	0	0	0	0	50	100	50	50	100	50
300001	320001	2	0.01	0	0	0	0	0	0	1	1	1	2	2	1	0	1	1	0	0	0	0	0	0	0.005	0.005	0.005	0.01	0.01	0.005	0	0.005	0.005	0	0	0	0	0	0	50	50	50	100	100	50	0	50	50
310001	330001	7	0.035	0	0	0	0	0	1	2	2	3	1	1	2	0	1	1	0	0	0	0	0	0.005	0.01	0.01	0.015	0.005	0.005	0.01	0	0.005	0.005	0	0	0	0	0	14.2857	28.5714	28.5714	42.8571	14.2857	14.2857	28.5714	0	14.2857	14.2857
320001	340001	10	0.05	0	0	0	0	0	1	1	1	2	1	1	1	0	2	2	0	0	0	0	0	0.005	0.005	0.005	0.01	0.005	0.005	0.005	0	0.01	0.01	0	0	0	0	0	10	10	10	20	10	10	10	0	20	20
330001	350001	4	0.02	0	0	0	0	0	0	0	0	0	1	1	0	0	1	1	0	0	0	0	0	0	0	0	0	0.005	0.005	0	0	0.005	0.005	0	0	0	0	0	0	0	0	0	25	25	0	0	25	25
340001	360001	2	0.01	0	1	0	1	0	0	0	0	0	1	0	1	1	0	1	0	0.005	0	0.005	0	0	0	0	0	0.005	0	0.005	0.005	0	0.005	0	50	0	50	0	0	0	0	0	50	0	50	50	0	50
350001	370001	3	0.015	0	1	0	1	0	0	1	0	0	2	0	1	2	1	1	0	0.005	0	0.005	0	0	0.005	0	0	0.01	0	0.005	0.01	0.005	0.005	0	33.3333	0	33.3333	0	0	33.3333	0	0	66.6667	0	33.3333	66.6667	33.3333	33.3333
360001	380001	1	0.005	0	0	0	0	0	0	1	0	0	1	0	0	1	1	0	0	0	0	0	0	0	0.005	0	0	0.005	0	0	0.005	0.005	0	0	0	0	0	0	0	100	0	0	100	0	0	100	100	0
370001	390001	7	0.035	0	0	1	0	1	0	1	0	1	1	0	1	1	2	1	0	0	0.005	0	0.005	0	0.005	0	0.005	0.005	0	0.005	0.005	0.01	0.005	0	0	14.2857	0	14.2857	0	14.2857	0	14.2857	14.2857	0	14.2857	14.2857	28.5714	14.2857
380001	400001	8	0.04	0	0	2	0	1	0	1	0	1	2	0	1	2	3	1	0	0	0.01	0	0.005	0	0.005	0	0.005	0.01	0	0.005	0.01	0.015	0.005	0	0	25	0	12.5	0	12.5	0	12.5	25	0	12.5	25	37.5	12.5
390001	410001	4	0.02	0	0	2	0	0	0	1	0	0	2	1	0	3	2	1	0	0	0.01	0	0	0	0.005	0	0	0.01	0.005	0	0.015	0.01	0.005	0	0	50	0	0	0	25	0	0	50	25	0	75	50	25
400001	420001	4	0.02	0	0	1	0	0	1	2	1	0	1	1	1	2	2	2	0	0	0.005	0	0	0.005	0.01	0.005	0	0.005	0.005	0.005	0.01	0.01	0.01	0	0	25	0	0	25	50	25	0	25	25	25	50	50	50
410001	430001	2	0.01	0	0	0	0	0	1	1	1	0	0	0	1	0	1	1	0	0	0	0	0	0.005	0.005	0.005	0	0	0	0.005	0	0.005	0.005	0	0	0	0	0	50	50	50	0	0	0	50	0	50	50
420001	440001	13	0.065	0	0	1	0	0	3	4	2	2	2	1	1	3	3	0	0	0	0.005	0	0	0.015	0.02	0.01	0.01	0.01	0.005	0.005	0.015	0.015	0	0	0	7.69231	0	0	23.0769	30.7692	15.3846	15.3846	15.3846	7.69231	7.69231	23.0769	23.0769	0
430001	450001	14	0.07	0	0	1	0	0	3	4	2	2	2	1	1	3	3	0	0	0	0.005	0	0	0.015	0.02	0.01	0.01	0.01	0.005	0.005	0.015	0.015	0	0	0	7.14286	0	0	21.4286	28.5714	14.2857	14.2857	14.2857	7.14286	7.14286	21.4286	21.4286	0
440001	460001	36	0.18	0	0	0	1	0	1	1	0	2	0	2	1	2	1	3	0	0	0	0.005	0	0.005	0.005	0	0.01	0	0.01	0.005	0.01	0.005	0.015	0	0	0	2.77778	0	2.77778	2.77778	0	5.55556	0	5.55556	2.77778	5.55556	2.77778	8.33333
450001	470001	59	0.295	0	0	0	1	0	1	1	0	2	2	2	3	4	1	5	0	0	0	0.005	0	0.005	0.005	0	0.01	0.01	0.01	0.015	0.02	0.005	0.025	0	0	0	1.69492	0	1.69492	1.69492	0	3.38983	3.38983	3.38983	5.08475	6.77966	1.69492	8.47458
460001	480001	34	0.17	0	2	0	0	0	2	0	0	0	4	2	4	2	0	2	0	0.01	0	0	0	0.01	0	0	0	0.02	0.01	0.02	0.01	0	0.01	0	5.88235	0	0	0	5.88235	0	0	0	11.7647	5.88235	11.7647	5.88235	0	5.88235
470001	490001	9	0.045	0	2	0	0	0	2	0	0	0	2	2	2	0	0	0	0	0.01	0	0	0	0.01	0	0	0	0.01	0.01	0.01	0	0	0	0	22.2222	0	0	0	22.2222	0	0	0	22.2222	22.2222	22.2222	0	0	0
480001	500001	4	0.02	0	1	0	0	0	1	0	0	1	1	1	2	0	1	1	0	0.005	0	0	0	0.005	0	0	0.005	0.005	0.005	0.01	0	0.005	0.005	0	25	0	0	0	25	0	0	25	25	25	50	0	25	25
490001	510001	5	0.025	0	1	1	0	0	1	1	0	1	2	1	2	1	2	1	0	0.005	0.005	0	0	0.005	0.005	0	0.005	0.01	0.005	0.01	0.005	0.01	0.005	0	20	20	0	0	20	20	0	20	40	20	40	20	40	20
500001	520001	2	0.01	0	0	1	0	0	0	1	0	0	1	1	0	2	1	1	0	0	0.005	0	0	0	0.005	0	0	0.005	0.005	0	0.01	0.005	0.005	0	0	50	0	0	0	50	0	0	50	50	0	100	50	50
510001	530001	3	0.015	0	0	0	1	0	0	0	1	0	0	2	0	2	0	2	0	0	0	0.005	0	0	0	0.005	0	0	0.01	0	0.01	0	0.01	0	0	0	33.3333	0	0	0	33.3333	0	0	66.6667	0	66.6667	0	66.6667
520001	540001	9	0.045	0	0	1	1	0	0	2	3	0	3	4	1	5	4	5	0	0	0.005	0.005	0	0	0.01	0.015	0	0.015	0.02	0.005	0.025	0.02	0.025	0	0	11.1111	11.1111	0	0	22.2222	33.3333	0	33.3333	44.4444	11.1111	55.5556	44.4444	55.5556
530001	550001	9	0.045	0	1	1	0	0	1	2	2	0	4	4	2	4	4	4	0	0.005	0.005	0	0	0.005	0.01	0.01	0	0.02	0.02	0.01	0.02	0.02	0.02	0	11.1111	11.1111	0	0	11.1111	22.2222	22.2222	0	44.4444	44.4444	22.2222	44.4444	44.4444	44.4444
540001	560001	4	0.02	0	1	1	0	0	1	2	1	1	3	2	2	1	1	0	0	0.005	0.005	0	0	0.005	0.01	0.005	0.005	0.015	0.01	0.01	0.005	0.005	0	0	25	25	0	0	25	50	25	25	75	50	50	25	25	0
550001	570001	2	0.01	0	0	1	0	0	0	2	1	1	2	1	1	1	1	0	0	0	0.005	0	0	0	0.01	0.005	0.005	0.01	0.005	0.005	0.005	0.005	0	0	0	50	0	0	0	100	50	50	100	50	50	50	50	0
560001	580001	3	0.015	0	0	0	0	0	0	0	1	1	0	1	1	1	1	0	0	0	0	0	0	0	0	0.005	0.005	0	0.005	0.005	0.005	0.005	0	0	0	0	0	0	0	0	33.3333	33.3333	0	33.3333	33.3333	33.3333	33.3333	0
570001	590001	4	0.02	1	1	0	0	1	0	1	2	1	1	2	1	1	2	1	0.005	0.005	0	0	0.005	0	0.005	0.01	0.005	0.005	0.01	0.005	0.005	0.01	0.005	25	25	0	0	25	0	25	50	25	25	50	25	25	50	25
580001	600001	25	0.125	1	1	1	0	1	1	3	2	1	2	1	0	1	2	1	0.005	0.005	0.005	0	0.005	0.005	0.015	0.01	0.005	0.01	0.005	0	0.005	0.01	0.005	4	4	4	0	4	4	12	8	4	8	4	0	4	8	4
590001	610001	91	0.455	0	0	2	0	3	1	3	1	4	2	0	3	2	5	3	0	0	0.01	0	0.015	0.005	0.015	0.005	0.02	0.01	0	0.015	0.01	0.025	0.015	0	0	2.1978	0	3.2967	1.0989	3.2967	1.0989	4.3956	2.1978	0	3.2967	2.1978	5.49451	3.2967
600001	620001	131	0.655	0	0	1	1	3	0	1	1	3	1	1	4	2	5	5	0	0	0.005	0.005	0.015	0	0.005	0.005	0.015	0.005	0.005	0.02	0.01	0.025	0.025	0	0	0.763359	0.763359	2.29008	0	0.763359	0.763359	2.29008	0.763359	0.763359	3.05344	1.52672	3.81679	3.81679
610001	630001	113	0.565	0	0	0	1	0	0	0	1	0	0	1	1	1	1	2	0	0	0	0.005	0	0	0	0.005	0	0	0.005	0.005	0.005	0.005	0.01	0	0	0	0.884956	0	0	0	0.884956	0	0	0.884956	0.884956	0.884956	0.884956	1.76991
620001	640001	66	0.33	0	0	0	0	1	0	0	0	1	0	0	1	0	1	1	0	0	0	0	0.005	0	0	0	0.005	0	0	0.005	0	0.005	0.005	0	0	0	0	1.51515	0	0	0	1.51515	0	0	1.51515	0	1.51515	1.51515
630001	650001	18	0.09	0	0	0	0	1	0	0	0	1	1	0	2	1	1	2	0	0	0	0	0.005	0	0	0	0.005	0.005	0	0.01	0.005	0.005	0.01	0	0	0	0	5.55556	0	0	0	5.55556	5.55556	0	11.1111	5.55556	5.55556	11.1111
640001	660001	4	0.02	0	0	1	0	0	0	1	0	0	3	1	2	2	1	1	0	0	0.005	0	0	0	0.005	0	0	0.015	0.005	0.01	0.01	0.005	0.005	0	0	25	0	0	0	25	0	0	75	25	50	50	25	25
650001	670001	5	0.025	0	0	1	0	0	0	1	0	0	2	1	1	1	1	0	0	0	0.005	0	0	0	0.005	0	0	0.01	0.005	0.005	0.005	0.005	0	0	0	20	0	0	0	20	0	0	40	20	20	20	20	0
660001	680001	9	0.045	0	1	0	0	0	2	0	1	0	2	1	2	1	0	1	0	0.005	0	0	0	0.01	0	0.005	0	0.01	0.005	0.01	0.005	0	0.005	0	11.1111	0	0	0	22.2222	0	11.1111	0	22.2222	11.1111	22.2222	11.1111	0	11.1111
670001	690001	10	0.05	0	2	0	0	0	4	2	1	0	3	4	5	3	2	1	0	0.01	0	0	0	0.02	0.01	0.005	0	0.015	0.02	0.025	0.015	0.01	0.005	0	20	0	0	0	40	20	10	0	30	40	50	30	20	10
680001	700001	5	0.025	0	1	0	0	0	2	2	0	0	1	4	3	3	2	1	0	0.005	0	0	0	0.01	0.01	0	0	0.005	0.02	0.015	0.015	0.01	0.005	0	20	0	0	0	40	40	0	0	20	80	60	60	40	20
690001	710001	21	0.105	0	0	0	0	0	0	0	0	0	0	1	0	1	0	1	0	0	0	0	0	0	0	0	0	0	0.005	0	0.005	0	0.005	0	0	0	0	0	0	0	0	0	0	4.7619	0	4.7619	0	4.7619
700001	720001	20	0.1	0	0	0	0	0	0	0	0	1	0	0	1	0	1	1	0	0	0	0	0	0	0	0	0.005	0	0	0.005	0	0.005	0.005	0	0	0	0	0	0	0	0	5	0	0	5	0	5	5
710001	730001	1	0.005	0	0	0	0	0	0	0	0	1	0	0	1	0	1	1	0	0	0	0	0	0	0	0	0.005	0	0	0.005	0	0.005	0.005	0	0	0	0	0	0	0	0	100	0	0	100	0	100	100
720001	740001	1	0.005	0	0	0	0	0	0	0	0	0	0	0	0	0	0	0	0	0	0	0	0	0	0	0	0	0	0	0	0	0	0	0	0	0	0	0	0	0	0	0	0	0	0	0	0	0
730001	750001	4	0.02	0	0	0	0	0	1	2	0	1	1	1	0	2	1	1	0	0	0	0	0	0.005	0.01	0	0.005	0.005	0.005	0	0.01	0.005	0.005	0	0	0	0	0	25	50	0	25	25	25	0	50	25	25
740001	760001	6	0.03	0	0	0	0	1	1	2	0	2	2	3	2	3	4	3	0	0	0	0	0.005	0.005	0.01	0	0.01	0.01	0.015	0.01	0.015	0.02	0.015	0	0	0	0	16.6667	16.6667	33.3333	0	33.3333	33.3333	50	33.3333	50	66.6667	50
750001	770001	5	0.025	0	0	0	0	1	0	0	0	1	2	2	3	2	3	3	0	0	0	0	0.005	0	0	0	0.005	0.01	0.01	0.015	0.01	0.015	0.015	0	0	0	0	20	0	0	0	20	40	40	60	40	60	60
760001	780001	5	0.025	0	0	1	1	0	0	0	0	0	3	2	2	1	1	2	0	0	0.005	0.005	0	0	0	0	0	0.015	0.01	0.01	0.005	0.005	0.01	0	0	20	20	0	0	0	0	0	60	40	40	20	20	40
770001	790001	7	0.035	0	0	1	1	1	0	0	0	1	2	2	2	0	2	2	0	0	0.005	0.005	0.005	0	0	0	0.005	0.01	0.01	0.01	0	0.01	0.01	0	0	14.2857	14.2857	14.2857	0	0	0	14.2857	28.5714	28.5714	28.5714	0	28.5714	28.5714
780001	800001	7	0.035	0	0	0	1	1	0	0	2	1	1	2	1	3	2	3	0	0	0	0.005	0.005	0	0	0.01	0.005	0.005	0.01	0.005	0.015	0.01	0.015	0	0	0	14.2857	14.2857	0	0	28.5714	14.2857	14.2857	28.5714	14.2857	42.8571	28.5714	42.8571
790001	810001	4	0.02	0	0	0	2	0	0	0	3	0	1	3	0	4	1	3	0	0	0	0.01	0	0	0	0.015	0	0.005	0.015	0	0.02	0.005	0.015	0	0	0	50	0	0	0	75	0	25	75	0	100	25	75
800001	820001	30	0.15	1	0	5	3	0	3	0	5	6	7	11	4	14	11	15	0.005	0	0.025	0.015	0	0.015	0	0.025	0.03	0.035	0.055	0.02	0.07	0.055	0.075	3.33333	0	16.6667	10	0	10	0	16.6667	20	23.3333	36.6667	13.3333	46.6667	36.6667	50
810001	830001	34	0.17	2	0	6	3	1	4	0	6	6	8	11	5	15	11	16	0.01	0	0.03	0.015	0.005	0.02	0	0.03	0.03	0.04	0.055	0.025	0.075	0.055	0.08	5.88235	0	17.6471	8.82353	2.94118	11.7647	0	17.6471	17.6471	23.5294	32.3529	14.7059	44.1176	32.3529	47.0588
820001	840001	13	0.065	1	1	2	2	1	2	0	3	0	3	4	2	5	1	4	0.005	0.005	0.01	0.01	0.005	0.01	0	0.015	0	0.015	0.02	0.01	0.025	0.005	0.02	7.69231	7.69231	15.3846	15.3846	7.69231	15.3846	0	23.0769	0	23.0769	30.7692	15.3846	38.4615	7.69231	30.7692
830001	850001	15	0.075	0	1	1	1	0	2	2	2	1	3	3	1	4	2	2	0	0.005	0.005	0.005	0	0.01	0.01	0.01	0.005	0.015	0.015	0.005	0.02	0.01	0.01	0	6.66667	6.66667	6.66667	0	13.3333	13.3333	13.3333	6.66667	20	20	6.66667	26.6667	13.3333	13.3333
840001	860001	8	0.04	0	0	0	0	0	1	2	1	1	1	0	0	1	1	0	0	0	0	0	0	0.005	0.01	0.005	0.005	0.005	0	0	0.005	0.005	0	0	0	0	0	0	12.5	25	12.5	12.5	12.5	0	0	12.5	12.5	0
850001	870001	5	0.025	0	0	0	0	1	1	1	0	1	0	1	2	1	2	3	0	0	0	0	0.005	0.005	0.005	0	0.005	0	0.005	0.01	0.005	0.01	0.015	0	0	0	0	20	20	20	0	20	0	20	40	20	40	60
860001	880001	10	0.05	0	0	1	0	1	1	2	1	3	1	2	4	3	5	4	0	0	0.005	0	0.005	0.005	0.01	0.005	0.015	0.005	0.01	0.02	0.015	0.025	0.02	0	0	10	0	10	10	20	10	30	10	20	40	30	50	40
870001	890001	8	0.04	0	0	2	0	0	1	2	2	2	2	1	3	3	5	2	0	0	0.01	0	0	0.005	0.01	0.01	0.01	0.01	0.005	0.015	0.015	0.025	0.01	0	0	25	0	0	12.5	25	25	25	25	12.5	37.5	37.5	62.5	25
880001	900001	7	0.035	0	0	1	0	0	3	2	1	2	2	2	1	2	3	3	0	0	0.005	0	0	0.015	0.01	0.005	0.01	0.01	0.01	0.005	0.01	0.015	0.015	0	0	14.2857	0	0	42.8571	28.5714	14.2857	28.5714	28.5714	28.5714	14.2857	28.5714	42.8571	42.8571
890001	910001	12	0.06	0	0	2	0	1	2	1	0	3	4	3	2	3	4	3	0	0	0.01	0	0.005	0.01	0.005	0	0.015	0.02	0.015	0.01	0.015	0.02	0.015	0	0	16.6667	0	8.33333	16.6667	8.33333	0	25	33.3333	25	16.6667	25	33.3333	25
900001	920001	45	0.225	0	0	2	0	1	1	0	1	1	4	1	3	3	3	2	0	0	0.01	0	0.005	0.005	0	0.005	0.005	0.02	0.005	0.015	0.015	0.015	0.01	0	0	4.44444	0	2.22222	2.22222	0	2.22222	2.22222	8.88889	2.22222	6.66667	6.66667	6.66667	4.44444
910001	930001	38	0.19	0	0	0	0	0	1	0	1	0	1	0	1	1	0	1	0	0	0	0	0	0.005	0	0.005	0	0.005	0	0.005	0.005	0	0.005	0	0	0	0	0	2.63158	0	2.63158	0	2.63158	0	2.63158	2.63158	0	2.63158
920001	940001	6	0.03	0	0	0	1	0	2	1	3	2	4	6	0	2	4	6	0	0	0	0.005	0	0.01	0.005	0.015	0.01	0.02	0.03	0	0.01	0.02	0.03	0	0	0	16.6667	0	33.3333	16.6667	50	33.3333	66.6667	100	0	33.3333	66.6667	100
930001	950001	9	0.045	2	0	0	1	2	4	3	5	2	4	6	2	2	6	8	0.01	0	0	0.005	0.01	0.02	0.015	0.025	0.01	0.02	0.03	0.01	0.01	0.03	0.04	22.2222	0	0	11.1111	22.2222	44.4444	33.3333	55.5556	22.2222	44.4444	66.6667	22.2222	22.2222	66.6667	88.8889
940001	960001	3	0.015	2	0	0	0	2	2	2	2	0	0	0	2	0	2	2	0.01	0	0	0	0.01	0.01	0.01	0.01	0	0	0	0.01	0	0.01	0.01	66.6667	0	0	0	66.6667	66.6667	66.6667	66.6667	0	0	0	66.6667	0	66.6667	66.6667
950001	970001	0	0	0	0	0	0	0	0	0	0	0	0	0	0	0	0	0	0	0	0	0	0	0	0	0	0	0	0	0	0	0	0	NA	NA	NA	NA	NA	NA	NA	NA	NA	NA	NA	NA	NA	NA	NA
960001	980001	1	0.005	0	0	0	0	0	0	0	0	0	1	1	1	0	0	0	0	0	0	0	0	0	0	0	0	0.005	0.005	0.005	0	0	0	0	0	0	0	0	0	0	0	0	100	100	100	0	0	0
970001	990001	2	0.01	0	0	0	0	0	0	0	0	0	1	1	1	0	0	0	0	0	0	0	0	0	0	0	0	0.005	0.005	0.005	0	0	0	0	0	0	0	0	0	0	0	0	50	50	50	0	0	0
980001	1000001	4	0.02	0	0	0	0	0	0	0	0	0	0	0	0	0	0	0	0	0	0	0	0	0	0	0	0	0	0	0	0	0	0	0	0	0	0	0	0	0	0	0	0	0	0	0	0	0
990001	1010001	5	0.025	0	0	1	1	0	0	1	1	0	1	1	0	2	1	1	0	0	0.005	0.005	0	0	0.005	0.005	0	0.005	0.005	0	0.01	0.005	0.005	0	0	20	20	0	0	20	20	0	20	20	0	40	20	20
1000001	1020001	8	0.04	0	0	2	1	0	0	2	1	0	2	1	0	3	2	1	0	0	0.01	0.005	0	0	0.01	0.005	0	0.01	0.005	0	0.015	0.01	0.005	0	0	25	12.5	0	0	25	12.5	0	25	12.5	0	37.5	25	12.5
1010001	1030001	6	0.03	0	0	1	0	0	0	1	0	0	1	0	0	1	1	0	0	0	0.005	0	0	0	0.005	0	0	0.005	0	0	0.005	0.005	0	0	0	16.6667	0	0	0	16.6667	0	0	16.6667	0	0	16.6667	16.6667	0
1020001	1040001	0	0	0	0	0	0	0	0	0	0	0	0	0	0	0	0	0	0	0	0	0	0	0	0	0	0	0	0	0	0	0	0	NA	NA	NA	NA	NA	NA	NA	NA	NA	NA	NA	NA	NA	NA	NA
1030001	1050001	0	0	0	0	0	0	0	0	0	0	0	0	0	0	0	0	0	0	0	0	0	0	0	0	0	0	0	0	0	0	0	0	NA	NA	NA	NA	NA	NA	NA	NA	NA	NA	NA	NA	NA	NA	NA
1040001	1060001	0	0	0	0	0	0	0	0	0	0	0	0	0	0	0	0	0	0	0	0	0	0	0	0	0	0	0	0	0	0	0	0	NA	NA	NA	NA	NA	NA	NA	NA	NA	NA	NA	NA	NA	NA	NA
1050001	1070001	0	0	0	0	0	0	0	0	0	0	0	0	0	0	0	0	0	0	0	0	0	0	0	0	0	0	0	0	0	0	0	0	NA	NA	NA	NA	NA	NA	NA	NA	NA	NA	NA	NA	NA	NA	NA
1060001	1080001	0	0	0	0	0	0	0	0	0	0	0	0	0	0	0	0	0	0	0	0	0	0	0	0	0	0	0	0	0	0	0	0	NA	NA	NA	NA	NA	NA	NA	NA	NA	NA	NA	NA	NA	NA	NA
1070001	1090001	0	0	0	0	0	0	0	0	0	0	0	0	0	0	0	0	0	0	0	0	0	0	0	0	0	0	0	0	0	0	0	0	NA	NA	NA	NA	NA	NA	NA	NA	NA	NA	NA	NA	NA	NA	NA
1080001	1100001	1	0.005	0	0	0	0	0	0	0	0	0	1	1	1	0	0	0	0	0	0	0	0	0	0	0	0	0.005	0.005	0.005	0	0	0	0	0	0	0	0	0	0	0	0	100	100	100	0	0	0
1090001	1110001	4	0.02	0	3	0	0	0	3	0	0	0	4	4	4	0	0	0	0	0.015	0	0	0	0.015	0	0	0	0.02	0.02	0.02	0	0	0	0	75	0	0	0	75	0	0	0	100	100	100	0	0	0
1100001	1120001	3	0.015	0	3	0	0	0	3	0	0	0	3	3	3	0	0	0	0	0.015	0	0	0	0.015	0	0	0	0.015	0.015	0.015	0	0	0	0	100	0	0	0	100	0	0	0	100	100	100	0	0	0
1110001	1130001	0	0	0	0	0	0	0	0	0	0	0	0	0	0	0	0	0	0	0	0	0	0	0	0	0	0	0	0	0	0	0	0	NA	NA	NA	NA	NA	NA	NA	NA	NA	NA	NA	NA	NA	NA	NA
1120001	1140001	0	0	0	0	0	0	0	0	0	0	0	0	0	0	0	0	0	0	0	0	0	0	0	0	0	0	0	0	0	0	0	0	NA	NA	NA	NA	NA	NA	NA	NA	NA	NA	NA	NA	NA	NA	NA
1130001	1150001	0	0	0	0	0	0	0	0	0	0	0	0	0	0	0	0	0	0	0	0	0	0	0	0	0	0	0	0	0	0	0	0	NA	NA	NA	NA	NA	NA	NA	NA	NA	NA	NA	NA	NA	NA	NA
1140001	1160001	0	0	0	0	0	0	0	0	0	0	0	0	0	0	0	0	0	0	0	0	0	0	0	0	0	0	0	0	0	0	0	0	NA	NA	NA	NA	NA	NA	NA	NA	NA	NA	NA	NA	NA	NA	NA
1150001	1170001	1	0.005	0	0	0	1	0	0	0	1	0	0	1	0	1	0	1	0	0	0	0.005	0	0	0	0.005	0	0	0.005	0	0.005	0	0.005	0	0	0	100	0	0	0	100	0	0	100	0	100	0	100
1160001	1180001	2	0.01	0	0	0	1	0	0	0	1	0	0	1	0	1	0	1	0	0	0	0.005	0	0	0	0.005	0	0	0.005	0	0.005	0	0.005	0	0	0	50	0	0	0	50	0	0	50	0	50	0	50
1170001	1190001	3	0.015	0	0	0	0	1	0	0	0	1	0	0	2	0	2	2	0	0	0	0	0.005	0	0	0	0.005	0	0	0.01	0	0.01	0.01	0	0	0	0	33.3333	0	0	0	33.3333	0	0	66.6667	0	66.6667	66.6667
1180001	1200001	3	0.015	0	0	0	0	1	0	0	0	1	0	0	2	0	2	2	0	0	0	0	0.005	0	0	0	0.005	0	0	0.01	0	0.01	0.01	0	0	0	0	33.3333	0	0	0	33.3333	0	0	66.6667	0	66.6667	66.6667
1190001	1210001	1	0.005	0	0	0	0	0	0	0	0	0	0	0	0	0	0	0	0	0	0	0	0	0	0	0	0	0	0	0	0	0	0	0	0	0	0	0	0	0	0	0	0	0	0	0	0	0
1200001	1220001	0	0	0	0	0	0	0	0	0	0	0	0	0	0	0	0	0	0	0	0	0	0	0	0	0	0	0	0	0	0	0	0	NA	NA	NA	NA	NA	NA	NA	NA	NA	NA	NA	NA	NA	NA	NA
1210001	1230001	0	0	0	0	0	0	0	0	0	0	0	0	0	0	0	0	0	0	0	0	0	0	0	0	0	0	0	0	0	0	0	0	NA	NA	NA	NA	NA	NA	NA	NA	NA	NA	NA	NA	NA	NA	NA
1220001	1240001	1	0.005	0	0	0	0	0	0	0	0	0	0	0	0	0	0	0	0	0	0	0	0	0	0	0	0	0	0	0	0	0	0	0	0	0	0	0	0	0	0	0	0	0	0	0	0	0
1230001	1250001	1	0.005	0	0	0	0	0	0	0	0	0	0	0	0	0	0	0	0	0	0	0	0	0	0	0	0	0	0	0	0	0	0	0	0	0	0	0	0	0	0	0	0	0	0	0	0	0
1240001	1260001	1	0.005	0	0	0	0	0	0	1	0	0	1	0	0	1	1	0	0	0	0	0	0	0	0.005	0	0	0.005	0	0	0.005	0.005	0	0	0	0	0	0	0	100	0	0	100	0	0	100	100	0
1250001	1270001	1	0.005	0	0	0	0	0	0	1	0	0	1	0	0	1	1	0	0	0	0	0	0	0	0.005	0	0	0.005	0	0	0.005	0.005	0	0	0	0	0	0	0	100	0	0	100	0	0	100	100	0
1260001	1280001	1	0.005	1	0	0	0	0	1	1	1	1	0	0	0	0	0	0	0.005	0	0	0	0	0.005	0.005	0.005	0.005	0	0	0	0	0	0	100	0	0	0	0	100	100	100	100	0	0	0	0	0	0
1270001	1290001	7	0.035	1	0	0	1	0	1	1	2	3	2	4	5	2	3	3	0.005	0	0	0.005	0	0.005	0.005	0.01	0.015	0.01	0.02	0.025	0.01	0.015	0.015	14.2857	0	0	14.2857	0	14.2857	14.2857	28.5714	42.8571	28.5714	57.1429	71.4286	28.5714	42.8571	42.8571
1280001	1300001	6	0.03	0	0	0	1	0	0	0	1	2	2	4	5	2	3	3	0	0	0	0.005	0	0	0	0.005	0.01	0.01	0.02	0.025	0.01	0.015	0.015	0	0	0	16.6667	0	0	0	16.6667	33.3333	33.3333	66.6667	83.3333	33.3333	50	50
1290001	1310001	0	0	0	0	0	0	0	0	0	0	0	0	0	0	0	0	0	0	0	0	0	0	0	0	0	0	0	0	0	0	0	0	NA	NA	NA	NA	NA	NA	NA	NA	NA	NA	NA	NA	NA	NA	NA
1300001	1320001	1	0.005	0	0	0	0	0	0	0	0	0	0	0	0	0	0	0	0	0	0	0	0	0	0	0	0	0	0	0	0	0	0	0	0	0	0	0	0	0	0	0	0	0	0	0	0	0
1310001	1330001	1	0.005	0	0	0	0	0	0	0	0	0	0	0	0	0	0	0	0	0	0	0	0	0	0	0	0	0	0	0	0	0	0	0	0	0	0	0	0	0	0	0	0	0	0	0	0	0
1320001	1340001	3	0.015	0	1	0	0	0	3	0	0	2	3	3	1	0	2	2	0	0.005	0	0	0	0.015	0	0	0.01	0.015	0.015	0.005	0	0.01	0.01	0	33.3333	0	0	0	100	0	0	66.6667	100	100	33.3333	0	66.6667	66.6667
1330001	1350001	3	0.015	0	1	0	0	0	3	0	0	2	3	3	1	0	2	2	0	0.005	0	0	0	0.015	0	0	0.01	0.015	0.015	0.005	0	0.01	0.01	0	33.3333	0	0	0	100	0	0	66.6667	100	100	33.3333	0	66.6667	66.6667
1340001	1360001	0	0	0	0	0	0	0	0	0	0	0	0	0	0	0	0	0	0	0	0	0	0	0	0	0	0	0	0	0	0	0	0	NA	NA	NA	NA	NA	NA	NA	NA	NA	NA	NA	NA	NA	NA	NA
1350001	1370001	0	0	0	0	0	0	0	0	0	0	0	0	0	0	0	0	0	0	0	0	0	0	0	0	0	0	0	0	0	0	0	0	NA	NA	NA	NA	NA	NA	NA	NA	NA	NA	NA	NA	NA	NA	NA
1360001	1380001	1	0.005	0	0	0	0	0	0	1	0	0	1	0	0	1	1	0	0	0	0	0	0	0	0.005	0	0	0.005	0	0	0.005	0.005	0	0	0	0	0	0	0	100	0	0	100	0	0	100	100	0
1370001	1390001	2	0.01	0	0	0	0	0	0	1	0	0	1	0	0	1	1	0	0	0	0	0	0	0	0.005	0	0	0.005	0	0	0.005	0.005	0	0	0	0	0	0	0	50	0	0	50	0	0	50	50	0
1380001	1400001	2	0.01	0	0	0	0	0	0	0	0	0	0	0	0	0	0	0	0	0	0	0	0	0	0	0	0	0	0	0	0	0	0	0	0	0	0	0	0	0	0	0	0	0	0	0	0	0
1390001	1410001	1	0.005	0	0	0	0	0	0	0	0	0	0	0	0	0	0	0	0	0	0	0	0	0	0	0	0	0	0	0	0	0	0	0	0	0	0	0	0	0	0	0	0	0	0	0	0	0
1400001	1420001	0	0	0	0	0	0	0	0	0	0	0	0	0	0	0	0	0	0	0	0	0	0	0	0	0	0	0	0	0	0	0	0	NA	NA	NA	NA	NA	NA	NA	NA	NA	NA	NA	NA	NA	NA	NA
1410001	1430001	0	0	0	0	0	0	0	0	0	0	0	0	0	0	0	0	0	0	0	0	0	0	0	0	0	0	0	0	0	0	0	0	NA	NA	NA	NA	NA	NA	NA	NA	NA	NA	NA	NA	NA	NA	NA
1420001	1440001	0	0	0	0	0	0	0	0	0	0	0	0	0	0	0	0	0	0	0	0	0	0	0	0	0	0	0	0	0	0	0	0	NA	NA	NA	NA	NA	NA	NA	NA	NA	NA	NA	NA	NA	NA	NA
1430001	1450001	0	0	0	0	0	0	0	0	0	0	0	0	0	0	0	0	0	0	0	0	0	0	0	0	0	0	0	0	0	0	0	0	NA	NA	NA	NA	NA	NA	NA	NA	NA	NA	NA	NA	NA	NA	NA
1440001	1460001	0	0	0	0	0	0	0	0	0	0	0	0	0	0	0	0	0	0	0	0	0	0	0	0	0	0	0	0	0	0	0	0	NA	NA	NA	NA	NA	NA	NA	NA	NA	NA	NA	NA	NA	NA	NA
1450001	1470001	0	0	0	0	0	0	0	0	0	0	0	0	0	0	0	0	0	0	0	0	0	0	0	0	0	0	0	0	0	0	0	0	NA	NA	NA	NA	NA	NA	NA	NA	NA	NA	NA	NA	NA	NA	NA
1460001	1480001	0	0	0	0	0	0	0	0	0	0	0	0	0	0	0	0	0	0	0	0	0	0	0	0	0	0	0	0	0	0	0	0	NA	NA	NA	NA	NA	NA	NA	NA	NA	NA	NA	NA	NA	NA	NA
1470001	1490001	0	0	0	0	0	0	0	0	0	0	0	0	0	0	0	0	0	0	0	0	0	0	0	0	0	0	0	0	0	0	0	0	NA	NA	NA	NA	NA	NA	NA	NA	NA	NA	NA	NA	NA	NA	NA
1480001	1500001	0	0	0	0	0	0	0	0	0	0	0	0	0	0	0	0	0	0	0	0	0	0	0	0	0	0	0	0	0	0	0	0	NA	NA	NA	NA	NA	NA	NA	NA	NA	NA	NA	NA	NA	NA	NA
1490001	1510001	0	0	0	0	0	0	0	0	0	0	0	0	0	0	0	0	0	0	0	0	0	0	0	0	0	0	0	0	0	0	0	0	NA	NA	NA	NA	NA	NA	NA	NA	NA	NA	NA	NA	NA	NA	NA
1500001	1520001	0	0	0	0	0	0	0	0	0	0	0	0	0	0	0	0	0	0	0	0	0	0	0	0	0	0	0	0	0	0	0	0	NA	NA	NA	NA	NA	NA	NA	NA	NA	NA	NA	NA	NA	NA	NA
1510001	1530001	0	0	0	0	0	0	0	0	0	0	0	0	0	0	0	0	0	0	0	0	0	0	0	0	0	0	0	0	0	0	0	0	NA	NA	NA	NA	NA	NA	NA	NA	NA	NA	NA	NA	NA	NA	NA
1520001	1540001	0	0	0	0	0	0	0	0	0	0	0	0	0	0	0	0	0	0	0	0	0	0	0	0	0	0	0	0	0	0	0	0	NA	NA	NA	NA	NA	NA	NA	NA	NA	NA	NA	NA	NA	NA	NA
1530001	1550001	1	0.005	0	0	0	0	0	0	0	1	1	0	1	1	1	1	0	0	0	0	0	0	0	0	0.005	0.005	0	0.005	0.005	0.005	0.005	0	0	0	0	0	0	0	0	100	100	0	100	100	100	100	0
1540001	1560001	1	0.005	0	0	0	0	0	0	0	1	1	0	1	1	1	1	0	0	0	0	0	0	0	0	0.005	0.005	0	0.005	0.005	0.005	0.005	0	0	0	0	0	0	0	0	100	100	0	100	100	100	100	0
1550001	1570001	0	0	0	0	0	0	0	0	0	0	0	0	0	0	0	0	0	0	0	0	0	0	0	0	0	0	0	0	0	0	0	0	NA	NA	NA	NA	NA	NA	NA	NA	NA	NA	NA	NA	NA	NA	NA
1560001	1580001	2	0.01	0	0	1	1	0	0	1	1	0	1	1	0	0	1	1	0	0	0.005	0.005	0	0	0.005	0.005	0	0.005	0.005	0	0	0.005	0.005	0	0	50	50	0	0	50	50	0	50	50	0	0	50	50
1570001	1590001	2	0.01	0	0	1	1	0	0	1	1	0	1	1	0	0	1	1	0	0	0.005	0.005	0	0	0.005	0.005	0	0.005	0.005	0	0	0.005	0.005	0	0	50	50	0	0	50	50	0	50	50	0	0	50	50
1580001	1600001	0	0	0	0	0	0	0	0	0	0	0	0	0	0	0	0	0	0	0	0	0	0	0	0	0	0	0	0	0	0	0	0	NA	NA	NA	NA	NA	NA	NA	NA	NA	NA	NA	NA	NA	NA	NA
1590001	1610001	0	0	0	0	0	0	0	0	0	0	0	0	0	0	0	0	0	0	0	0	0	0	0	0	0	0	0	0	0	0	0	0	NA	NA	NA	NA	NA	NA	NA	NA	NA	NA	NA	NA	NA	NA	NA
1600001	1620001	0	0	0	0	0	0	0	0	0	0	0	0	0	0	0	0	0	0	0	0	0	0	0	0	0	0	0	0	0	0	0	0	NA	NA	NA	NA	NA	NA	NA	NA	NA	NA	NA	NA	NA	NA	NA
1610001	1630001	0	0	0	0	0	0	0	0	0	0	0	0	0	0	0	0	0	0	0	0	0	0	0	0	0	0	0	0	0	0	0	0	NA	NA	NA	NA	NA	NA	NA	NA	NA	NA	NA	NA	NA	NA	NA
1620001	1640001	1	0.005	0	0	0	0	0	0	0	0	0	0	0	0	0	0	0	0	0	0	0	0	0	0	0	0	0	0	0	0	0	0	0	0	0	0	0	0	0	0	0	0	0	0	0	0	0
1630001	1650001	1	0.005	0	0	0	0	0	0	0	0	0	0	0	0	0	0	0	0	0	0	0	0	0	0	0	0	0	0	0	0	0	0	0	0	0	0	0	0	0	0	0	0	0	0	0	0	0
1640001	1660001	0	0	0	0	0	0	0	0	0	0	0	0	0	0	0	0	0	0	0	0	0	0	0	0	0	0	0	0	0	0	0	0	NA	NA	NA	NA	NA	NA	NA	NA	NA	NA	NA	NA	NA	NA	NA
1650001	1670001	0	0	0	0	0	0	0	0	0	0	0	0	0	0	0	0	0	0	0	0	0	0	0	0	0	0	0	0	0	0	0	0	NA	NA	NA	NA	NA	NA	NA	NA	NA	NA	NA	NA	NA	NA	NA
1660001	1680001	2	0.01	0	0	0	1	0	0	0	1	0	0	1	0	1	0	1	0	0	0	0.005	0	0	0	0.005	0	0	0.005	0	0.005	0	0.005	0	0	0	50	0	0	0	50	0	0	50	0	50	0	50
1670001	1690001	2	0.01	0	0	0	1	0	0	0	1	0	0	1	0	1	0	1	0	0	0	0.005	0	0	0	0.005	0	0	0.005	0	0.005	0	0.005	0	0	0	50	0	0	0	50	0	0	50	0	50	0	50
1680001	1700001	0	0	0	0	0	0	0	0	0	0	0	0	0	0	0	0	0	0	0	0	0	0	0	0	0	0	0	0	0	0	0	0	NA	NA	NA	NA	NA	NA	NA	NA	NA	NA	NA	NA	NA	NA	NA
1690001	1710001	0	0	0	0	0	0	0	0	0	0	0	0	0	0	0	0	0	0	0	0	0	0	0	0	0	0	0	0	0	0	0	0	NA	NA	NA	NA	NA	NA	NA	NA	NA	NA	NA	NA	NA	NA	NA
1700001	1720001	0	0	0	0	0	0	0	0	0	0	0	0	0	0	0	0	0	0	0	0	0	0	0	0	0	0	0	0	0	0	0	0	NA	NA	NA	NA	NA	NA	NA	NA	NA	NA	NA	NA	NA	NA	NA
1710001	1730001	0	0	0	0	0	0	0	0	0	0	0	0	0	0	0	0	0	0	0	0	0	0	0	0	0	0	0	0	0	0	0	0	NA	NA	NA	NA	NA	NA	NA	NA	NA	NA	NA	NA	NA	NA	NA
1720001	1740001	0	0	0	0	0	0	0	0	0	0	0	0	0	0	0	0	0	0	0	0	0	0	0	0	0	0	0	0	0	0	0	0	NA	NA	NA	NA	NA	NA	NA	NA	NA	NA	NA	NA	NA	NA	NA
1730001	1750001	1	0.005	0	0	0	0	0	0	0	0	0	0	0	1	0	1	1	0	0	0	0	0	0	0	0	0	0	0	0.005	0	0.005	0.005	0	0	0	0	0	0	0	0	0	0	0	100	0	100	100
1740001	1760001	1	0.005	0	0	0	0	0	0	0	0	0	0	0	1	0	1	1	0	0	0	0	0	0	0	0	0	0	0	0.005	0	0.005	0.005	0	0	0	0	0	0	0	0	0	0	0	100	0	100	100
1750001	1770001	0	0	0	0	0	0	0	0	0	0	0	0	0	0	0	0	0	0	0	0	0	0	0	0	0	0	0	0	0	0	0	0	NA	NA	NA	NA	NA	NA	NA	NA	NA	NA	NA	NA	NA	NA	NA
1760001	1780001	1	0.005	0	1	0	0	0	1	0	0	0	1	1	1	0	0	0	0	0.005	0	0	0	0.005	0	0	0	0.005	0.005	0.005	0	0	0	0	100	0	0	0	100	0	0	0	100	100	100	0	0	0
1770001	1790001	1	0.005	0	1	0	0	0	1	0	0	0	1	1	1	0	0	0	0	0.005	0	0	0	0.005	0	0	0	0.005	0.005	0.005	0	0	0	0	100	0	0	0	100	0	0	0	100	100	100	0	0	0
1780001	1800001	2	0.01	1	0	1	0	0	1	2	1	1	1	0	0	1	1	0	0.005	0	0.005	0	0	0.005	0.01	0.005	0.005	0.005	0	0	0.005	0.005	0	50	0	50	0	0	50	100	50	50	50	0	0	50	50	0
1790001	1810001	4	0.02	1	0	2	1	0	1	3	2	1	2	1	0	3	2	1	0.005	0	0.01	0.005	0	0.005	0.015	0.01	0.005	0.01	0.005	0	0.015	0.01	0.005	25	0	50	25	0	25	75	50	25	50	25	0	75	50	25
1800001	1820001	3	0.015	0	0	1	1	0	0	2	1	0	2	1	0	3	2	1	0	0	0.005	0.005	0	0	0.01	0.005	0	0.01	0.005	0	0.015	0.01	0.005	0	0	33.3333	33.3333	0	0	66.6667	33.3333	0	66.6667	33.3333	0	100	66.6667	33.3333
1810001	1830001	1	0.005	0	0	0	0	0	0	1	0	0	1	0	0	1	1	0	0	0	0	0	0	0	0.005	0	0	0.005	0	0	0.005	0.005	0	0	0	0	0	0	0	100	0	0	100	0	0	100	100	0
1820001	1840001	0	0	0	0	0	0	0	0	0	0	0	0	0	0	0	0	0	0	0	0	0	0	0	0	0	0	0	0	0	0	0	0	NA	NA	NA	NA	NA	NA	NA	NA	NA	NA	NA	NA	NA	NA	NA
1830001	1850001	3	0.015	0	0	1	0	0	0	1	0	0	1	0	0	1	1	0	0	0	0.005	0	0	0	0.005	0	0	0.005	0	0	0.005	0.005	0	0	0	33.3333	0	0	0	33.3333	0	0	33.3333	0	0	33.3333	33.3333	0
1840001	1860001	4	0.02	0	0	1	0	0	1	2	1	0	1	0	1	1	2	1	0	0	0.005	0	0	0.005	0.01	0.005	0	0.005	0	0.005	0.005	0.01	0.005	0	0	25	0	0	25	50	25	0	25	0	25	25	50	25
1850001	1870001	1	0.005	0	0	0	0	0	1	1	1	0	0	0	1	0	1	1	0	0	0	0	0	0.005	0.005	0.005	0	0	0	0.005	0	0.005	0.005	0	0	0	0	0	100	100	100	0	0	0	100	0	100	100
1860001	1880001	1	0.005	0	0	0	0	0	0	0	0	0	0	0	0	0	0	0	0	0	0	0	0	0	0	0	0	0	0	0	0	0	0	0	0	0	0	0	0	0	0	0	0	0	0	0	0	0
1870001	1890001	3	0.015	0	0	0	0	0	1	2	0	0	1	1	1	2	2	0	0	0	0	0	0	0.005	0.01	0	0	0.005	0.005	0.005	0.01	0.01	0	0	0	0	0	0	33.3333	66.6667	0	0	33.3333	33.3333	33.3333	66.6667	66.6667	0
1880001	1900001	3	0.015	0	0	1	0	0	1	3	0	0	2	1	1	3	3	0	0	0	0.005	0	0	0.005	0.015	0	0	0.01	0.005	0.005	0.015	0.015	0	0	0	33.3333	0	0	33.3333	100	0	0	66.6667	33.3333	33.3333	100	100	0
1890001	1910001	2	0.01	0	0	1	0	0	0	1	0	0	1	0	0	1	1	0	0	0	0.005	0	0	0	0.005	0	0	0.005	0	0	0.005	0.005	0	0	0	50	0	0	0	50	0	0	50	0	0	50	50	0
1900001	1920001	1	0.005	0	0	0	0	0	0	0	0	0	0	0	0	0	0	0	0	0	0	0	0	0	0	0	0	0	0	0	0	0	0	0	0	0	0	0	0	0	0	0	0	0	0	0	0	0
1910001	1930001	2	0.01	0	0	1	0	0	0	1	0	0	1	0	0	1	1	0	0	0	0.005	0	0	0	0.005	0	0	0.005	0	0	0.005	0.005	0	0	0	50	0	0	0	50	0	0	50	0	0	50	50	0
1920001	1940001	2	0.01	0	0	1	0	0	0	1	0	0	1	0	0	1	1	0	0	0	0.005	0	0	0	0.005	0	0	0.005	0	0	0.005	0.005	0	0	0	50	0	0	0	50	0	0	50	0	0	50	50	0
1930001	1950001	0	0	0	0	0	0	0	0	0	0	0	0	0	0	0	0	0	0	0	0	0	0	0	0	0	0	0	0	0	0	0	0	NA	NA	NA	NA	NA	NA	NA	NA	NA	NA	NA	NA	NA	NA	NA
1940001	1960001	3	0.015	0	0	1	0	0	0	2	0	0	2	0	0	2	2	0	0	0	0.005	0	0	0	0.01	0	0	0.01	0	0	0.01	0.01	0	0	0	33.3333	0	0	0	66.6667	0	0	66.6667	0	0	66.6667	66.6667	0
1950001	1970001	3	0.015	0	0	1	0	0	0	2	0	0	2	0	0	2	2	0	0	0	0.005	0	0	0	0.01	0	0	0.01	0	0	0.01	0.01	0	0	0	33.3333	0	0	0	66.6667	0	0	66.6667	0	0	66.6667	66.6667	0
1960001	1980001	2	0.01	0	0	1	0	0	0	2	1	1	2	1	1	1	1	0	0	0	0.005	0	0	0	0.01	0.005	0.005	0.01	0.005	0.005	0.005	0.005	0	0	0	50	0	0	0	100	50	50	100	50	50	50	50	0
1970001	1990001	2	0.01	0	0	1	0	0	0	2	1	1	2	1	1	1	1	0	0	0	0.005	0	0	0	0.01	0.005	0.005	0.01	0.005	0.005	0.005	0.005	0	0	0	50	0	0	0	100	50	50	100	50	50	50	50	0
1980001	2000001	2	0.01	0	0	1	0	0	0	1	0	0	1	0	1	1	2	1	0	0	0.005	0	0	0	0.005	0	0	0.005	0	0.005	0.005	0.01	0.005	0	0	50	0	0	0	50	0	0	50	0	50	50	100	50
1990001	2010001	5	0.025	0	0	2	0	2	0	2	0	2	2	0	3	2	5	3	0	0	0.01	0	0.01	0	0.01	0	0.01	0.01	0	0.015	0.01	0.025	0.015	0	0	40	0	40	0	40	0	40	40	0	60	40	100	60
2000001	2020001	11	0.055	2	0	1	0	2	3	4	4	7	1	1	4	2	5	3	0.01	0	0.005	0	0.01	0.015	0.02	0.02	0.035	0.005	0.005	0.02	0.01	0.025	0.015	18.1818	0	9.09091	0	18.1818	27.2727	36.3636	36.3636	63.6364	9.09091	9.09091	36.3636	18.1818	45.4545	27.2727
2010001	2030001	9	0.045	2	0	0	0	0	3	3	4	5	0	1	2	1	2	1	0.01	0	0	0	0	0.015	0.015	0.02	0.025	0	0.005	0.01	0.005	0.01	0.005	22.2222	0	0	0	0	33.3333	33.3333	44.4444	55.5556	0	11.1111	22.2222	11.1111	22.2222	11.1111
2020001	2040001	2	0.01	1	0	0	0	0	1	1	1	1	0	0	0	0	0	0	0.005	0	0	0	0	0.005	0.005	0.005	0.005	0	0	0	0	0	0	50	0	0	0	0	50	50	50	50	0	0	0	0	0	0
2030001	2050001	2	0.01	1	0	0	0	0	1	1	1	1	0	0	0	0	0	0	0.005	0	0	0	0	0.005	0.005	0.005	0.005	0	0	0	0	0	0	50	0	0	0	0	50	50	50	50	0	0	0	0	0	0
2040001	2060001	2	0.01	0	0	0	0	0	0	0	0	0	0	0	0	0	0	0	0	0	0	0	0	0	0	0	0	0	0	0	0	0	0	0	0	0	0	0	0	0	0	0	0	0	0	0	0	0
2050001	2070001	2	0.01	0	0	0	0	0	0	0	0	0	0	0	1	0	1	1	0	0	0	0	0	0	0	0	0	0	0	0.005	0	0.005	0.005	0	0	0	0	0	0	0	0	0	0	0	50	0	50	50
2060001	2080001	1	0.005	0	0	0	0	0	0	0	0	0	0	0	1	0	1	1	0	0	0	0	0	0	0	0	0	0	0	0.005	0	0.005	0.005	0	0	0	0	0	0	0	0	0	0	0	100	0	100	100
2070001	2090001	0	0	0	0	0	0	0	0	0	0	0	0	0	0	0	0	0	0	0	0	0	0	0	0	0	0	0	0	0	0	0	0	NA	NA	NA	NA	NA	NA	NA	NA	NA	NA	NA	NA	NA	NA	NA
2080001	2100001	0	0	0	0	0	0	0	0	0	0	0	0	0	0	0	0	0	0	0	0	0	0	0	0	0	0	0	0	0	0	0	0	NA	NA	NA	NA	NA	NA	NA	NA	NA	NA	NA	NA	NA	NA	NA
2090001	2110001	1	0.005	0	0	0	0	0	1	1	1	1	0	0	0	0	0	0	0	0	0	0	0	0.005	0.005	0.005	0.005	0	0	0	0	0	0	0	0	0	0	0	100	100	100	100	0	0	0	0	0	0
2100001	2120001	1	0.005	0	0	0	0	0	1	1	1	1	0	0	0	0	0	0	0	0	0	0	0	0.005	0.005	0.005	0.005	0	0	0	0	0	0	0	0	0	0	0	100	100	100	100	0	0	0	0	0	0
2110001	2130001	16	0.08	5	3	3	1	0	2	2	10	8	2	10	7	8	7	5	0.025	0.015	0.015	0.005	0	0.01	0.01	0.05	0.04	0.01	0.05	0.035	0.04	0.035	0.025	31.25	18.75	18.75	6.25	0	12.5	12.5	62.5	50	12.5	62.5	43.75	50	43.75	31.25
2120001	2140001	16	0.08	5	3	3	1	0	2	2	10	8	2	10	7	8	7	5	0.025	0.015	0.015	0.005	0	0.01	0.01	0.05	0.04	0.01	0.05	0.035	0.04	0.035	0.025	31.25	18.75	18.75	6.25	0	12.5	12.5	62.5	50	12.5	62.5	43.75	50	43.75	31.25
2130001	2150001	0	0	0	0	0	0	0	0	0	0	0	0	0	0	0	0	0	0	0	0	0	0	0	0	0	0	0	0	0	0	0	0	NA	NA	NA	NA	NA	NA	NA	NA	NA	NA	NA	NA	NA	NA	NA
2140001	2160001	0	0	0	0	0	0	0	0	0	0	0	0	0	0	0	0	0	0	0	0	0	0	0	0	0	0	0	0	0	0	0	0	NA	NA	NA	NA	NA	NA	NA	NA	NA	NA	NA	NA	NA	NA	NA
2150001	2170001	0	0	0	0	0	0	0	0	0	0	0	0	0	0	0	0	0	0	0	0	0	0	0	0	0	0	0	0	0	0	0	0	NA	NA	NA	NA	NA	NA	NA	NA	NA	NA	NA	NA	NA	NA	NA
2160001	2180001	0	0	0	0	0	0	0	0	0	0	0	0	0	0	0	0	0	0	0	0	0	0	0	0	0	0	0	0	0	0	0	0	NA	NA	NA	NA	NA	NA	NA	NA	NA	NA	NA	NA	NA	NA	NA
2170001	2190001	0	0	0	0	0	0	0	0	0	0	0	0	0	0	0	0	0	0	0	0	0	0	0	0	0	0	0	0	0	0	0	0	NA	NA	NA	NA	NA	NA	NA	NA	NA	NA	NA	NA	NA	NA	NA
2180001	2200001	0	0	0	0	0	0	0	0	0	0	0	0	0	0	0	0	0	0	0	0	0	0	0	0	0	0	0	0	0	0	0	0	NA	NA	NA	NA	NA	NA	NA	NA	NA	NA	NA	NA	NA	NA	NA
2190001	2210001	0	0	0	0	0	0	0	0	0	0	0	0	0	0	0	0	0	0	0	0	0	0	0	0	0	0	0	0	0	0	0	0	NA	NA	NA	NA	NA	NA	NA	NA	NA	NA	NA	NA	NA	NA	NA
2200001	2220001	0	0	0	0	0	0	0	0	0	0	0	0	0	0	0	0	0	0	0	0	0	0	0	0	0	0	0	0	0	0	0	0	NA	NA	NA	NA	NA	NA	NA	NA	NA	NA	NA	NA	NA	NA	NA
2210001	2230001	12	0.06	0	0	12	12	0	0	12	12	0	12	12	0	0	12	12	0	0	0.06	0.06	0	0	0.06	0.06	0	0.06	0.06	0	0	0.06	0.06	0	0	100	100	0	0	100	100	0	100	100	0	0	100	100
2220001	2240001	12	0.06	0	0	12	12	0	0	12	12	0	12	12	0	0	12	12	0	0	0.06	0.06	0	0	0.06	0.06	0	0.06	0.06	0	0	0.06	0.06	0	0	100	100	0	0	100	100	0	100	100	0	0	100	100
2230001	2250001	1	0.005	0	0	0	0	0	0	0	0	0	0	0	0	0	0	0	0	0	0	0	0	0	0	0	0	0	0	0	0	0	0	0	0	0	0	0	0	0	0	0	0	0	0	0	0	0
2240001	2260001	1	0.005	0	0	0	0	0	0	0	0	0	0	0	0	0	0	0	0	0	0	0	0	0	0	0	0	0	0	0	0	0	0	0	0	0	0	0	0	0	0	0	0	0	0	0	0	0
2250001	2270001	1	0.005	0	0	0	0	0	0	0	1	0	0	1	0	1	0	1	0	0	0	0	0	0	0	0.005	0	0	0.005	0	0.005	0	0.005	0	0	0	0	0	0	0	100	0	0	100	0	100	0	100
2260001	2280001	5	0.025	0	0	0	1	0	2	2	2	0	0	4	3	4	3	3	0	0	0	0.005	0	0.01	0.01	0.01	0	0	0.02	0.015	0.02	0.015	0.015	0	0	0	20	0	40	40	40	0	0	80	60	80	60	60
2270001	2290001	4	0.02	0	0	0	1	0	2	2	1	0	0	3	3	3	3	2	0	0	0	0.005	0	0.01	0.01	0.005	0	0	0.015	0.015	0.015	0.015	0.01	0	0	0	25	0	50	50	25	0	0	75	75	75	75	50
2280001	2300001	0	0	0	0	0	0	0	0	0	0	0	0	0	0	0	0	0	0	0	0	0	0	0	0	0	0	0	0	0	0	0	0	NA	NA	NA	NA	NA	NA	NA	NA	NA	NA	NA	NA	NA	NA	NA
2290001	2310001	0	0	0	0	0	0	0	0	0	0	0	0	0	0	0	0	0	0	0	0	0	0	0	0	0	0	0	0	0	0	0	0	NA	NA	NA	NA	NA	NA	NA	NA	NA	NA	NA	NA	NA	NA	NA
2300001	2320001	7	0.035	0	1	0	0	0	3	2	2	0	3	3	3	4	4	2	0	0.005	0	0	0	0.015	0.01	0.01	0	0.015	0.015	0.015	0.02	0.02	0.01	0	14.2857	0	0	0	42.8571	28.5714	28.5714	0	42.8571	42.8571	42.8571	57.1429	57.1429	28.5714
2310001	2330001	7	0.035	0	1	0	0	0	3	2	2	0	3	3	3	4	4	2	0	0.005	0	0	0	0.015	0.01	0.01	0	0.015	0.015	0.015	0.02	0.02	0.01	0	14.2857	0	0	0	42.8571	28.5714	28.5714	0	42.8571	42.8571	42.8571	57.1429	57.1429	28.5714
2320001	2340001	1	0.005	0	0	0	0	0	0	0	0	0	0	0	0	0	0	0	0	0	0	0	0	0	0	0	0	0	0	0	0	0	0	0	0	0	0	0	0	0	0	0	0	0	0	0	0	0
2330001	2350001	1	0.005	0	0	0	0	0	0	0	0	0	0	0	0	0	0	0	0	0	0	0	0	0	0	0	0	0	0	0	0	0	0	0	0	0	0	0	0	0	0	0	0	0	0	0	0	0
2340001	2360001	0	0	0	0	0	0	0	0	0	0	0	0	0	0	0	0	0	0	0	0	0	0	0	0	0	0	0	0	0	0	0	0	NA	NA	NA	NA	NA	NA	NA	NA	NA	NA	NA	NA	NA	NA	NA
2350001	2370001	0	0	0	0	0	0	0	0	0	0	0	0	0	0	0	0	0	0	0	0	0	0	0	0	0	0	0	0	0	0	0	0	NA	NA	NA	NA	NA	NA	NA	NA	NA	NA	NA	NA	NA	NA	NA
2360001	2380001	0	0	0	0	0	0	0	0	0	0	0	0	0	0	0	0	0	0	0	0	0	0	0	0	0	0	0	0	0	0	0	0	NA	NA	NA	NA	NA	NA	NA	NA	NA	NA	NA	NA	NA	NA	NA
2370001	2390001	0	0	0	0	0	0	0	0	0	0	0	0	0	0	0	0	0	0	0	0	0	0	0	0	0	0	0	0	0	0	0	0	NA	NA	NA	NA	NA	NA	NA	NA	NA	NA	NA	NA	NA	NA	NA
2380001	2400001	0	0	0	0	0	0	0	0	0	0	0	0	0	0	0	0	0	0	0	0	0	0	0	0	0	0	0	0	0	0	0	0	NA	NA	NA	NA	NA	NA	NA	NA	NA	NA	NA	NA	NA	NA	NA
2390001	2410001	0	0	0	0	0	0	0	0	0	0	0	0	0	0	0	0	0	0	0	0	0	0	0	0	0	0	0	0	0	0	0	0	NA	NA	NA	NA	NA	NA	NA	NA	NA	NA	NA	NA	NA	NA	NA
2400001	2420001	4	0.02	0	1	2	0	2	1	2	0	2	3	1	3	2	2	2	0	0.005	0.01	0	0.01	0.005	0.01	0	0.01	0.015	0.005	0.015	0.01	0.01	0.01	0	25	50	0	50	25	50	0	50	75	25	75	50	50	50
2410001	2430001	6	0.03	0	1	2	0	2	1	2	0	2	3	1	3	2	2	2	0	0.005	0.01	0	0.01	0.005	0.01	0	0.01	0.015	0.005	0.015	0.01	0.01	0.01	0	16.6667	33.3333	0	33.3333	16.6667	33.3333	0	33.3333	50	16.6667	50	33.3333	33.3333	33.3333
2420001	2440001	2	0.01	0	0	0	0	0	0	0	0	0	0	0	0	0	0	0	0	0	0	0	0	0	0	0	0	0	0	0	0	0	0	0	0	0	0	0	0	0	0	0	0	0	0	0	0	0
2430001	2450001	1	0.005	0	0	0	0	0	0	0	0	0	0	0	0	0	0	0	0	0	0	0	0	0	0	0	0	0	0	0	0	0	0	0	0	0	0	0	0	0	0	0	0	0	0	0	0	0
2440001	2460001	4	0.02	3	0	0	0	0	3	3	3	3	0	0	0	0	0	0	0.015	0	0	0	0	0.015	0.015	0.015	0.015	0	0	0	0	0	0	75	0	0	0	0	75	75	75	75	0	0	0	0	0	0
2450001	2470001	4	0.02	3	0	0	0	0	4	4	3	4	0	1	0	1	0	1	0.015	0	0	0	0	0.02	0.02	0.015	0.02	0	0.005	0	0.005	0	0.005	75	0	0	0	0	100	100	75	100	0	25	0	25	0	25
2460001	2480001	1	0.005	0	0	0	0	0	1	1	0	1	0	1	0	1	0	1	0	0	0	0	0	0.005	0.005	0	0.005	0	0.005	0	0.005	0	0.005	0	0	0	0	0	100	100	0	100	0	100	0	100	0	100
2470001	2490001	2	0.01	0	0	1	0	1	0	1	0	1	1	0	1	1	2	1	0	0	0.005	0	0.005	0	0.005	0	0.005	0.005	0	0.005	0.005	0.01	0.005	0	0	50	0	50	0	50	0	50	50	0	50	50	100	50
2480001	2500001	4	0.02	0	0	1	0	1	0	1	0	1	1	0	3	1	4	3	0	0	0.005	0	0.005	0	0.005	0	0.005	0.005	0	0.015	0.005	0.02	0.015	0	0	25	0	25	0	25	0	25	25	0	75	25	100	75
2490001	2510001	2	0.01	0	0	0	0	0	0	0	0	0	0	0	2	0	2	2	0	0	0	0	0	0	0	0	0	0	0	0.01	0	0.01	0.01	0	0	0	0	0	0	0	0	0	0	0	100	0	100	100
2500001	2520001	0	0	0	0	0	0	0	0	0	0	0	0	0	0	0	0	0	0	0	0	0	0	0	0	0	0	0	0	0	0	0	0	NA	NA	NA	NA	NA	NA	NA	NA	NA	NA	NA	NA	NA	NA	NA
2510001	2530001	4	0.02	0	0	0	0	0	0	0	0	0	2	2	0	4	2	2	0	0	0	0	0	0	0	0	0	0.01	0.01	0	0.02	0.01	0.01	0	0	0	0	0	0	0	0	0	50	50	0	100	50	50
2520001	2540001	4	0.02	0	0	0	0	0	0	0	0	0	2	2	0	4	2	2	0	0	0	0	0	0	0	0	0	0.01	0.01	0	0.02	0.01	0.01	0	0	0	0	0	0	0	0	0	50	50	0	100	50	50
2530001	2550001	0	0	0	0	0	0	0	0	0	0	0	0	0	0	0	0	0	0	0	0	0	0	0	0	0	0	0	0	0	0	0	0	NA	NA	NA	NA	NA	NA	NA	NA	NA	NA	NA	NA	NA	NA	NA
2540001	2560001	1	0.005	0	0	0	1	0	0	0	1	0	0	1	0	1	0	1	0	0	0	0.005	0	0	0	0.005	0	0	0.005	0	0.005	0	0.005	0	0	0	100	0	0	0	100	0	0	100	0	100	0	100
2550001	2570001	1	0.005	0	0	0	1	0	0	0	1	0	0	1	0	1	0	1	0	0	0	0.005	0	0	0	0.005	0	0	0.005	0	0.005	0	0.005	0	0	0	100	0	0	0	100	0	0	100	0	100	0	100
2560001	2580001	0	0	0	0	0	0	0	0	0	0	0	0	0	0	0	0	0	0	0	0	0	0	0	0	0	0	0	0	0	0	0	0	NA	NA	NA	NA	NA	NA	NA	NA	NA	NA	NA	NA	NA	NA	NA
2570001	2590001	1	0.005	0	0	0	0	0	1	0	0	0	1	1	1	0	0	0	0	0	0	0	0	0.005	0	0	0	0.005	0.005	0.005	0	0	0	0	0	0	0	0	100	0	0	0	100	100	100	0	0	0
2580001	2600001	4	0.02	0	0	0	0	0	2	0	0	0	2	2	2	0	0	0	0	0	0	0	0	0.01	0	0	0	0.01	0.01	0.01	0	0	0	0	0	0	0	0	50	0	0	0	50	50	50	0	0	0
2590001	2610001	4	0.02	0	1	0	0	0	2	0	0	0	2	2	2	0	0	0	0	0.005	0	0	0	0.01	0	0	0	0.01	0.01	0.01	0	0	0	0	25	0	0	0	50	0	0	0	50	50	50	0	0	0
2600001	2620001	4	0.02	0	1	0	0	0	1	0	0	0	1	1	1	0	0	0	0	0.005	0	0	0	0.005	0	0	0	0.005	0.005	0.005	0	0	0	0	25	0	0	0	25	0	0	0	25	25	25	0	0	0
2610001	2630001	3	0.015	0	0	0	0	0	0	0	0	0	0	0	0	0	0	0	0	0	0	0	0	0	0	0	0	0	0	0	0	0	0	0	0	0	0	0	0	0	0	0	0	0	0	0	0	0
2620001	2640001	1	0.005	0	1	0	0	0	1	0	0	0	1	1	1	0	0	0	0	0.005	0	0	0	0.005	0	0	0	0.005	0.005	0.005	0	0	0	0	100	0	0	0	100	0	0	0	100	100	100	0	0	0
2630001	2650001	1	0.005	0	1	0	0	0	1	0	0	0	1	1	1	0	0	0	0	0.005	0	0	0	0.005	0	0	0	0.005	0.005	0.005	0	0	0	0	100	0	0	0	100	0	0	0	100	100	100	0	0	0
2640001	2660001	0	0	0	0	0	0	0	0	0	0	0	0	0	0	0	0	0	0	0	0	0	0	0	0	0	0	0	0	0	0	0	0	NA	NA	NA	NA	NA	NA	NA	NA	NA	NA	NA	NA	NA	NA	NA
2650001	2670001	2	0.01	0	0	0	0	0	0	0	0	0	0	0	0	0	0	0	0	0	0	0	0	0	0	0	0	0	0	0	0	0	0	0	0	0	0	0	0	0	0	0	0	0	0	0	0	0
2660001	2680001	3	0.015	0	0	0	0	1	0	0	0	1	0	0	1	0	1	1	0	0	0	0	0.005	0	0	0	0.005	0	0	0.005	0	0.005	0.005	0	0	0	0	33.3333	0	0	0	33.3333	0	0	33.3333	0	33.3333	33.3333
2670001	2690001	1	0.005	0	0	0	0	1	0	0	0	1	0	0	1	0	1	1	0	0	0	0	0.005	0	0	0	0.005	0	0	0.005	0	0.005	0.005	0	0	0	0	100	0	0	0	100	0	0	100	0	100	100
2680001	2700001	6	0.03	0	0	0	0	0	1	1	1	2	0	0	1	0	1	1	0	0	0	0	0	0.005	0.005	0.005	0.01	0	0	0.005	0	0.005	0.005	0	0	0	0	0	16.6667	16.6667	16.6667	33.3333	0	0	16.6667	0	16.6667	16.6667
2690001	2710001	9	0.045	0	0	0	0	1	1	1	1	3	0	0	2	0	2	2	0	0	0	0	0.005	0.005	0.005	0.005	0.015	0	0	0.01	0	0.01	0.01	0	0	0	0	11.1111	11.1111	11.1111	11.1111	33.3333	0	0	22.2222	0	22.2222	22.2222
2700001	2720001	3	0.015	0	0	0	0	1	0	0	0	1	0	0	1	0	1	1	0	0	0	0	0.005	0	0	0	0.005	0	0	0.005	0	0.005	0.005	0	0	0	0	33.3333	0	0	0	33.3333	0	0	33.3333	0	33.3333	33.3333
2710001	2730001	0	0	0	0	0	0	0	0	0	0	0	0	0	0	0	0	0	0	0	0	0	0	0	0	0	0	0	0	0	0	0	0	NA	NA	NA	NA	NA	NA	NA	NA	NA	NA	NA	NA	NA	NA	NA
2720001	2740001	0	0	0	0	0	0	0	0	0	0	0	0	0	0	0	0	0	0	0	0	0	0	0	0	0	0	0	0	0	0	0	0	NA	NA	NA	NA	NA	NA	NA	NA	NA	NA	NA	NA	NA	NA	NA
2730001	2750001	2	0.01	0	0	0	0	0	0	0	0	0	2	0	2	2	0	2	0	0	0	0	0	0	0	0	0	0.01	0	0.01	0.01	0	0.01	0	0	0	0	0	0	0	0	0	100	0	100	100	0	100
2740001	2760001	3	0.015	0	0	1	0	0	0	1	0	0	3	0	2	3	1	2	0	0	0.005	0	0	0	0.005	0	0	0.015	0	0.01	0.015	0.005	0.01	0	0	33.3333	0	0	0	33.3333	0	0	100	0	66.6667	100	33.3333	66.6667
2750001	2770001	1	0.005	0	0	1	0	0	0	1	0	0	1	0	0	1	1	0	0	0	0.005	0	0	0	0.005	0	0	0.005	0	0	0.005	0.005	0	0	0	100	0	0	0	100	0	0	100	0	0	100	100	0
2760001	2780001	0	0	0	0	0	0	0	0	0	0	0	0	0	0	0	0	0	0	0	0	0	0	0	0	0	0	0	0	0	0	0	0	NA	NA	NA	NA	NA	NA	NA	NA	NA	NA	NA	NA	NA	NA	NA
2770001	2790001	1	0.005	0	0	0	0	0	1	0	0	0	1	1	1	0	0	0	0	0	0	0	0	0.005	0	0	0	0.005	0.005	0.005	0	0	0	0	0	0	0	0	100	0	0	0	100	100	100	0	0	0
2780001	2800001	1	0.005	0	0	0	0	0	1	0	0	0	1	1	1	0	0	0	0	0	0	0	0	0.005	0	0	0	0.005	0.005	0.005	0	0	0	0	0	0	0	0	100	0	0	0	100	100	100	0	0	0
2790001	2810001	1	0.005	0	0	1	0	0	0	1	0	0	1	0	0	1	1	0	0	0	0.005	0	0	0	0.005	0	0	0.005	0	0	0.005	0.005	0	0	0	100	0	0	0	100	0	0	100	0	0	100	100	0
2800001	2820001	2	0.01	0	0	1	0	0	0	1	0	0	1	0	0	1	1	0	0	0	0.005	0	0	0	0.005	0	0	0.005	0	0	0.005	0.005	0	0	0	50	0	0	0	50	0	0	50	0	0	50	50	0
2810001	2830001	3	0.015	0	0	0	0	0	0	1	0	1	1	0	1	1	0	1	0	0	0	0	0	0	0.005	0	0.005	0.005	0	0.005	0.005	0	0.005	0	0	0	0	0	0	33.3333	0	33.3333	33.3333	0	33.3333	33.3333	0	33.3333
2820001	2840001	3	0.015	0	0	0	0	0	0	1	0	1	1	0	1	1	0	1	0	0	0	0	0	0	0.005	0	0.005	0.005	0	0.005	0.005	0	0.005	0	0	0	0	0	0	33.3333	0	33.3333	33.3333	0	33.3333	33.3333	0	33.3333
2830001	2850001	1	0.005	0	0	0	0	0	0	0	0	0	0	0	0	0	0	0	0	0	0	0	0	0	0	0	0	0	0	0	0	0	0	0	0	0	0	0	0	0	0	0	0	0	0	0	0	0
2840001	2860001	2	0.01	0	0	0	0	0	0	0	0	0	0	0	0	0	0	0	0	0	0	0	0	0	0	0	0	0	0	0	0	0	0	0	0	0	0	0	0	0	0	0	0	0	0	0	0	0
2850001	2870001	3	0.015	0	0	0	0	0	0	0	0	0	1	0	1	1	0	1	0	0	0	0	0	0	0	0	0	0.005	0	0.005	0.005	0	0.005	0	0	0	0	0	0	0	0	0	33.3333	0	33.3333	33.3333	0	33.3333
2860001	2880001	5	0.025	0	0	0	0	0	0	2	0	0	4	1	1	3	3	2	0	0	0	0	0	0	0.01	0	0	0.02	0.005	0.005	0.015	0.015	0.01	0	0	0	0	0	0	40	0	0	80	20	20	60	60	40
2870001	2890001	4	0.02	0	0	0	0	0	0	2	0	0	3	1	0	2	3	1	0	0	0	0	0	0	0.01	0	0	0.015	0.005	0	0.01	0.015	0.005	0	0	0	0	0	0	50	0	0	75	25	0	50	75	25
2880001	2900001	2	0.01	0	0	0	0	0	0	0	1	0	0	1	0	1	0	1	0	0	0	0	0	0	0	0.005	0	0	0.005	0	0.005	0	0.005	0	0	0	0	0	0	0	50	0	0	50	0	50	0	50
2890001	2910001	2	0.01	0	0	0	0	0	0	0	1	0	0	1	0	1	0	1	0	0	0	0	0	0	0	0.005	0	0	0.005	0	0.005	0	0.005	0	0	0	0	0	0	0	50	0	0	50	0	50	0	50
2900001	2920001	0	0	0	0	0	0	0	0	0	0	0	0	0	0	0	0	0	0	0	0	0	0	0	0	0	0	0	0	0	0	0	0	NA	NA	NA	NA	NA	NA	NA	NA	NA	NA	NA	NA	NA	NA	NA
2910001	2930001	2	0.01	0	0	0	0	0	0	0	0	0	0	0	0	0	0	0	0	0	0	0	0	0	0	0	0	0	0	0	0	0	0	0	0	0	0	0	0	0	0	0	0	0	0	0	0	0
2920001	2940001	2	0.01	0	0	0	0	0	0	0	0	0	0	0	0	0	0	0	0	0	0	0	0	0	0	0	0	0	0	0	0	0	0	0	0	0	0	0	0	0	0	0	0	0	0	0	0	0
2930001	2950001	3	0.015	0	0	1	0	0	0	1	1	0	2	2	1	2	1	1	0	0	0.005	0	0	0	0.005	0.005	0	0.01	0.01	0.005	0.01	0.005	0.005	0	0	33.3333	0	0	0	33.3333	33.3333	0	66.6667	66.6667	33.3333	66.6667	33.3333	33.3333
2940001	2960001	3	0.015	0	0	1	0	0	0	1	1	0	2	2	1	2	1	1	0	0	0.005	0	0	0	0.005	0.005	0	0.01	0.01	0.005	0.01	0.005	0.005	0	0	33.3333	0	0	0	33.3333	33.3333	0	66.6667	66.6667	33.3333	66.6667	33.3333	33.3333
2950001	2970001	0	0	0	0	0	0	0	0	0	0	0	0	0	0	0	0	0	0	0	0	0	0	0	0	0	0	0	0	0	0	0	0	NA	NA	NA	NA	NA	NA	NA	NA	NA	NA	NA	NA	NA	NA	NA
2960001	2980001	3	0.015	0	0	0	0	0	0	1	0	0	1	0	0	1	1	0	0	0	0	0	0	0	0.005	0	0	0.005	0	0	0.005	0.005	0	0	0	0	0	0	0	33.3333	0	0	33.3333	0	0	33.3333	33.3333	0
2970001	2990001	3	0.015	0	0	0	0	0	0	1	0	0	1	0	0	1	1	0	0	0	0	0	0	0	0.005	0	0	0.005	0	0	0.005	0.005	0	0	0	0	0	0	0	33.3333	0	0	33.3333	0	0	33.3333	33.3333	0
2980001	3000001	0	0	0	0	0	0	0	0	0	0	0	0	0	0	0	0	0	0	0	0	0	0	0	0	0	0	0	0	0	0	0	0	NA	NA	NA	NA	NA	NA	NA	NA	NA	NA	NA	NA	NA	NA	NA
2990001	3010001	0	0	0	0	0	0	0	0	0	0	0	0	0	0	0	0	0	0	0	0	0	0	0	0	0	0	0	0	0	0	0	0	NA	NA	NA	NA	NA	NA	NA	NA	NA	NA	NA	NA	NA	NA	NA
3000001	3020001	0	0	0	0	0	0	0	0	0	0	0	0	0	0	0	0	0	0	0	0	0	0	0	0	0	0	0	0	0	0	0	0	NA	NA	NA	NA	NA	NA	NA	NA	NA	NA	NA	NA	NA	NA	NA
3010001	3030001	0	0	0	0	0	0	0	0	0	0	0	0	0	0	0	0	0	0	0	0	0	0	0	0	0	0	0	0	0	0	0	0	NA	NA	NA	NA	NA	NA	NA	NA	NA	NA	NA	NA	NA	NA	NA
3020001	3040001	2	0.01	0	1	0	0	0	1	0	0	0	1	1	1	0	0	0	0	0.005	0	0	0	0.005	0	0	0	0.005	0.005	0.005	0	0	0	0	50	0	0	0	50	0	0	0	50	50	50	0	0	0
3030001	3050001	3	0.015	0	1	0	0	0	1	0	0	0	1	1	1	0	0	0	0	0.005	0	0	0	0.005	0	0	0	0.005	0.005	0.005	0	0	0	0	33.3333	0	0	0	33.3333	0	0	0	33.3333	33.3333	33.3333	0	0	0
3040001	3060001	1	0.005	0	0	0	0	0	0	0	0	0	0	0	0	0	0	0	0	0	0	0	0	0	0	0	0	0	0	0	0	0	0	0	0	0	0	0	0	0	0	0	0	0	0	0	0	0
3050001	3070001	0	0	0	0	0	0	0	0	0	0	0	0	0	0	0	0	0	0	0	0	0	0	0	0	0	0	0	0	0	0	0	0	NA	NA	NA	NA	NA	NA	NA	NA	NA	NA	NA	NA	NA	NA	NA
3060001	3080001	1	0.005	0	0	0	0	0	1	1	0	1	0	1	0	1	0	1	0	0	0	0	0	0.005	0.005	0	0.005	0	0.005	0	0.005	0	0.005	0	0	0	0	0	100	100	0	100	0	100	0	100	0	100
3070001	3090001	1	0.005	0	0	0	0	0	1	1	0	1	0	1	0	1	0	1	0	0	0	0	0	0.005	0.005	0	0.005	0	0.005	0	0.005	0	0.005	0	0	0	0	0	100	100	0	100	0	100	0	100	0	100
3080001	3100001	1	0.005	1	0	0	0	0	1	1	1	1	0	0	0	0	0	0	0.005	0	0	0	0	0.005	0.005	0.005	0.005	0	0	0	0	0	0	100	0	0	0	0	100	100	100	100	0	0	0	0	0	0
3090001	3110001	1	0.005	1	0	0	0	0	1	1	1	1	0	0	0	0	0	0	0.005	0	0	0	0	0.005	0.005	0.005	0.005	0	0	0	0	0	0	100	0	0	0	0	100	100	100	100	0	0	0	0	0	0
3100001	3120001	3	0.015	0	0	1	2	0	1	1	2	0	2	3	1	1	1	2	0	0	0.005	0.01	0	0.005	0.005	0.01	0	0.01	0.015	0.005	0.005	0.005	0.01	0	0	33.3333	66.6667	0	33.3333	33.3333	66.6667	0	66.6667	100	33.3333	33.3333	33.3333	66.6667
3110001	3130001	5	0.025	0	1	1	2	1	2	1	2	1	3	4	1	1	2	3	0	0.005	0.005	0.01	0.005	0.01	0.005	0.01	0.005	0.015	0.02	0.005	0.005	0.01	0.015	0	20	20	40	20	40	20	40	20	60	80	20	20	40	60
3120001	3140001	3	0.015	1	1	0	0	1	2	1	1	2	1	1	0	0	1	1	0.005	0.005	0	0	0.005	0.01	0.005	0.005	0.01	0.005	0.005	0	0	0.005	0.005	33.3333	33.3333	0	0	33.3333	66.6667	33.3333	33.3333	66.6667	33.3333	33.3333	0	0	33.3333	33.3333
3130001	3150001	3	0.015	1	0	0	0	0	1	1	1	1	0	0	0	0	0	0	0.005	0	0	0	0	0.005	0.005	0.005	0.005	0	0	0	0	0	0	33.3333	0	0	0	0	33.3333	33.3333	33.3333	33.3333	0	0	0	0	0	0
3140001	3160001	2	0.01	0	0	0	0	0	0	0	0	0	0	0	0	0	0	0	0	0	0	0	0	0	0	0	0	0	0	0	0	0	0	0	0	0	0	0	0	0	0	0	0	0	0	0	0	0
3150001	3170001	0	0	0	0	0	0	0	0	0	0	0	0	0	0	0	0	0	0	0	0	0	0	0	0	0	0	0	0	0	0	0	0	NA	NA	NA	NA	NA	NA	NA	NA	NA	NA	NA	NA	NA	NA	NA
3160001	3180001	2	0.01	0	0	0	0	1	0	0	0	1	0	0	1	0	1	1	0	0	0	0	0.005	0	0	0	0.005	0	0	0.005	0	0.005	0.005	0	0	0	0	50	0	0	0	50	0	0	50	0	50	50
3170001	3190001	4	0.02	0	0	0	0	1	0	0	0	1	0	0	1	0	1	1	0	0	0	0	0.005	0	0	0	0.005	0	0	0.005	0	0.005	0.005	0	0	0	0	25	0	0	0	25	0	0	25	0	25	25
3180001	3200001	5	0.025	0	0	0	0	0	0	0	0	0	0	0	0	0	0	0	0	0	0	0	0	0	0	0	0	0	0	0	0	0	0	0	0	0	0	0	0	0	0	0	0	0	0	0	0	0
3190001	3210001	5	0.025	0	0	0	0	0	1	0	0	1	1	1	0	0	1	1	0	0	0	0	0	0.005	0	0	0.005	0.005	0.005	0	0	0.005	0.005	0	0	0	0	0	20	0	0	20	20	20	0	0	20	20
3200001	3220001	2	0.01	0	0	0	0	0	1	0	0	1	1	1	0	0	1	1	0	0	0	0	0	0.005	0	0	0.005	0.005	0.005	0	0	0.005	0.005	0	0	0	0	0	50	0	0	50	50	50	0	0	50	50
3210001	3230001	0	0	0	0	0	0	0	0	0	0	0	0	0	0	0	0	0	0	0	0	0	0	0	0	0	0	0	0	0	0	0	0	NA	NA	NA	NA	NA	NA	NA	NA	NA	NA	NA	NA	NA	NA	NA
3220001	3240001	0	0	0	0	0	0	0	0	0	0	0	0	0	0	0	0	0	0	0	0	0	0	0	0	0	0	0	0	0	0	0	0	NA	NA	NA	NA	NA	NA	NA	NA	NA	NA	NA	NA	NA	NA	NA
3230001	3250001	3	0.015	0	0	0	1	0	2	2	3	2	0	1	0	1	0	1	0	0	0	0.005	0	0.01	0.01	0.015	0.01	0	0.005	0	0.005	0	0.005	0	0	0	33.3333	0	66.6667	66.6667	100	66.6667	0	33.3333	0	33.3333	0	33.3333
3240001	3260001	4	0.02	0	0	0	2	0	2	2	4	2	0	2	0	2	0	2	0	0	0	0.01	0	0.01	0.01	0.02	0.01	0	0.01	0	0.01	0	0.01	0	0	0	50	0	50	50	100	50	0	50	0	50	0	50
3250001	3270001	1	0.005	0	0	0	1	0	0	0	1	0	0	1	0	1	0	1	0	0	0	0.005	0	0	0	0.005	0	0	0.005	0	0.005	0	0.005	0	0	0	100	0	0	0	100	0	0	100	0	100	0	100
3260001	3280001	4	0.02	0	0	0	0	0	0	0	0	0	1	0	0	1	1	0	0	0	0	0	0	0	0	0	0	0.005	0	0	0.005	0.005	0	0	0	0	0	0	0	0	0	0	25	0	0	25	25	0
3270001	3290001	4	0.02	0	0	0	0	0	0	0	0	0	1	0	0	1	1	0	0	0	0	0	0	0	0	0	0	0.005	0	0	0.005	0.005	0	0	0	0	0	0	0	0	0	0	25	0	0	25	25	0
3280001	3300001	0	0	0	0	0	0	0	0	0	0	0	0	0	0	0	0	0	0	0	0	0	0	0	0	0	0	0	0	0	0	0	0	NA	NA	NA	NA	NA	NA	NA	NA	NA	NA	NA	NA	NA	NA	NA
3290001	3310001	0	0	0	0	0	0	0	0	0	0	0	0	0	0	0	0	0	0	0	0	0	0	0	0	0	0	0	0	0	0	0	0	NA	NA	NA	NA	NA	NA	NA	NA	NA	NA	NA	NA	NA	NA	NA
3300001	3320001	0	0	0	0	0	0	0	0	0	0	0	0	0	0	0	0	0	0	0	0	0	0	0	0	0	0	0	0	0	0	0	0	NA	NA	NA	NA	NA	NA	NA	NA	NA	NA	NA	NA	NA	NA	NA
3310001	3330001	2	0.01	0	0	0	0	0	0	0	0	0	0	1	1	1	1	0	0	0	0	0	0	0	0	0	0	0	0.005	0.005	0.005	0.005	0	0	0	0	0	0	0	0	0	0	0	50	50	50	50	0
3320001	3340001	2	0.01	0	0	0	0	0	0	0	0	0	0	1	1	1	1	0	0	0	0	0	0	0	0	0	0	0	0.005	0.005	0.005	0.005	0	0	0	0	0	0	0	0	0	0	0	50	50	50	50	0
3330001	3350001	1	0.005	0	0	0	0	0	0	0	0	0	0	0	0	0	0	0	0	0	0	0	0	0	0	0	0	0	0	0	0	0	0	0	0	0	0	0	0	0	0	0	0	0	0	0	0	0
3340001	3360001	1	0.005	0	0	0	0	0	0	0	0	0	0	0	0	0	0	0	0	0	0	0	0	0	0	0	0	0	0	0	0	0	0	0	0	0	0	0	0	0	0	0	0	0	0	0	0	0
3350001	3370001	0	0	0	0	0	0	0	0	0	0	0	0	0	0	0	0	0	0	0	0	0	0	0	0	0	0	0	0	0	0	0	0	NA	NA	NA	NA	NA	NA	NA	NA	NA	NA	NA	NA	NA	NA	NA
3360001	3380001	1	0.005	0	0	1	0	0	0	1	0	0	1	0	0	1	1	0	0	0	0.005	0	0	0	0.005	0	0	0.005	0	0	0.005	0.005	0	0	0	100	0	0	0	100	0	0	100	0	0	100	100	0
3370001	3390001	2	0.01	0	0	1	0	0	0	1	0	0	1	0	0	1	1	0	0	0	0.005	0	0	0	0.005	0	0	0.005	0	0	0.005	0.005	0	0	0	50	0	0	0	50	0	0	50	0	0	50	50	0
3380001	3400001	3	0.015	0	0	0	0	0	0	0	0	0	0	0	0	0	0	0	0	0	0	0	0	0	0	0	0	0	0	0	0	0	0	0	0	0	0	0	0	0	0	0	0	0	0	0	0	0
3390001	3410001	2	0.01	0	0	0	0	0	0	0	0	0	0	0	0	0	0	0	0	0	0	0	0	0	0	0	0	0	0	0	0	0	0	0	0	0	0	0	0	0	0	0	0	0	0	0	0	0
3400001	3420001	1	0.005	0	0	0	0	0	0	0	0	0	0	0	0	0	0	0	0	0	0	0	0	0	0	0	0	0	0	0	0	0	0	0	0	0	0	0	0	0	0	0	0	0	0	0	0	0
3410001	3430001	2	0.01	0	0	0	0	0	0	1	0	0	1	0	0	1	1	0	0	0	0	0	0	0	0.005	0	0	0.005	0	0	0.005	0.005	0	0	0	0	0	0	0	50	0	0	50	0	0	50	50	0
3420001	3440001	3	0.015	0	0	0	0	0	0	1	0	0	1	0	0	1	1	0	0	0	0	0	0	0	0.005	0	0	0.005	0	0	0.005	0.005	0	0	0	0	0	0	0	33.3333	0	0	33.3333	0	0	33.3333	33.3333	0
3430001	3450001	11	0.055	0	0	0	0	0	0	0	0	1	1	2	4	1	3	2	0	0	0	0	0	0	0	0	0.005	0.005	0.01	0.02	0.005	0.015	0.01	0	0	0	0	0	0	0	0	9.09091	9.09091	18.1818	36.3636	9.09091	27.2727	18.1818
3440001	3460001	10	0.05	0	0	0	1	0	0	0	1	1	1	3	4	2	3	3	0	0	0	0.005	0	0	0	0.005	0.005	0.005	0.015	0.02	0.01	0.015	0.015	0	0	0	10	0	0	0	10	10	10	30	40	20	30	30
3450001	3470001	2	0.01	0	0	0	1	0	0	1	1	0	1	1	0	2	1	1	0	0	0	0.005	0	0	0.005	0.005	0	0.005	0.005	0	0.01	0.005	0.005	0	0	0	50	0	0	50	50	0	50	50	0	100	50	50
3460001	3480001	3	0.015	0	0	0	2	0	0	1	2	0	1	2	0	3	1	2	0	0	0	0.01	0	0	0.005	0.01	0	0.005	0.01	0	0.015	0.005	0.01	0	0	0	66.6667	0	0	33.3333	66.6667	0	33.3333	66.6667	0	100	33.3333	66.6667
3470001	3490001	2	0.01	0	0	0	2	0	0	0	2	0	0	2	0	2	0	2	0	0	0	0.01	0	0	0	0.01	0	0	0.01	0	0.01	0	0.01	0	0	0	100	0	0	0	100	0	0	100	0	100	0	100
3480001	3500001	0	0	0	0	0	0	0	0	0	0	0	0	0	0	0	0	0	0	0	0	0	0	0	0	0	0	0	0	0	0	0	0	NA	NA	NA	NA	NA	NA	NA	NA	NA	NA	NA	NA	NA	NA	NA
3490001	3510001	3	0.015	0	0	0	0	0	0	0	1	0	1	2	0	1	1	2	0	0	0	0	0	0	0	0.005	0	0.005	0.01	0	0.005	0.005	0.01	0	0	0	0	0	0	0	33.3333	0	33.3333	66.6667	0	33.3333	33.3333	66.6667
3500001	3520001	5	0.025	0	1	0	0	1	1	0	1	1	2	3	2	1	2	3	0	0.005	0	0	0.005	0.005	0	0.005	0.005	0.01	0.015	0.01	0.005	0.01	0.015	0	20	0	0	20	20	0	20	20	40	60	40	20	40	60
3510001	3530001	2	0.01	0	1	0	0	1	1	0	0	1	1	1	2	0	1	1	0	0.005	0	0	0.005	0.005	0	0	0.005	0.005	0.005	0.01	0	0.005	0.005	0	50	0	0	50	50	0	0	50	50	50	100	0	50	50
3520001	3540001	2	0.01	0	0	0	0	0	0	0	0	2	0	0	2	0	2	2	0	0	0	0	0	0	0	0	0.01	0	0	0.01	0	0.01	0.01	0	0	0	0	0	0	0	0	100	0	0	100	0	100	100
3530001	3550001	2	0.01	0	0	0	0	0	0	0	0	2	0	0	2	0	2	2	0	0	0	0	0	0	0	0	0.01	0	0	0.01	0	0.01	0.01	0	0	0	0	0	0	0	0	100	0	0	100	0	100	100
3540001	3560001	1	0.005	0	0	0	0	1	0	0	0	1	0	0	1	0	1	1	0	0	0	0	0.005	0	0	0	0.005	0	0	0.005	0	0.005	0.005	0	0	0	0	100	0	0	0	100	0	0	100	0	100	100
3550001	3570001	1	0.005	0	0	0	0	1	0	0	0	1	0	0	1	0	1	1	0	0	0	0	0.005	0	0	0	0.005	0	0	0.005	0	0.005	0.005	0	0	0	0	100	0	0	0	100	0	0	100	0	100	100
3560001	3580001	1	0.005	0	0	0	0	0	0	0	0	0	0	0	0	0	0	0	0	0	0	0	0	0	0	0	0	0	0	0	0	0	0	0	0	0	0	0	0	0	0	0	0	0	0	0	0	0
3570001	3590001	3	0.015	0	0	0	0	0	0	0	0	0	1	1	0	0	1	1	0	0	0	0	0	0	0	0	0	0.005	0.005	0	0	0.005	0.005	0	0	0	0	0	0	0	0	0	33.3333	33.3333	0	0	33.3333	33.3333
3580001	3600001	7	0.035	0	4	0	0	0	4	0	0	0	6	6	4	0	2	2	0	0.02	0	0	0	0.02	0	0	0	0.03	0.03	0.02	0	0.01	0.01	0	57.1429	0	0	0	57.1429	0	0	0	85.7143	85.7143	57.1429	0	28.5714	28.5714
3590001	3610001	5	0.025	0	4	0	0	0	4	0	0	0	5	5	4	0	1	1	0	0.02	0	0	0	0.02	0	0	0	0.025	0.025	0.02	0	0.005	0.005	0	80	0	0	0	80	0	0	0	100	100	80	0	20	20
3600001	3620001	0	0	0	0	0	0	0	0	0	0	0	0	0	0	0	0	0	0	0	0	0	0	0	0	0	0	0	0	0	0	0	0	NA	NA	NA	NA	NA	NA	NA	NA	NA	NA	NA	NA	NA	NA	NA
3610001	3630001	0	0	0	0	0	0	0	0	0	0	0	0	0	0	0	0	0	0	0	0	0	0	0	0	0	0	0	0	0	0	0	0	NA	NA	NA	NA	NA	NA	NA	NA	NA	NA	NA	NA	NA	NA	NA
3620001	3640001	0	0	0	0	0	0	0	0	0	0	0	0	0	0	0	0	0	0	0	0	0	0	0	0	0	0	0	0	0	0	0	0	NA	NA	NA	NA	NA	NA	NA	NA	NA	NA	NA	NA	NA	NA	NA
3630001	3650001	0	0	0	0	0	0	0	0	0	0	0	0	0	0	0	0	0	0	0	0	0	0	0	0	0	0	0	0	0	0	0	0	NA	NA	NA	NA	NA	NA	NA	NA	NA	NA	NA	NA	NA	NA	NA
3640001	3660001	0	0	0	0	0	0	0	0	0	0	0	0	0	0	0	0	0	0	0	0	0	0	0	0	0	0	0	0	0	0	0	0	NA	NA	NA	NA	NA	NA	NA	NA	NA	NA	NA	NA	NA	NA	NA
3650001	3670001	1	0.005	0	0	0	1	0	0	0	1	0	0	1	0	1	0	1	0	0	0	0.005	0	0	0	0.005	0	0	0.005	0	0.005	0	0.005	0	0	0	100	0	0	0	100	0	0	100	0	100	0	100
3660001	3680001	2	0.01	0	0	0	1	0	0	0	1	0	0	1	0	1	0	1	0	0	0	0.005	0	0	0	0.005	0	0	0.005	0	0.005	0	0.005	0	0	0	50	0	0	0	50	0	0	50	0	50	0	50
3670001	3690001	2	0.01	0	0	0	0	1	0	0	0	1	0	0	1	0	1	1	0	0	0	0	0.005	0	0	0	0.005	0	0	0.005	0	0.005	0.005	0	0	0	0	50	0	0	0	50	0	0	50	0	50	50
3680001	3700001	1	0.005	0	0	0	0	1	0	0	0	1	0	0	1	0	1	1	0	0	0	0	0.005	0	0	0	0.005	0	0	0.005	0	0.005	0.005	0	0	0	0	100	0	0	0	100	0	0	100	0	100	100
3690001	3710001	1	0.005	0	0	1	0	0	0	1	0	0	1	0	0	1	1	0	0	0	0.005	0	0	0	0.005	0	0	0.005	0	0	0.005	0.005	0	0	0	100	0	0	0	100	0	0	100	0	0	100	100	0
3700001	3720001	2	0.01	0	0	1	0	1	0	1	0	1	1	0	1	1	2	1	0	0	0.005	0	0.005	0	0.005	0	0.005	0.005	0	0.005	0.005	0.01	0.005	0	0	50	0	50	0	50	0	50	50	0	50	50	100	50
3710001	3730001	1	0.005	0	0	0	0	1	0	0	0	1	0	0	1	0	1	1	0	0	0	0	0.005	0	0	0	0.005	0	0	0.005	0	0.005	0.005	0	0	0	0	100	0	0	0	100	0	0	100	0	100	100
3720001	3740001	0	0	0	0	0	0	0	0	0	0	0	0	0	0	0	0	0	0	0	0	0	0	0	0	0	0	0	0	0	0	0	0	NA	NA	NA	NA	NA	NA	NA	NA	NA	NA	NA	NA	NA	NA	NA
3730001	3750001	0	0	0	0	0	0	0	0	0	0	0	0	0	0	0	0	0	0	0	0	0	0	0	0	0	0	0	0	0	0	0	0	NA	NA	NA	NA	NA	NA	NA	NA	NA	NA	NA	NA	NA	NA	NA
3740001	3760001	0	0	0	0	0	0	0	0	0	0	0	0	0	0	0	0	0	0	0	0	0	0	0	0	0	0	0	0	0	0	0	0	NA	NA	NA	NA	NA	NA	NA	NA	NA	NA	NA	NA	NA	NA	NA
3750001	3770001	0	0	0	0	0	0	0	0	0	0	0	0	0	0	0	0	0	0	0	0	0	0	0	0	0	0	0	0	0	0	0	0	NA	NA	NA	NA	NA	NA	NA	NA	NA	NA	NA	NA	NA	NA	NA
3760001	3780001	31	0.155	0	0	0	0	0	0	0	0	0	0	0	0	0	0	0	0	0	0	0	0	0	0	0	0	0	0	0	0	0	0	0	0	0	0	0	0	0	0	0	0	0	0	0	0	0
3770001	3790001	114	0.57	0	0	0	0	0	0	0	0	0	0	0	0	0	0	0	0	0	0	0	0	0	0	0	0	0	0	0	0	0	0	0	0	0	0	0	0	0	0	0	0	0	0	0	0	0
3780001	3800001	162	0.81	0	0	0	0	0	0	0	0	0	0	0	0	0	0	0	0	0	0	0	0	0	0	0	0	0	0	0	0	0	0	0	0	0	0	0	0	0	0	0	0	0	0	0	0	0
3790001	3810001	145	0.725	0	0	0	0	3	0	0	0	3	0	0	3	0	3	3	0	0	0	0	0.015	0	0	0	0.015	0	0	0.015	0	0.015	0.015	0	0	0	0	2.06897	0	0	0	2.06897	0	0	2.06897	0	2.06897	2.06897
3800001	3820001	66	0.33	0	0	0	0	3	0	0	0	3	0	0	3	0	3	3	0	0	0	0	0.015	0	0	0	0.015	0	0	0.015	0	0.015	0.015	0	0	0	0	4.54545	0	0	0	4.54545	0	0	4.54545	0	4.54545	4.54545
3810001	3830001	0	0	0	0	0	0	0	0	0	0	0	0	0	0	0	0	0	0	0	0	0	0	0	0	0	0	0	0	0	0	0	0	NA	NA	NA	NA	NA	NA	NA	NA	NA	NA	NA	NA	NA	NA	NA
3820001	3840001	0	0	0	0	0	0	0	0	0	0	0	0	0	0	0	0	0	0	0	0	0	0	0	0	0	0	0	0	0	0	0	0	NA	NA	NA	NA	NA	NA	NA	NA	NA	NA	NA	NA	NA	NA	NA
3830001	3850001	0	0	0	0	0	0	0	0	0	0	0	0	0	0	0	0	0	0	0	0	0	0	0	0	0	0	0	0	0	0	0	0	NA	NA	NA	NA	NA	NA	NA	NA	NA	NA	NA	NA	NA	NA	NA
3840001	3860001	0	0	0	0	0	0	0	0	0	0	0	0	0	0	0	0	0	0	0	0	0	0	0	0	0	0	0	0	0	0	0	0	NA	NA	NA	NA	NA	NA	NA	NA	NA	NA	NA	NA	NA	NA	NA
3850001	3870001	0	0	0	0	0	0	0	0	0	0	0	0	0	0	0	0	0	0	0	0	0	0	0	0	0	0	0	0	0	0	0	0	NA	NA	NA	NA	NA	NA	NA	NA	NA	NA	NA	NA	NA	NA	NA
3860001	3880001	34	0.17	0	0	0	0	0	0	0	0	0	0	0	0	0	0	0	0	0	0	0	0	0	0	0	0	0	0	0	0	0	0	0	0	0	0	0	0	0	0	0	0	0	0	0	0	0
3870001	3890001	117	0.585	0	0	0	0	0	0	0	0	0	0	0	0	0	0	0	0	0	0	0	0	0	0	0	0	0	0	0	0	0	0	0	0	0	0	0	0	0	0	0	0	0	0	0	0	0
3880001	3900001	110	0.55	0	0	1	0	0	0	1	0	0	1	0	0	1	1	0	0	0	0.005	0	0	0	0.005	0	0	0.005	0	0	0.005	0.005	0	0	0	0.909091	0	0	0	0.909091	0	0	0.909091	0	0	0.909091	0.909091	0
3890001	3910001	27	0.135	0	0	1	0	0	0	1	0	0	1	0	0	1	1	0	0	0	0.005	0	0	0	0.005	0	0	0.005	0	0	0.005	0.005	0	0	0	3.7037	0	0	0	3.7037	0	0	3.7037	0	0	3.7037	3.7037	0
3900001	3920001	1	0.005	0	0	0	0	0	0	0	0	1	0	0	1	0	1	1	0	0	0	0	0	0	0	0	0.005	0	0	0.005	0	0.005	0.005	0	0	0	0	0	0	0	0	100	0	0	100	0	100	100
3910001	3930001	1	0.005	0	0	0	0	0	0	0	0	1	0	0	1	0	1	1	0	0	0	0	0	0	0	0	0.005	0	0	0.005	0	0.005	0.005	0	0	0	0	0	0	0	0	100	0	0	100	0	100	100
3920001	3940001	1	0.005	0	0	0	0	0	0	0	0	0	0	0	0	0	0	0	0	0	0	0	0	0	0	0	0	0	0	0	0	0	0	0	0	0	0	0	0	0	0	0	0	0	0	0	0	0
3930001	3950001	1	0.005	0	0	0	0	0	0	0	0	0	0	0	0	0	0	0	0	0	0	0	0	0	0	0	0	0	0	0	0	0	0	0	0	0	0	0	0	0	0	0	0	0	0	0	0	0
3940001	3960001	3	0.015	0	0	0	1	0	0	1	2	0	1	2	0	1	1	2	0	0	0	0.005	0	0	0.005	0.01	0	0.005	0.01	0	0.005	0.005	0.01	0	0	0	33.3333	0	0	33.3333	66.6667	0	33.3333	66.6667	0	33.3333	33.3333	66.6667
3950001	3970001	4	0.02	0	0	0	1	0	0	2	2	0	2	2	0	2	2	2	0	0	0	0.005	0	0	0.01	0.01	0	0.01	0.01	0	0.01	0.01	0.01	0	0	0	25	0	0	50	50	0	50	50	0	50	50	50
3960001	3980001	5	0.025	0	0	0	0	0	0	1	0	0	1	0	0	1	1	0	0	0	0	0	0	0	0.005	0	0	0.005	0	0	0.005	0.005	0	0	0	0	0	0	0	20	0	0	20	0	0	20	20	0
3970001	3990001	4	0.02	0	0	0	0	0	0	0	0	0	0	0	0	0	0	0	0	0	0	0	0	0	0	0	0	0	0	0	0	0	0	0	0	0	0	0	0	0	0	0	0	0	0	0	0	0
3980001	4000001	0	0	0	0	0	0	0	0	0	0	0	0	0	0	0	0	0	0	0	0	0	0	0	0	0	0	0	0	0	0	0	0	NA	NA	NA	NA	NA	NA	NA	NA	NA	NA	NA	NA	NA	NA	NA
3990001	4010001	0	0	0	0	0	0	0	0	0	0	0	0	0	0	0	0	0	0	0	0	0	0	0	0	0	0	0	0	0	0	0	0	NA	NA	NA	NA	NA	NA	NA	NA	NA	NA	NA	NA	NA	NA	NA
4000001	4020001	1	0.005	1	0	0	0	0	1	1	1	1	0	0	0	0	0	0	0.005	0	0	0	0	0.005	0.005	0.005	0.005	0	0	0	0	0	0	100	0	0	0	0	100	100	100	100	0	0	0	0	0	0
4010001	4030001	1	0.005	1	0	0	0	0	1	1	1	1	0	0	0	0	0	0	0.005	0	0	0	0	0.005	0.005	0.005	0.005	0	0	0	0	0	0	100	0	0	0	0	100	100	100	100	0	0	0	0	0	0
4020001	4040001	1	0.005	0	0	0	1	0	0	0	1	0	0	1	0	1	0	1	0	0	0	0.005	0	0	0	0.005	0	0	0.005	0	0.005	0	0.005	0	0	0	100	0	0	0	100	0	0	100	0	100	0	100
4030001	4050001	2	0.01	0	0	0	1	0	1	1	2	0	0	1	1	1	1	2	0	0	0	0.005	0	0.005	0.005	0.01	0	0	0.005	0.005	0.005	0.005	0.01	0	0	0	50	0	50	50	100	0	0	50	50	50	50	100
4040001	4060001	1	0.005	0	0	0	0	0	1	1	1	0	0	0	1	0	1	1	0	0	0	0	0	0.005	0.005	0.005	0	0	0	0.005	0	0.005	0.005	0	0	0	0	0	100	100	100	0	0	0	100	0	100	100
4050001	4070001	0	0	0	0	0	0	0	0	0	0	0	0	0	0	0	0	0	0	0	0	0	0	0	0	0	0	0	0	0	0	0	0	NA	NA	NA	NA	NA	NA	NA	NA	NA	NA	NA	NA	NA	NA	NA
4060001	4080001	0	0	0	0	0	0	0	0	0	0	0	0	0	0	0	0	0	0	0	0	0	0	0	0	0	0	0	0	0	0	0	0	NA	NA	NA	NA	NA	NA	NA	NA	NA	NA	NA	NA	NA	NA	NA
4070001	4090001	0	0	0	0	0	0	0	0	0	0	0	0	0	0	0	0	0	0	0	0	0	0	0	0	0	0	0	0	0	0	0	0	NA	NA	NA	NA	NA	NA	NA	NA	NA	NA	NA	NA	NA	NA	NA
4080001	4100001	0	0	0	0	0	0	0	0	0	0	0	0	0	0	0	0	0	0	0	0	0	0	0	0	0	0	0	0	0	0	0	0	NA	NA	NA	NA	NA	NA	NA	NA	NA	NA	NA	NA	NA	NA	NA
4090001	4110001	0	0	0	0	0	0	0	0	0	0	0	0	0	0	0	0	0	0	0	0	0	0	0	0	0	0	0	0	0	0	0	0	NA	NA	NA	NA	NA	NA	NA	NA	NA	NA	NA	NA	NA	NA	NA
4100001	4120001	0	0	0	0	0	0	0	0	0	0	0	0	0	0	0	0	0	0	0	0	0	0	0	0	0	0	0	0	0	0	0	0	NA	NA	NA	NA	NA	NA	NA	NA	NA	NA	NA	NA	NA	NA	NA
4110001	4130001	1	0.005	0	0	0	0	0	0	0	0	0	0	0	0	0	0	0	0	0	0	0	0	0	0	0	0	0	0	0	0	0	0	0	0	0	0	0	0	0	0	0	0	0	0	0	0	0
4120001	4140001	1	0.005	0	0	0	0	0	0	0	0	0	0	0	0	0	0	0	0	0	0	0	0	0	0	0	0	0	0	0	0	0	0	0	0	0	0	0	0	0	0	0	0	0	0	0	0	0
4130001	4150001	2	0.01	0	0	0	0	0	2	0	0	0	2	2	2	0	0	0	0	0	0	0	0	0.01	0	0	0	0.01	0.01	0.01	0	0	0	0	0	0	0	0	100	0	0	0	100	100	100	0	0	0
4140001	4160001	5	0.025	0	0	1	0	0	2	0	0	0	5	2	2	3	3	0	0	0	0.005	0	0	0.01	0	0	0	0.025	0.01	0.01	0.015	0.015	0	0	0	20	0	0	40	0	0	0	100	40	40	60	60	0
4150001	4170001	5	0.025	0	0	1	0	0	0	0	0	0	3	0	0	3	3	0	0	0	0.005	0	0	0	0	0	0	0.015	0	0	0.015	0.015	0	0	0	20	0	0	0	0	0	0	60	0	0	60	60	0
4160001	4180001	2	0.01	0	0	0	0	0	0	0	0	0	0	0	0	0	0	0	0	0	0	0	0	0	0	0	0	0	0	0	0	0	0	0	0	0	0	0	0	0	0	0	0	0	0	0	0	0
4170001	4190001	0	0	0	0	0	0	0	0	0	0	0	0	0	0	0	0	0	0	0	0	0	0	0	0	0	0	0	0	0	0	0	0	NA	NA	NA	NA	NA	NA	NA	NA	NA	NA	NA	NA	NA	NA	NA
4180001	4200001	1	0.005	0	0	0	0	1	0	0	0	1	0	0	1	0	1	1	0	0	0	0	0.005	0	0	0	0.005	0	0	0.005	0	0.005	0.005	0	0	0	0	100	0	0	0	100	0	0	100	0	100	100
4190001	4210001	1	0.005	0	0	0	0	1	0	0	0	1	0	0	1	0	1	1	0	0	0	0	0.005	0	0	0	0.005	0	0	0.005	0	0.005	0.005	0	0	0	0	100	0	0	0	100	0	0	100	0	100	100
4200001	4220001	0	0	0	0	0	0	0	0	0	0	0	0	0	0	0	0	0	0	0	0	0	0	0	0	0	0	0	0	0	0	0	0	NA	NA	NA	NA	NA	NA	NA	NA	NA	NA	NA	NA	NA	NA	NA
4210001	4230001	8	0.04	0	0	1	1	0	0	0	1	1	2	1	2	3	2	3	0	0	0.005	0.005	0	0	0	0.005	0.005	0.01	0.005	0.01	0.015	0.01	0.015	0	0	12.5	12.5	0	0	0	12.5	12.5	25	12.5	25	37.5	25	37.5
4220001	4240001	11	0.055	0	0	1	2	0	0	0	2	1	2	3	2	5	2	5	0	0	0.005	0.01	0	0	0	0.01	0.005	0.01	0.015	0.01	0.025	0.01	0.025	0	0	9.09091	18.1818	0	0	0	18.1818	9.09091	18.1818	27.2727	18.1818	45.4545	18.1818	45.4545
4230001	4250001	3	0.015	0	0	0	1	0	0	0	1	0	0	2	0	2	0	2	0	0	0	0.005	0	0	0	0.005	0	0	0.01	0	0.01	0	0.01	0	0	0	33.3333	0	0	0	33.3333	0	0	66.6667	0	66.6667	0	66.6667
4240001	4260001	0	0	0	0	0	0	0	0	0	0	0	0	0	0	0	0	0	0	0	0	0	0	0	0	0	0	0	0	0	0	0	0	NA	NA	NA	NA	NA	NA	NA	NA	NA	NA	NA	NA	NA	NA	NA
4250001	4270001	0	0	0	0	0	0	0	0	0	0	0	0	0	0	0	0	0	0	0	0	0	0	0	0	0	0	0	0	0	0	0	0	NA	NA	NA	NA	NA	NA	NA	NA	NA	NA	NA	NA	NA	NA	NA
4260001	4280001	2	0.01	0	0	0	0	0	0	0	0	0	0	2	0	2	0	2	0	0	0	0	0	0	0	0	0	0	0.01	0	0.01	0	0.01	0	0	0	0	0	0	0	0	0	0	100	0	100	0	100
4270001	4290001	2	0.01	0	0	0	0	0	0	0	0	0	0	2	0	2	0	2	0	0	0	0	0	0	0	0	0	0	0.01	0	0.01	0	0.01	0	0	0	0	0	0	0	0	0	0	100	0	100	0	100
4280001	4300001	0	0	0	0	0	0	0	0	0	0	0	0	0	0	0	0	0	0	0	0	0	0	0	0	0	0	0	0	0	0	0	0	NA	NA	NA	NA	NA	NA	NA	NA	NA	NA	NA	NA	NA	NA	NA
4290001	4310001	1	0.005	0	0	0	0	0	0	0	0	1	0	0	1	0	1	1	0	0	0	0	0	0	0	0	0.005	0	0	0.005	0	0.005	0.005	0	0	0	0	0	0	0	0	100	0	0	100	0	100	100
4300001	4320001	6	0.03	0	1	0	1	0	1	0	1	2	1	2	3	1	2	3	0	0.005	0	0.005	0	0.005	0	0.005	0.01	0.005	0.01	0.015	0.005	0.01	0.015	0	16.6667	0	16.6667	0	16.6667	0	16.6667	33.3333	16.6667	33.3333	50	16.6667	33.3333	50
4310001	4330001	7	0.035	0	1	0	2	0	1	0	2	1	1	3	2	2	1	3	0	0.005	0	0.01	0	0.005	0	0.01	0.005	0.005	0.015	0.01	0.01	0.005	0.015	0	14.2857	0	28.5714	0	14.2857	0	28.5714	14.2857	14.2857	42.8571	28.5714	28.5714	14.2857	42.8571
4320001	4340001	4	0.02	0	0	0	2	0	1	0	2	0	1	3	1	2	0	2	0	0	0	0.01	0	0.005	0	0.01	0	0.005	0.015	0.005	0.01	0	0.01	0	0	0	50	0	25	0	50	0	25	75	25	50	0	50
4330001	4350001	2	0.01	0	0	0	1	0	1	0	1	0	1	2	1	1	0	1	0	0	0	0.005	0	0.005	0	0.005	0	0.005	0.01	0.005	0.005	0	0.005	0	0	0	50	0	50	0	50	0	50	100	50	50	0	50
4340001	4360001	0	0	0	0	0	0	0	0	0	0	0	0	0	0	0	0	0	0	0	0	0	0	0	0	0	0	0	0	0	0	0	0	NA	NA	NA	NA	NA	NA	NA	NA	NA	NA	NA	NA	NA	NA	NA
4350001	4370001	0	0	0	0	0	0	0	0	0	0	0	0	0	0	0	0	0	0	0	0	0	0	0	0	0	0	0	0	0	0	0	0	NA	NA	NA	NA	NA	NA	NA	NA	NA	NA	NA	NA	NA	NA	NA
4360001	4380001	0	0	0	0	0	0	0	0	0	0	0	0	0	0	0	0	0	0	0	0	0	0	0	0	0	0	0	0	0	0	0	0	NA	NA	NA	NA	NA	NA	NA	NA	NA	NA	NA	NA	NA	NA	NA
4370001	4390001	1	0.005	0	0	0	1	0	0	0	1	0	0	1	0	1	0	1	0	0	0	0.005	0	0	0	0.005	0	0	0.005	0	0.005	0	0.005	0	0	0	100	0	0	0	100	0	0	100	0	100	0	100
4380001	4400001	1	0.005	0	0	0	1	0	0	0	1	0	0	1	0	1	0	1	0	0	0	0.005	0	0	0	0.005	0	0	0.005	0	0.005	0	0.005	0	0	0	100	0	0	0	100	0	0	100	0	100	0	100
4390001	4410001	0	0	0	0	0	0	0	0	0	0	0	0	0	0	0	0	0	0	0	0	0	0	0	0	0	0	0	0	0	0	0	0	NA	NA	NA	NA	NA	NA	NA	NA	NA	NA	NA	NA	NA	NA	NA
4400001	4420001	3	0.015	0	0	0	0	0	0	0	0	0	0	0	0	0	0	0	0	0	0	0	0	0	0	0	0	0	0	0	0	0	0	0	0	0	0	0	0	0	0	0	0	0	0	0	0	0
4410001	4430001	3	0.015	0	0	0	0	0	0	0	0	0	0	0	0	0	0	0	0	0	0	0	0	0	0	0	0	0	0	0	0	0	0	0	0	0	0	0	0	0	0	0	0	0	0	0	0	0
4420001	4440001	1	0.005	0	1	0	0	0	1	0	0	0	1	1	1	0	0	0	0	0.005	0	0	0	0.005	0	0	0	0.005	0.005	0.005	0	0	0	0	100	0	0	0	100	0	0	0	100	100	100	0	0	0
4430001	4450001	2	0.01	0	1	0	1	0	1	0	1	0	1	2	1	1	0	1	0	0.005	0	0.005	0	0.005	0	0.005	0	0.005	0.01	0.005	0.005	0	0.005	0	50	0	50	0	50	0	50	0	50	100	50	50	0	50
4440001	4460001	2	0.01	0	0	1	1	0	0	1	1	0	1	1	0	2	1	1	0	0	0.005	0.005	0	0	0.005	0.005	0	0.005	0.005	0	0.01	0.005	0.005	0	0	50	50	0	0	50	50	0	50	50	0	100	50	50
4450001	4470001	1	0.005	0	0	1	0	0	0	1	0	0	1	0	0	1	1	0	0	0	0.005	0	0	0	0.005	0	0	0.005	0	0	0.005	0.005	0	0	0	100	0	0	0	100	0	0	100	0	0	100	100	0
4460001	4480001	0	0	0	0	0	0	0	0	0	0	0	0	0	0	0	0	0	0	0	0	0	0	0	0	0	0	0	0	0	0	0	0	NA	NA	NA	NA	NA	NA	NA	NA	NA	NA	NA	NA	NA	NA	NA
4470001	4490001	2	0.01	0	0	0	0	1	0	0	0	1	0	0	1	0	1	1	0	0	0	0	0.005	0	0	0	0.005	0	0	0.005	0	0.005	0.005	0	0	0	0	50	0	0	0	50	0	0	50	0	50	50
4480001	4500001	3	0.015	0	0	0	0	1	0	0	0	1	0	0	1	0	1	1	0	0	0	0	0.005	0	0	0	0.005	0	0	0.005	0	0.005	0.005	0	0	0	0	33.3333	0	0	0	33.3333	0	0	33.3333	0	33.3333	33.3333
4490001	4510001	2	0.01	1	0	0	0	0	1	1	1	1	0	0	0	0	0	0	0.005	0	0	0	0	0.005	0.005	0.005	0.005	0	0	0	0	0	0	50	0	0	0	0	50	50	50	50	0	0	0	0	0	0
4500001	4520001	4	0.02	1	0	0	0	0	1	1	1	1	0	0	0	0	0	0	0.005	0	0	0	0	0.005	0.005	0.005	0.005	0	0	0	0	0	0	25	0	0	0	0	25	25	25	25	0	0	0	0	0	0
4510001	4530001	3	0.015	0	0	0	0	0	0	0	0	0	0	0	0	0	0	0	0	0	0	0	0	0	0	0	0	0	0	0	0	0	0	0	0	0	0	0	0	0	0	0	0	0	0	0	0	0
4520001	4540001	0	0	0	0	0	0	0	0	0	0	0	0	0	0	0	0	0	0	0	0	0	0	0	0	0	0	0	0	0	0	0	0	NA	NA	NA	NA	NA	NA	NA	NA	NA	NA	NA	NA	NA	NA	NA
4530001	4550001	1	0.005	0	0	0	0	0	0	0	0	0	0	0	0	0	0	0	0	0	0	0	0	0	0	0	0	0	0	0	0	0	0	0	0	0	0	0	0	0	0	0	0	0	0	0	0	0
4540001	4560001	2	0.01	0	0	0	0	0	0	0	0	0	0	0	0	0	0	0	0	0	0	0	0	0	0	0	0	0	0	0	0	0	0	0	0	0	0	0	0	0	0	0	0	0	0	0	0	0
4550001	4570001	1	0.005	0	0	0	0	0	0	0	0	0	0	0	0	0	0	0	0	0	0	0	0	0	0	0	0	0	0	0	0	0	0	0	0	0	0	0	0	0	0	0	0	0	0	0	0	0
4560001	4580001	5	0.025	3	0	0	0	0	3	3	3	3	0	0	0	0	0	0	0.015	0	0	0	0	0.015	0.015	0.015	0.015	0	0	0	0	0	0	60	0	0	0	0	60	60	60	60	0	0	0	0	0	0
4570001	4590001	5	0.025	3	0	0	0	0	3	3	3	3	0	0	0	0	0	0	0.015	0	0	0	0	0.015	0.015	0.015	0.015	0	0	0	0	0	0	60	0	0	0	0	60	60	60	60	0	0	0	0	0	0
4580001	4600001	1	0.005	0	0	0	0	1	0	0	0	1	0	0	1	0	1	1	0	0	0	0	0.005	0	0	0	0.005	0	0	0.005	0	0.005	0.005	0	0	0	0	100	0	0	0	100	0	0	100	0	100	100
4590001	4610001	1	0.005	0	0	0	0	1	0	0	0	1	0	0	1	0	1	1	0	0	0	0	0.005	0	0	0	0.005	0	0	0.005	0	0.005	0.005	0	0	0	0	100	0	0	0	100	0	0	100	0	100	100
4600001	4620001	1	0.005	0	0	0	0	0	0	0	0	0	0	0	0	0	0	0	0	0	0	0	0	0	0	0	0	0	0	0	0	0	0	0	0	0	0	0	0	0	0	0	0	0	0	0	0	0
4610001	4630001	2	0.01	0	1	0	0	0	1	0	0	0	1	1	1	0	0	0	0	0.005	0	0	0	0.005	0	0	0	0.005	0.005	0.005	0	0	0	0	50	0	0	0	50	0	0	0	50	50	50	0	0	0
4620001	4640001	1	0.005	0	1	0	0	0	1	0	0	0	1	1	1	0	0	0	0	0.005	0	0	0	0.005	0	0	0	0.005	0.005	0.005	0	0	0	0	100	0	0	0	100	0	0	0	100	100	100	0	0	0
4630001	4650001	0	0	0	0	0	0	0	0	0	0	0	0	0	0	0	0	0	0	0	0	0	0	0	0	0	0	0	0	0	0	0	0	NA	NA	NA	NA	NA	NA	NA	NA	NA	NA	NA	NA	NA	NA	NA
4640001	4660001	1	0.005	0	0	0	0	0	0	0	0	0	0	0	1	0	1	1	0	0	0	0	0	0	0	0	0	0	0	0.005	0	0.005	0.005	0	0	0	0	0	0	0	0	0	0	0	100	0	100	100
4650001	4670001	1	0.005	0	0	0	0	0	0	0	0	0	0	0	1	0	1	1	0	0	0	0	0	0	0	0	0	0	0	0.005	0	0.005	0.005	0	0	0	0	0	0	0	0	0	0	0	100	0	100	100
4660001	4680001	0	0	0	0	0	0	0	0	0	0	0	0	0	0	0	0	0	0	0	0	0	0	0	0	0	0	0	0	0	0	0	0	NA	NA	NA	NA	NA	NA	NA	NA	NA	NA	NA	NA	NA	NA	NA
4670001	4690001	0	0	0	0	0	0	0	0	0	0	0	0	0	0	0	0	0	0	0	0	0	0	0	0	0	0	0	0	0	0	0	0	NA	NA	NA	NA	NA	NA	NA	NA	NA	NA	NA	NA	NA	NA	NA
4680001	4700001	0	0	0	0	0	0	0	0	0	0	0	0	0	0	0	0	0	0	0	0	0	0	0	0	0	0	0	0	0	0	0	0	NA	NA	NA	NA	NA	NA	NA	NA	NA	NA	NA	NA	NA	NA	NA
4690001	4710001	1	0.005	0	0	1	1	0	0	1	1	0	1	1	0	0	1	1	0	0	0.005	0.005	0	0	0.005	0.005	0	0.005	0.005	0	0	0.005	0.005	0	0	100	100	0	0	100	100	0	100	100	0	0	100	100
4700001	4720001	3	0.015	0	0	2	2	1	0	1	2	0	2	2	1	2	1	3	0	0	0.01	0.01	0.005	0	0.005	0.01	0	0.01	0.01	0.005	0.01	0.005	0.015	0	0	66.6667	66.6667	33.3333	0	33.3333	66.6667	0	66.6667	66.6667	33.3333	66.6667	33.3333	100
4710001	4730001	3	0.015	0	0	1	1	1	0	0	1	0	2	2	1	2	1	3	0	0	0.005	0.005	0.005	0	0	0.005	0	0.01	0.01	0.005	0.01	0.005	0.015	0	0	33.3333	33.3333	33.3333	0	0	33.3333	0	66.6667	66.6667	33.3333	66.6667	33.3333	100
4720001	4740001	1	0.005	0	0	0	0	0	0	0	0	0	1	1	0	0	1	1	0	0	0	0	0	0	0	0	0	0.005	0.005	0	0	0.005	0.005	0	0	0	0	0	0	0	0	0	100	100	0	0	100	100
4730001	4750001	1	0.005	0	0	0	0	0	0	0	0	0	0	0	0	0	0	0	0	0	0	0	0	0	0	0	0	0	0	0	0	0	0	0	0	0	0	0	0	0	0	0	0	0	0	0	0	0
4740001	4760001	1	0.005	0	0	0	0	0	0	0	0	0	0	0	0	0	0	0	0	0	0	0	0	0	0	0	0	0	0	0	0	0	0	0	0	0	0	0	0	0	0	0	0	0	0	0	0	0
4750001	4770001	0	0	0	0	0	0	0	0	0	0	0	0	0	0	0	0	0	0	0	0	0	0	0	0	0	0	0	0	0	0	0	0	NA	NA	NA	NA	NA	NA	NA	NA	NA	NA	NA	NA	NA	NA	NA
4760001	4780001	1	0.005	0	0	0	0	0	0	0	0	0	0	0	0	0	0	0	0	0	0	0	0	0	0	0	0	0	0	0	0	0	0	0	0	0	0	0	0	0	0	0	0	0	0	0	0	0
4770001	4790001	1	0.005	0	0	0	0	0	0	0	0	0	0	0	0	0	0	0	0	0	0	0	0	0	0	0	0	0	0	0	0	0	0	0	0	0	0	0	0	0	0	0	0	0	0	0	0	0
4780001	4800001	0	0	0	0	0	0	0	0	0	0	0	0	0	0	0	0	0	0	0	0	0	0	0	0	0	0	0	0	0	0	0	0	NA	NA	NA	NA	NA	NA	NA	NA	NA	NA	NA	NA	NA	NA	NA
4790001	4810001	2	0.01	0	0	0	0	0	0	0	0	0	0	0	0	0	0	0	0	0	0	0	0	0	0	0	0	0	0	0	0	0	0	0	0	0	0	0	0	0	0	0	0	0	0	0	0	0
4800001	4820001	6	0.03	0	0	0	0	0	0	0	0	0	0	1	1	1	1	0	0	0	0	0	0	0	0	0	0	0	0.005	0.005	0.005	0.005	0	0	0	0	0	0	0	0	0	0	0	16.6667	16.6667	16.6667	16.6667	0
4810001	4830001	5	0.025	0	0	0	0	0	0	0	0	0	0	1	1	1	1	0	0	0	0	0	0	0	0	0	0	0	0.005	0.005	0.005	0.005	0	0	0	0	0	0	0	0	0	0	0	20	20	20	20	0
4820001	4840001	2	0.01	0	0	0	0	0	0	1	0	0	1	0	0	1	1	0	0	0	0	0	0	0	0.005	0	0	0.005	0	0	0.005	0.005	0	0	0	0	0	0	0	50	0	0	50	0	0	50	50	0
4830001	4850001	1	0.005	0	0	0	0	0	0	1	0	0	1	0	0	1	1	0	0	0	0	0	0	0	0.005	0	0	0.005	0	0	0.005	0.005	0	0	0	0	0	0	0	100	0	0	100	0	0	100	100	0
4840001	4860001	0	0	0	0	0	0	0	0	0	0	0	0	0	0	0	0	0	0	0	0	0	0	0	0	0	0	0	0	0	0	0	0	NA	NA	NA	NA	NA	NA	NA	NA	NA	NA	NA	NA	NA	NA	NA
4850001	4870001	0	0	0	0	0	0	0	0	0	0	0	0	0	0	0	0	0	0	0	0	0	0	0	0	0	0	0	0	0	0	0	0	NA	NA	NA	NA	NA	NA	NA	NA	NA	NA	NA	NA	NA	NA	NA
4860001	4880001	2	0.01	0	0	1	0	0	0	1	1	0	1	1	0	2	1	1	0	0	0.005	0	0	0	0.005	0.005	0	0.005	0.005	0	0.01	0.005	0.005	0	0	50	0	0	0	50	50	0	50	50	0	100	50	50
4870001	4890001	2	0.01	0	0	1	0	0	0	1	1	0	1	1	0	2	1	1	0	0	0.005	0	0	0	0.005	0.005	0	0.005	0.005	0	0.01	0.005	0.005	0	0	50	0	0	0	50	50	0	50	50	0	100	50	50
4880001	4900001	0	0	0	0	0	0	0	0	0	0	0	0	0	0	0	0	0	0	0	0	0	0	0	0	0	0	0	0	0	0	0	0	NA	NA	NA	NA	NA	NA	NA	NA	NA	NA	NA	NA	NA	NA	NA
4890001	4910001	0	0	0	0	0	0	0	0	0	0	0	0	0	0	0	0	0	0	0	0	0	0	0	0	0	0	0	0	0	0	0	0	NA	NA	NA	NA	NA	NA	NA	NA	NA	NA	NA	NA	NA	NA	NA
4900001	4920001	0	0	0	0	0	0	0	0	0	0	0	0	0	0	0	0	0	0	0	0	0	0	0	0	0	0	0	0	0	0	0	0	NA	NA	NA	NA	NA	NA	NA	NA	NA	NA	NA	NA	NA	NA	NA
4910001	4930001	1	0.005	0	0	0	0	0	0	0	0	0	0	0	0	0	0	0	0	0	0	0	0	0	0	0	0	0	0	0	0	0	0	0	0	0	0	0	0	0	0	0	0	0	0	0	0	0
4920001	4940001	1	0.005	0	0	0	0	0	0	0	0	0	0	0	0	0	0	0	0	0	0	0	0	0	0	0	0	0	0	0	0	0	0	0	0	0	0	0	0	0	0	0	0	0	0	0	0	0
4930001	4950001	0	0	0	0	0	0	0	0	0	0	0	0	0	0	0	0	0	0	0	0	0	0	0	0	0	0	0	0	0	0	0	0	NA	NA	NA	NA	NA	NA	NA	NA	NA	NA	NA	NA	NA	NA	NA
4940001	4960001	0	0	0	0	0	0	0	0	0	0	0	0	0	0	0	0	0	0	0	0	0	0	0	0	0	0	0	0	0	0	0	0	NA	NA	NA	NA	NA	NA	NA	NA	NA	NA	NA	NA	NA	NA	NA
4950001	4970001	0	0	0	0	0	0	0	0	0	0	0	0	0	0	0	0	0	0	0	0	0	0	0	0	0	0	0	0	0	0	0	0	NA	NA	NA	NA	NA	NA	NA	NA	NA	NA	NA	NA	NA	NA	NA
4960001	4980001	3	0.015	0	0	0	1	0	1	1	2	1	0	3	0	3	0	3	0	0	0	0.005	0	0.005	0.005	0.01	0.005	0	0.015	0	0.015	0	0.015	0	0	0	33.3333	0	33.3333	33.3333	66.6667	33.3333	0	100	0	100	0	100
4970001	4990001	3	0.015	0	0	0	1	0	1	1	2	1	0	3	0	3	0	3	0	0	0	0.005	0	0.005	0.005	0.01	0.005	0	0.015	0	0.015	0	0.015	0	0	0	33.3333	0	33.3333	33.3333	66.6667	33.3333	0	100	0	100	0	100
4980001	5000001	1	0.005	0	0	1	0	0	0	1	0	0	1	0	0	1	1	0	0	0	0.005	0	0	0	0.005	0	0	0.005	0	0	0.005	0.005	0	0	0	100	0	0	0	100	0	0	100	0	0	100	100	0
4990001	5010001	3	0.015	0	0	1	1	0	0	1	1	0	1	1	0	2	1	1	0	0	0.005	0.005	0	0	0.005	0.005	0	0.005	0.005	0	0.01	0.005	0.005	0	0	33.3333	33.3333	0	0	33.3333	33.3333	0	33.3333	33.3333	0	66.6667	33.3333	33.3333
5000001	5020001	2	0.01	0	0	0	1	0	0	0	1	0	0	1	0	1	0	1	0	0	0	0.005	0	0	0	0.005	0	0	0.005	0	0.005	0	0.005	0	0	0	50	0	0	0	50	0	0	50	0	50	0	50
5010001	5030001	1	0.005	0	0	0	0	0	0	0	0	0	0	0	0	0	0	0	0	0	0	0	0	0	0	0	0	0	0	0	0	0	0	0	0	0	0	0	0	0	0	0	0	0	0	0	0	0
5020001	5040001	2	0.01	0	0	0	0	0	0	0	0	0	0	0	0	0	0	0	0	0	0	0	0	0	0	0	0	0	0	0	0	0	0	0	0	0	0	0	0	0	0	0	0	0	0	0	0	0
5030001	5050001	1	0.005	0	0	0	0	0	0	0	0	0	0	0	0	0	0	0	0	0	0	0	0	0	0	0	0	0	0	0	0	0	0	0	0	0	0	0	0	0	0	0	0	0	0	0	0	0
5040001	5060001	8	0.04	0	0	1	1	0	0	1	1	1	1	1	1	0	2	2	0	0	0.005	0.005	0	0	0.005	0.005	0.005	0.005	0.005	0.005	0	0.01	0.01	0	0	12.5	12.5	0	0	12.5	12.5	12.5	12.5	12.5	12.5	0	25	25
5050001	5070001	17	0.085	0	0	2	1	0	0	2	1	1	3	1	1	2	4	2	0	0	0.01	0.005	0	0	0.01	0.005	0.005	0.015	0.005	0.005	0.01	0.02	0.01	0	0	11.7647	5.88235	0	0	11.7647	5.88235	5.88235	17.6471	5.88235	5.88235	11.7647	23.5294	11.7647
5060001	5080001	10	0.05	0	0	1	1	0	0	1	1	0	2	1	0	3	2	1	0	0	0.005	0.005	0	0	0.005	0.005	0	0.01	0.005	0	0.015	0.01	0.005	0	0	10	10	0	0	10	10	0	20	10	0	30	20	10
5070001	5090001	2	0.01	0	0	0	1	0	0	1	2	0	1	2	0	1	1	2	0	0	0	0.005	0	0	0.005	0.01	0	0.005	0.01	0	0.005	0.005	0.01	0	0	0	50	0	0	50	100	0	50	100	0	50	50	100
5080001	5100001	4	0.02	0	0	0	1	0	0	1	2	0	1	2	0	1	1	2	0	0	0	0.005	0	0	0.005	0.01	0	0.005	0.01	0	0.005	0.005	0.01	0	0	0	25	0	0	25	50	0	25	50	0	25	25	50
5090001	5110001	3	0.015	0	0	0	1	0	0	0	1	0	0	1	0	1	0	1	0	0	0	0.005	0	0	0	0.005	0	0	0.005	0	0.005	0	0.005	0	0	0	33.3333	0	0	0	33.3333	0	0	33.3333	0	33.3333	0	33.3333
5100001	5120001	0	0	0	0	0	0	0	0	0	0	0	0	0	0	0	0	0	0	0	0	0	0	0	0	0	0	0	0	0	0	0	0	NA	NA	NA	NA	NA	NA	NA	NA	NA	NA	NA	NA	NA	NA	NA
5110001	5130001	1	0.005	0	0	0	0	0	0	0	0	0	0	0	0	0	0	0	0	0	0	0	0	0	0	0	0	0	0	0	0	0	0	0	0	0	0	0	0	0	0	0	0	0	0	0	0	0
5120001	5140001	1	0.005	0	0	0	0	0	0	0	0	0	0	0	0	0	0	0	0	0	0	0	0	0	0	0	0	0	0	0	0	0	0	0	0	0	0	0	0	0	0	0	0	0	0	0	0	0
5130001	5150001	0	0	0	0	0	0	0	0	0	0	0	0	0	0	0	0	0	0	0	0	0	0	0	0	0	0	0	0	0	0	0	0	NA	NA	NA	NA	NA	NA	NA	NA	NA	NA	NA	NA	NA	NA	NA
5140001	5160001	1	0.005	0	0	0	0	0	1	0	1	1	1	0	0	1	1	0	0	0	0	0	0	0.005	0	0.005	0.005	0.005	0	0	0.005	0.005	0	0	0	0	0	0	100	0	100	100	100	0	0	100	100	0
5150001	5170001	1	0.005	0	0	0	0	0	1	0	1	1	1	0	0	1	1	0	0	0	0	0	0	0.005	0	0.005	0.005	0.005	0	0	0.005	0.005	0	0	0	0	0	0	100	0	100	100	100	0	0	100	100	0
5160001	5180001	0	0	0	0	0	0	0	0	0	0	0	0	0	0	0	0	0	0	0	0	0	0	0	0	0	0	0	0	0	0	0	0	NA	NA	NA	NA	NA	NA	NA	NA	NA	NA	NA	NA	NA	NA	NA
5170001	5190001	2	0.01	0	0	1	0	1	0	1	0	1	1	0	1	1	2	1	0	0	0.005	0	0.005	0	0.005	0	0.005	0.005	0	0.005	0.005	0.01	0.005	0	0	50	0	50	0	50	0	50	50	0	50	50	100	50
5180001	5200001	3	0.015	1	0	1	0	1	1	2	1	2	1	0	1	1	2	1	0.005	0	0.005	0	0.005	0.005	0.01	0.005	0.01	0.005	0	0.005	0.005	0.01	0.005	33.3333	0	33.3333	0	33.3333	33.3333	66.6667	33.3333	66.6667	33.3333	0	33.3333	33.3333	66.6667	33.3333
5190001	5210001	2	0.01	1	0	0	0	0	1	1	1	1	0	0	0	0	0	0	0.005	0	0	0	0	0.005	0.005	0.005	0.005	0	0	0	0	0	0	50	0	0	0	0	50	50	50	50	0	0	0	0	0	0
5200001	5220001	3	0.015	0	0	0	0	1	0	0	0	1	1	1	1	0	2	2	0	0	0	0	0.005	0	0	0	0.005	0.005	0.005	0.005	0	0.01	0.01	0	0	0	0	33.3333	0	0	0	33.3333	33.3333	33.3333	33.3333	0	66.6667	66.6667
5210001	5230001	2	0.01	0	0	0	0	1	0	0	0	1	1	1	1	0	2	2	0	0	0	0	0.005	0	0	0	0.005	0.005	0.005	0.005	0	0.01	0.01	0	0	0	0	50	0	0	0	50	50	50	50	0	100	100
5220001	5240001	3	0.015	0	0	0	0	0	0	0	0	0	1	2	2	1	1	0	0	0	0	0	0	0	0	0	0	0.005	0.01	0.01	0.005	0.005	0	0	0	0	0	0	0	0	0	0	33.3333	66.6667	66.6667	33.3333	33.3333	0
5230001	5250001	6	0.03	0	0	0	0	1	0	0	0	0	1	2	3	1	2	1	0	0	0	0	0.005	0	0	0	0	0.005	0.01	0.015	0.005	0.01	0.005	0	0	0	0	16.6667	0	0	0	0	16.6667	33.3333	50	16.6667	33.3333	16.6667
5240001	5260001	3	0.015	0	0	0	0	1	0	0	0	0	0	0	1	0	1	1	0	0	0	0	0.005	0	0	0	0	0	0	0.005	0	0.005	0.005	0	0	0	0	33.3333	0	0	0	0	0	0	33.3333	0	33.3333	33.3333
5250001	5270001	0	0	0	0	0	0	0	0	0	0	0	0	0	0	0	0	0	0	0	0	0	0	0	0	0	0	0	0	0	0	0	0	NA	NA	NA	NA	NA	NA	NA	NA	NA	NA	NA	NA	NA	NA	NA
5260001	5280001	1	0.005	0	0	0	0	0	0	0	0	0	0	0	0	0	0	0	0	0	0	0	0	0	0	0	0	0	0	0	0	0	0	0	0	0	0	0	0	0	0	0	0	0	0	0	0	0
5270001	5290001	2	0.01	0	0	1	0	0	0	1	0	0	1	0	0	1	1	0	0	0	0.005	0	0	0	0.005	0	0	0.005	0	0	0.005	0.005	0	0	0	50	0	0	0	50	0	0	50	0	0	50	50	0
5280001	5300001	1	0.005	0	0	1	0	0	0	1	0	0	1	0	0	1	1	0	0	0	0.005	0	0	0	0.005	0	0	0.005	0	0	0.005	0.005	0	0	0	100	0	0	0	100	0	0	100	0	0	100	100	0
5290001	5310001	0	0	0	0	0	0	0	0	0	0	0	0	0	0	0	0	0	0	0	0	0	0	0	0	0	0	0	0	0	0	0	0	NA	NA	NA	NA	NA	NA	NA	NA	NA	NA	NA	NA	NA	NA	NA
5300001	5320001	1	0.005	0	0	0	0	0	0	0	0	0	0	0	0	0	0	0	0	0	0	0	0	0	0	0	0	0	0	0	0	0	0	0	0	0	0	0	0	0	0	0	0	0	0	0	0	0
5310001	5330001	1	0.005	0	0	0	0	0	0	0	0	0	0	0	0	0	0	0	0	0	0	0	0	0	0	0	0	0	0	0	0	0	0	0	0	0	0	0	0	0	0	0	0	0	0	0	0	0
5320001	5340001	1	0.005	0	0	0	0	0	0	0	0	0	0	0	0	0	0	0	0	0	0	0	0	0	0	0	0	0	0	0	0	0	0	0	0	0	0	0	0	0	0	0	0	0	0	0	0	0
5330001	5350001	1	0.005	0	0	0	0	0	0	0	0	0	0	0	0	0	0	0	0	0	0	0	0	0	0	0	0	0	0	0	0	0	0	0	0	0	0	0	0	0	0	0	0	0	0	0	0	0
5340001	5360001	0	0	0	0	0	0	0	0	0	0	0	0	0	0	0	0	0	0	0	0	0	0	0	0	0	0	0	0	0	0	0	0	NA	NA	NA	NA	NA	NA	NA	NA	NA	NA	NA	NA	NA	NA	NA
5350001	5370001	1	0.005	0	0	1	0	0	0	1	0	0	1	0	0	1	1	0	0	0	0.005	0	0	0	0.005	0	0	0.005	0	0	0.005	0.005	0	0	0	100	0	0	0	100	0	0	100	0	0	100	100	0
5360001	5380001	1	0.005	0	0	1	0	0	0	1	0	0	1	0	0	1	1	0	0	0	0.005	0	0	0	0.005	0	0	0.005	0	0	0.005	0.005	0	0	0	100	0	0	0	100	0	0	100	0	0	100	100	0
5370001	5390001	0	0	0	0	0	0	0	0	0	0	0	0	0	0	0	0	0	0	0	0	0	0	0	0	0	0	0	0	0	0	0	0	NA	NA	NA	NA	NA	NA	NA	NA	NA	NA	NA	NA	NA	NA	NA
5380001	5400001	0	0	0	0	0	0	0	0	0	0	0	0	0	0	0	0	0	0	0	0	0	0	0	0	0	0	0	0	0	0	0	0	NA	NA	NA	NA	NA	NA	NA	NA	NA	NA	NA	NA	NA	NA	NA
5390001	5410001	2	0.01	0	0	0	0	0	1	1	1	1	0	0	0	0	0	0	0	0	0	0	0	0.005	0.005	0.005	0.005	0	0	0	0	0	0	0	0	0	0	0	50	50	50	50	0	0	0	0	0	0
5400001	5420001	2	0.01	0	0	0	0	0	1	1	1	1	0	0	0	0	0	0	0	0	0	0	0	0.005	0.005	0.005	0.005	0	0	0	0	0	0	0	0	0	0	0	50	50	50	50	0	0	0	0	0	0
5410001	5430001	0	0	0	0	0	0	0	0	0	0	0	0	0	0	0	0	0	0	0	0	0	0	0	0	0	0	0	0	0	0	0	0	NA	NA	NA	NA	NA	NA	NA	NA	NA	NA	NA	NA	NA	NA	NA
5420001	5440001	137	0.685	0	0	0	0	0	0	0	0	0	0	0	0	0	0	0	0	0	0	0	0	0	0	0	0	0	0	0	0	0	0	0	0	0	0	0	0	0	0	0	0	0	0	0	0	0
5430001	5450001	187	0.935	0	0	0	0	0	0	0	0	0	0	0	0	0	0	0	0	0	0	0	0	0	0	0	0	0	0	0	0	0	0	0	0	0	0	0	0	0	0	0	0	0	0	0	0	0
5440001	5460001	84	0.42	0	0	0	0	0	0	0	0	0	0	0	0	0	0	0	0	0	0	0	0	0	0	0	0	0	0	0	0	0	0	0	0	0	0	0	0	0	0	0	0	0	0	0	0	0
5450001	5470001	62	0.31	0	0	0	0	0	0	1	0	0	1	0	0	1	1	0	0	0	0	0	0	0	0.005	0	0	0.005	0	0	0.005	0.005	0	0	0	0	0	0	0	1.6129	0	0	1.6129	0	0	1.6129	1.6129	0
5460001	5480001	115	0.575	0	1	1	0	0	1	2	0	2	3	1	3	2	4	2	0	0.005	0.005	0	0	0.005	0.01	0	0.01	0.015	0.005	0.015	0.01	0.02	0.01	0	0.869565	0.869565	0	0	0.869565	1.73913	0	1.73913	2.6087	0.869565	2.6087	1.73913	3.47826	1.73913
5470001	5490001	173	0.865	0	1	1	0	0	1	2	0	2	3	1	3	2	4	2	0	0.005	0.005	0	0	0.005	0.01	0	0.01	0.015	0.005	0.015	0.01	0.02	0.01	0	0.578035	0.578035	0	0	0.578035	1.15607	0	1.15607	1.7341	0.578035	1.7341	1.15607	2.31214	1.15607
5480001	5500001	154	0.77	0	0	0	0	0	0	1	0	0	1	0	0	1	1	0	0	0	0	0	0	0	0.005	0	0	0.005	0	0	0.005	0.005	0	0	0	0	0	0	0	0.649351	0	0	0.649351	0	0	0.649351	0.649351	0
5490001	5510001	69	0.345	0	0	0	0	0	0	0	0	0	0	0	0	0	0	0	0	0	0	0	0	0	0	0	0	0	0	0	0	0	0	0	0	0	0	0	0	0	0	0	0	0	0	0	0	0
5500001	5520001	32	0.16	0	0	0	1	0	0	2	3	0	2	3	0	1	2	3	0	0	0	0.005	0	0	0.01	0.015	0	0.01	0.015	0	0.005	0.01	0.015	0	0	0	3.125	0	0	6.25	9.375	0	6.25	9.375	0	3.125	6.25	9.375
5510001	5530001	122	0.61	0	0	0	1	0	0	2	3	0	2	3	0	1	2	3	0	0	0	0.005	0	0	0.01	0.015	0	0.01	0.015	0	0.005	0.01	0.015	0	0	0	0.819672	0	0	1.63934	2.45902	0	1.63934	2.45902	0	0.819672	1.63934	2.45902
5520001	5540001	169	0.845	0	0	0	0	0	0	0	0	0	0	0	0	0	0	0	0	0	0	0	0	0	0	0	0	0	0	0	0	0	0	0	0	0	0	0	0	0	0	0	0	0	0	0	0	0
5530001	5550001	136	0.68	0	0	0	0	0	0	0	0	0	0	0	0	0	0	0	0	0	0	0	0	0	0	0	0	0	0	0	0	0	0	0	0	0	0	0	0	0	0	0	0	0	0	0	0	0
5540001	5560001	105	0.525	0	0	0	0	0	0	0	0	1	0	0	1	0	1	1	0	0	0	0	0	0	0	0	0.005	0	0	0.005	0	0.005	0.005	0	0	0	0	0	0	0	0	0.952381	0	0	0.952381	0	0.952381	0.952381
5550001	5570001	47	0.235	0	0	0	0	0	0	0	0	1	0	0	1	0	1	1	0	0	0	0	0	0	0	0	0.005	0	0	0.005	0	0.005	0.005	0	0	0	0	0	0	0	0	2.12766	0	0	2.12766	0	2.12766	2.12766
5560001	5580001	0	0	0	0	0	0	0	0	0	0	0	0	0	0	0	0	0	0	0	0	0	0	0	0	0	0	0	0	0	0	0	0	NA	NA	NA	NA	NA	NA	NA	NA	NA	NA	NA	NA	NA	NA	NA
5570001	5590001	0	0	0	0	0	0	0	0	0	0	0	0	0	0	0	0	0	0	0	0	0	0	0	0	0	0	0	0	0	0	0	0	NA	NA	NA	NA	NA	NA	NA	NA	NA	NA	NA	NA	NA	NA	NA
5580001	5600001	0	0	0	0	0	0	0	0	0	0	0	0	0	0	0	0	0	0	0	0	0	0	0	0	0	0	0	0	0	0	0	0	NA	NA	NA	NA	NA	NA	NA	NA	NA	NA	NA	NA	NA	NA	NA
5590001	5610001	4	0.02	0	0	4	0	0	0	4	0	0	4	0	0	4	4	0	0	0	0.02	0	0	0	0.02	0	0	0.02	0	0	0.02	0.02	0	0	0	100	0	0	0	100	0	0	100	0	0	100	100	0
5600001	5620001	7	0.035	0	0	4	0	0	3	7	0	0	4	3	3	7	7	0	0	0	0.02	0	0	0.015	0.035	0	0	0.02	0.015	0.015	0.035	0.035	0	0	0	57.1429	0	0	42.8571	100	0	0	57.1429	42.8571	42.8571	100	100	0
5610001	5630001	3	0.015	0	0	0	0	0	3	3	0	0	0	3	3	3	3	0	0	0	0	0	0	0.015	0.015	0	0	0	0.015	0.015	0.015	0.015	0	0	0	0	0	0	100	100	0	0	0	100	100	100	100	0
5620001	5640001	0	0	0	0	0	0	0	0	0	0	0	0	0	0	0	0	0	0	0	0	0	0	0	0	0	0	0	0	0	0	0	0	NA	NA	NA	NA	NA	NA	NA	NA	NA	NA	NA	NA	NA	NA	NA
5630001	5650001	1	0.005	0	0	0	0	1	0	0	0	1	0	0	1	0	1	1	0	0	0	0	0.005	0	0	0	0.005	0	0	0.005	0	0.005	0.005	0	0	0	0	100	0	0	0	100	0	0	100	0	100	100
5640001	5660001	1	0.005	0	0	0	0	1	0	0	0	1	0	0	1	0	1	1	0	0	0	0	0.005	0	0	0	0.005	0	0	0.005	0	0.005	0.005	0	0	0	0	100	0	0	0	100	0	0	100	0	100	100
5650001	5670001	0	0	0	0	0	0	0	0	0	0	0	0	0	0	0	0	0	0	0	0	0	0	0	0	0	0	0	0	0	0	0	0	NA	NA	NA	NA	NA	NA	NA	NA	NA	NA	NA	NA	NA	NA	NA
5660001	5680001	0	0	0	0	0	0	0	0	0	0	0	0	0	0	0	0	0	0	0	0	0	0	0	0	0	0	0	0	0	0	0	0	NA	NA	NA	NA	NA	NA	NA	NA	NA	NA	NA	NA	NA	NA	NA
5670001	5690001	1	0.005	0	0	1	0	0	0	1	0	0	1	0	0	1	1	0	0	0	0.005	0	0	0	0.005	0	0	0.005	0	0	0.005	0.005	0	0	0	100	0	0	0	100	0	0	100	0	0	100	100	0
5680001	5700001	1	0.005	0	0	1	0	0	0	1	0	0	1	0	0	1	1	0	0	0	0.005	0	0	0	0.005	0	0	0.005	0	0	0.005	0.005	0	0	0	100	0	0	0	100	0	0	100	0	0	100	100	0
5690001	5710001	0	0	0	0	0	0	0	0	0	0	0	0	0	0	0	0	0	0	0	0	0	0	0	0	0	0	0	0	0	0	0	0	NA	NA	NA	NA	NA	NA	NA	NA	NA	NA	NA	NA	NA	NA	NA
5700001	5720001	1	0.005	0	0	0	0	0	0	0	1	0	0	1	0	1	0	1	0	0	0	0	0	0	0	0.005	0	0	0.005	0	0.005	0	0.005	0	0	0	0	0	0	0	100	0	0	100	0	100	0	100
5710001	5730001	2	0.01	0	0	0	0	0	0	0	2	0	0	2	0	2	0	2	0	0	0	0	0	0	0	0.01	0	0	0.01	0	0.01	0	0.01	0	0	0	0	0	0	0	100	0	0	100	0	100	0	100
5720001	5740001	1	0.005	0	0	0	0	0	0	0	1	0	0	1	0	1	0	1	0	0	0	0	0	0	0	0.005	0	0	0.005	0	0.005	0	0.005	0	0	0	0	0	0	0	100	0	0	100	0	100	0	100
5730001	5750001	0	0	0	0	0	0	0	0	0	0	0	0	0	0	0	0	0	0	0	0	0	0	0	0	0	0	0	0	0	0	0	0	NA	NA	NA	NA	NA	NA	NA	NA	NA	NA	NA	NA	NA	NA	NA
5740001	5760001	0	0	0	0	0	0	0	0	0	0	0	0	0	0	0	0	0	0	0	0	0	0	0	0	0	0	0	0	0	0	0	0	NA	NA	NA	NA	NA	NA	NA	NA	NA	NA	NA	NA	NA	NA	NA
5750001	5770001	0	0	0	0	0	0	0	0	0	0	0	0	0	0	0	0	0	0	0	0	0	0	0	0	0	0	0	0	0	0	0	0	NA	NA	NA	NA	NA	NA	NA	NA	NA	NA	NA	NA	NA	NA	NA
5760001	5780001	0	0	0	0	0	0	0	0	0	0	0	0	0	0	0	0	0	0	0	0	0	0	0	0	0	0	0	0	0	0	0	0	NA	NA	NA	NA	NA	NA	NA	NA	NA	NA	NA	NA	NA	NA	NA
5770001	5790001	0	0	0	0	0	0	0	0	0	0	0	0	0	0	0	0	0	0	0	0	0	0	0	0	0	0	0	0	0	0	0	0	NA	NA	NA	NA	NA	NA	NA	NA	NA	NA	NA	NA	NA	NA	NA
5780001	5800001	1	0.005	0	0	0	0	0	0	0	0	0	0	0	0	0	0	0	0	0	0	0	0	0	0	0	0	0	0	0	0	0	0	0	0	0	0	0	0	0	0	0	0	0	0	0	0	0
5790001	5810001	3	0.015	0	0	0	0	0	0	0	0	0	2	0	2	2	0	2	0	0	0	0	0	0	0	0	0	0.01	0	0.01	0.01	0	0.01	0	0	0	0	0	0	0	0	0	66.6667	0	66.6667	66.6667	0	66.6667
5800001	5820001	3	0.015	0	0	0	0	0	0	0	0	0	2	1	2	3	0	3	0	0	0	0	0	0	0	0	0	0.01	0.005	0.01	0.015	0	0.015	0	0	0	0	0	0	0	0	0	66.6667	33.3333	66.6667	100	0	100
5810001	5830001	2	0.01	0	0	1	0	0	0	1	0	0	1	1	0	2	1	1	0	0	0.005	0	0	0	0.005	0	0	0.005	0.005	0	0.01	0.005	0.005	0	0	50	0	0	0	50	0	0	50	50	0	100	50	50
5820001	5840001	3	0.015	0	0	1	0	0	0	1	0	0	3	2	2	1	1	0	0	0	0.005	0	0	0	0.005	0	0	0.015	0.01	0.01	0.005	0.005	0	0	0	33.3333	0	0	0	33.3333	0	0	100	66.6667	66.6667	33.3333	33.3333	0
5830001	5850001	2	0.01	0	0	0	0	0	0	0	0	0	2	2	2	0	0	0	0	0	0	0	0	0	0	0	0	0.01	0.01	0.01	0	0	0	0	0	0	0	0	0	0	0	0	100	100	100	0	0	0
5840001	5860001	0	0	0	0	0	0	0	0	0	0	0	0	0	0	0	0	0	0	0	0	0	0	0	0	0	0	0	0	0	0	0	0	NA	NA	NA	NA	NA	NA	NA	NA	NA	NA	NA	NA	NA	NA	NA
5850001	5870001	4	0.02	0	0	0	0	0	0	0	0	0	0	0	0	0	0	0	0	0	0	0	0	0	0	0	0	0	0	0	0	0	0	0	0	0	0	0	0	0	0	0	0	0	0	0	0	0
5860001	5880001	4	0.02	0	0	0	0	0	0	0	0	0	0	0	0	0	0	0	0	0	0	0	0	0	0	0	0	0	0	0	0	0	0	0	0	0	0	0	0	0	0	0	0	0	0	0	0	0
5870001	5890001	0	0	0	0	0	0	0	0	0	0	0	0	0	0	0	0	0	0	0	0	0	0	0	0	0	0	0	0	0	0	0	0	NA	NA	NA	NA	NA	NA	NA	NA	NA	NA	NA	NA	NA	NA	NA
5880001	5900001	8	0.04	0	1	2	5	0	1	2	5	0	3	7	2	4	3	5	0	0.005	0.01	0.025	0	0.005	0.01	0.025	0	0.015	0.035	0.01	0.02	0.015	0.025	0	12.5	25	62.5	0	12.5	25	62.5	0	37.5	87.5	25	50	37.5	62.5
5890001	5910001	8	0.04	0	1	2	5	0	1	2	5	0	3	7	2	4	3	5	0	0.005	0.01	0.025	0	0.005	0.01	0.025	0	0.015	0.035	0.01	0.02	0.015	0.025	0	12.5	25	62.5	0	12.5	25	62.5	0	37.5	87.5	25	50	37.5	62.5
5900001	5920001	0	0	0	0	0	0	0	0	0	0	0	0	0	0	0	0	0	0	0	0	0	0	0	0	0	0	0	0	0	0	0	0	NA	NA	NA	NA	NA	NA	NA	NA	NA	NA	NA	NA	NA	NA	NA
5910001	5930001	5	0.025	0	1	1	0	0	1	1	0	0	5	1	1	4	4	0	0	0.005	0.005	0	0	0.005	0.005	0	0	0.025	0.005	0.005	0.02	0.02	0	0	20	20	0	0	20	20	0	0	100	20	20	80	80	0
5920001	5940001	5	0.025	0	1	1	0	0	1	1	0	0	5	1	1	4	4	0	0	0.005	0.005	0	0	0.005	0.005	0	0	0.025	0.005	0.005	0.02	0.02	0	0	20	20	0	0	20	20	0	0	100	20	20	80	80	0
5930001	5950001	0	0	0	0	0	0	0	0	0	0	0	0	0	0	0	0	0	0	0	0	0	0	0	0	0	0	0	0	0	0	0	0	NA	NA	NA	NA	NA	NA	NA	NA	NA	NA	NA	NA	NA	NA	NA
5940001	5960001	1	0.005	0	0	0	0	0	0	0	0	0	0	0	0	0	0	0	0	0	0	0	0	0	0	0	0	0	0	0	0	0	0	0	0	0	0	0	0	0	0	0	0	0	0	0	0	0
5950001	5970001	1	0.005	0	0	0	0	0	0	0	0	0	0	0	0	0	0	0	0	0	0	0	0	0	0	0	0	0	0	0	0	0	0	0	0	0	0	0	0	0	0	0	0	0	0	0	0	0
5960001	5980001	1	0.005	0	0	0	0	0	0	1	0	0	1	0	0	1	1	0	0	0	0	0	0	0	0.005	0	0	0.005	0	0	0.005	0.005	0	0	0	0	0	0	0	100	0	0	100	0	0	100	100	0
5970001	5990001	3	0.015	0	0	0	0	0	0	1	0	0	1	2	2	3	3	0	0	0	0	0	0	0	0.005	0	0	0.005	0.01	0.01	0.015	0.015	0	0	0	0	0	0	0	33.3333	0	0	33.3333	66.6667	66.6667	100	100	0
5980001	6000001	2	0.01	0	0	0	0	0	0	0	0	0	0	2	2	2	2	0	0	0	0	0	0	0	0	0	0	0	0.01	0.01	0.01	0.01	0	0	0	0	0	0	0	0	0	0	0	100	100	100	100	0
5990001	6010001	0	0	0	0	0	0	0	0	0	0	0	0	0	0	0	0	0	0	0	0	0	0	0	0	0	0	0	0	0	0	0	0	NA	NA	NA	NA	NA	NA	NA	NA	NA	NA	NA	NA	NA	NA	NA
6000001	6020001	2	0.01	0	1	0	1	0	1	0	1	0	1	2	1	1	0	1	0	0.005	0	0.005	0	0.005	0	0.005	0	0.005	0.01	0.005	0.005	0	0.005	0	50	0	50	0	50	0	50	0	50	100	50	50	0	50
6010001	6030001	2	0.01	0	1	0	1	0	1	0	1	0	1	2	1	1	0	1	0	0.005	0	0.005	0	0.005	0	0.005	0	0.005	0.01	0.005	0.005	0	0.005	0	50	0	50	0	50	0	50	0	50	100	50	50	0	50
6020001	6040001	0	0	0	0	0	0	0	0	0	0	0	0	0	0	0	0	0	0	0	0	0	0	0	0	0	0	0	0	0	0	0	0	NA	NA	NA	NA	NA	NA	NA	NA	NA	NA	NA	NA	NA	NA	NA
6030001	6050001	1	0.005	0	0	0	0	0	0	0	0	0	1	0	0	1	1	0	0	0	0	0	0	0	0	0	0	0.005	0	0	0.005	0.005	0	0	0	0	0	0	0	0	0	0	100	0	0	100	100	0
6040001	6060001	6	0.03	0	0	0	2	1	1	2	3	1	2	2	2	4	4	4	0	0	0	0.01	0.005	0.005	0.01	0.015	0.005	0.01	0.01	0.01	0.02	0.02	0.02	0	0	0	33.3333	16.6667	16.6667	33.3333	50	16.6667	33.3333	33.3333	33.3333	66.6667	66.6667	66.6667
6050001	6070001	5	0.025	0	0	0	2	1	1	2	3	1	1	2	2	3	3	4	0	0	0	0.01	0.005	0.005	0.01	0.015	0.005	0.005	0.01	0.01	0.015	0.015	0.02	0	0	0	40	20	20	40	60	20	20	40	40	60	60	80
6060001	6080001	4	0.02	0	0	0	0	0	3	3	0	0	0	4	4	4	4	0	0	0	0	0	0	0.015	0.015	0	0	0	0.02	0.02	0.02	0.02	0	0	0	0	0	0	75	75	0	0	0	100	100	100	100	0
6070001	6090001	4	0.02	0	0	0	0	0	3	3	0	0	0	4	4	4	4	0	0	0	0	0	0	0.015	0.015	0	0	0	0.02	0.02	0.02	0.02	0	0	0	0	0	0	75	75	0	0	0	100	100	100	100	0
6080001	6100001	1	0.005	0	0	0	0	0	0	0	0	0	0	0	0	0	0	0	0	0	0	0	0	0	0	0	0	0	0	0	0	0	0	0	0	0	0	0	0	0	0	0	0	0	0	0	0	0
6090001	6110001	1	0.005	0	0	0	0	0	0	0	0	0	0	0	0	0	0	0	0	0	0	0	0	0	0	0	0	0	0	0	0	0	0	0	0	0	0	0	0	0	0	0	0	0	0	0	0	0
6100001	6120001	2	0.01	0	0	0	0	0	0	0	0	0	0	0	0	0	0	0	0	0	0	0	0	0	0	0	0	0	0	0	0	0	0	0	0	0	0	0	0	0	0	0	0	0	0	0	0	0
6110001	6130001	2	0.01	0	0	0	0	0	0	0	0	0	0	0	0	0	0	0	0	0	0	0	0	0	0	0	0	0	0	0	0	0	0	0	0	0	0	0	0	0	0	0	0	0	0	0	0	0
6120001	6140001	1	0.005	0	0	0	0	0	0	0	0	0	0	0	0	0	0	0	0	0	0	0	0	0	0	0	0	0	0	0	0	0	0	0	0	0	0	0	0	0	0	0	0	0	0	0	0	0
6130001	6150001	2	0.01	0	0	0	1	0	0	0	1	0	0	1	0	1	0	1	0	0	0	0.005	0	0	0	0.005	0	0	0.005	0	0.005	0	0.005	0	0	0	50	0	0	0	50	0	0	50	0	50	0	50
6140001	6160001	1	0.005	0	0	0	1	0	0	0	1	0	0	1	0	1	0	1	0	0	0	0.005	0	0	0	0.005	0	0	0.005	0	0.005	0	0.005	0	0	0	100	0	0	0	100	0	0	100	0	100	0	100
6150001	6170001	0	0	0	0	0	0	0	0	0	0	0	0	0	0	0	0	0	0	0	0	0	0	0	0	0	0	0	0	0	0	0	0	NA	NA	NA	NA	NA	NA	NA	NA	NA	NA	NA	NA	NA	NA	NA
6160001	6180001	1	0.005	1	0	0	0	0	1	1	1	1	0	0	0	0	0	0	0.005	0	0	0	0	0.005	0.005	0.005	0.005	0	0	0	0	0	0	100	0	0	0	0	100	100	100	100	0	0	0	0	0	0
6170001	6190001	1	0.005	1	0	0	0	0	1	1	1	1	0	0	0	0	0	0	0.005	0	0	0	0	0.005	0.005	0.005	0.005	0	0	0	0	0	0	100	0	0	0	0	100	100	100	100	0	0	0	0	0	0
6180001	6200001	2	0.01	0	0	1	0	0	0	1	1	0	1	1	0	2	1	1	0	0	0.005	0	0	0	0.005	0.005	0	0.005	0.005	0	0.01	0.005	0.005	0	0	50	0	0	0	50	50	0	50	50	0	100	50	50
6190001	6210001	2	0.01	0	0	1	0	0	0	1	1	0	1	1	0	2	1	1	0	0	0.005	0	0	0	0.005	0.005	0	0.005	0.005	0	0.01	0.005	0.005	0	0	50	0	0	0	50	50	0	50	50	0	100	50	50
6200001	6220001	1	0.005	0	0	0	0	0	0	0	0	0	0	0	0	0	0	0	0	0	0	0	0	0	0	0	0	0	0	0	0	0	0	0	0	0	0	0	0	0	0	0	0	0	0	0	0	0
6210001	6230001	3	0.015	0	0	0	0	0	0	0	0	0	0	0	0	0	0	0	0	0	0	0	0	0	0	0	0	0	0	0	0	0	0	0	0	0	0	0	0	0	0	0	0	0	0	0	0	0
6220001	6240001	2	0.01	0	0	0	0	0	0	0	0	0	0	0	0	0	0	0	0	0	0	0	0	0	0	0	0	0	0	0	0	0	0	0	0	0	0	0	0	0	0	0	0	0	0	0	0	0
6230001	6250001	3	0.015	1	0	0	0	0	1	1	1	1	1	0	1	1	0	1	0.005	0	0	0	0	0.005	0.005	0.005	0.005	0.005	0	0.005	0.005	0	0.005	33.3333	0	0	0	0	33.3333	33.3333	33.3333	33.3333	33.3333	0	33.3333	33.3333	0	33.3333
6240001	6260001	4	0.02	1	0	1	0	0	1	2	1	1	2	0	1	2	1	1	0.005	0	0.005	0	0	0.005	0.01	0.005	0.005	0.01	0	0.005	0.01	0.005	0.005	25	0	25	0	0	25	50	25	25	50	0	25	50	25	25
6250001	6270001	1	0.005	0	0	1	0	0	0	1	0	0	1	0	0	1	1	0	0	0	0.005	0	0	0	0.005	0	0	0.005	0	0	0.005	0.005	0	0	0	100	0	0	0	100	0	0	100	0	0	100	100	0
6260001	6280001	2	0.01	0	0	0	0	0	0	0	0	0	0	1	0	1	0	1	0	0	0	0	0	0	0	0	0	0	0.005	0	0.005	0	0.005	0	0	0	0	0	0	0	0	0	0	50	0	50	0	50
6270001	6290001	9	0.045	1	1	0	0	0	4	1	1	1	4	5	3	1	1	2	0.005	0.005	0	0	0	0.02	0.005	0.005	0.005	0.02	0.025	0.015	0.005	0.005	0.01	11.1111	11.1111	0	0	0	44.4444	11.1111	11.1111	11.1111	44.4444	55.5556	33.3333	11.1111	11.1111	22.2222
6280001	6300001	7	0.035	1	1	0	0	0	4	1	1	1	4	4	3	0	1	1	0.005	0.005	0	0	0	0.02	0.005	0.005	0.005	0.02	0.02	0.015	0	0.005	0.005	14.2857	14.2857	0	0	0	57.1429	14.2857	14.2857	14.2857	57.1429	57.1429	42.8571	0	14.2857	14.2857
6290001	6310001	1	0.005	0	0	1	0	0	0	1	0	0	1	0	0	1	1	0	0	0	0.005	0	0	0	0.005	0	0	0.005	0	0	0.005	0.005	0	0	0	100	0	0	0	100	0	0	100	0	0	100	100	0
6300001	6320001	4	0.02	0	1	2	0	1	1	2	0	1	3	1	2	2	3	1	0	0.005	0.01	0	0.005	0.005	0.01	0	0.005	0.015	0.005	0.01	0.01	0.015	0.005	0	25	50	0	25	25	50	0	25	75	25	50	50	75	25
6310001	6330001	3	0.015	0	1	1	0	1	1	1	0	1	2	1	2	1	2	1	0	0.005	0.005	0	0.005	0.005	0.005	0	0.005	0.01	0.005	0.01	0.005	0.01	0.005	0	33.3333	33.3333	0	33.3333	33.3333	33.3333	0	33.3333	66.6667	33.3333	66.6667	33.3333	66.6667	33.3333
6320001	6340001	5	0.025	0	0	0	0	0	0	0	0	1	0	0	1	0	1	1	0	0	0	0	0	0	0	0	0.005	0	0	0.005	0	0.005	0.005	0	0	0	0	0	0	0	0	20	0	0	20	0	20	20
6330001	6350001	6	0.03	0	0	0	0	1	0	0	0	2	0	0	2	0	2	2	0	0	0	0	0.005	0	0	0	0.01	0	0	0.01	0	0.01	0.01	0	0	0	0	16.6667	0	0	0	33.3333	0	0	33.3333	0	33.3333	33.3333
6340001	6360001	1	0.005	0	0	0	0	1	0	0	0	1	0	0	1	0	1	1	0	0	0	0	0.005	0	0	0	0.005	0	0	0.005	0	0.005	0.005	0	0	0	0	100	0	0	0	100	0	0	100	0	100	100
6350001	6370001	1	0.005	0	0	0	0	0	0	0	0	0	0	0	0	0	0	0	0	0	0	0	0	0	0	0	0	0	0	0	0	0	0	0	0	0	0	0	0	0	0	0	0	0	0	0	0	0
6360001	6380001	2	0.01	0	0	0	0	0	0	0	0	0	0	0	0	0	0	0	0	0	0	0	0	0	0	0	0	0	0	0	0	0	0	0	0	0	0	0	0	0	0	0	0	0	0	0	0	0
6370001	6390001	1	0.005	0	0	0	0	0	0	0	0	0	0	0	0	0	0	0	0	0	0	0	0	0	0	0	0	0	0	0	0	0	0	0	0	0	0	0	0	0	0	0	0	0	0	0	0	0
6380001	6400001	0	0	0	0	0	0	0	0	0	0	0	0	0	0	0	0	0	0	0	0	0	0	0	0	0	0	0	0	0	0	0	0	NA	NA	NA	NA	NA	NA	NA	NA	NA	NA	NA	NA	NA	NA	NA
6390001	6410001	1	0.005	0	0	0	1	0	0	0	1	0	0	1	0	1	0	1	0	0	0	0.005	0	0	0	0.005	0	0	0.005	0	0.005	0	0.005	0	0	0	100	0	0	0	100	0	0	100	0	100	0	100
6400001	6420001	1	0.005	0	0	0	1	0	0	0	1	0	0	1	0	1	0	1	0	0	0	0.005	0	0	0	0.005	0	0	0.005	0	0.005	0	0.005	0	0	0	100	0	0	0	100	0	0	100	0	100	0	100
6410001	6430001	0	0	0	0	0	0	0	0	0	0	0	0	0	0	0	0	0	0	0	0	0	0	0	0	0	0	0	0	0	0	0	0	NA	NA	NA	NA	NA	NA	NA	NA	NA	NA	NA	NA	NA	NA	NA
6420001	6440001	2	0.01	0	2	0	0	0	2	0	0	0	2	2	2	0	0	0	0	0.01	0	0	0	0.01	0	0	0	0.01	0.01	0.01	0	0	0	0	100	0	0	0	100	0	0	0	100	100	100	0	0	0
6430001	6450001	2	0.01	0	2	0	0	0	2	0	0	0	2	2	2	0	0	0	0	0.01	0	0	0	0.01	0	0	0	0.01	0.01	0.01	0	0	0	0	100	0	0	0	100	0	0	0	100	100	100	0	0	0
6440001	6460001	4	0.02	0	0	3	0	0	0	3	0	0	3	0	0	3	3	0	0	0	0.015	0	0	0	0.015	0	0	0.015	0	0	0.015	0.015	0	0	0	75	0	0	0	75	0	0	75	0	0	75	75	0
6450001	6470001	4	0.02	0	0	3	0	0	0	3	0	0	3	0	0	3	3	0	0	0	0.015	0	0	0	0.015	0	0	0.015	0	0	0.015	0.015	0	0	0	75	0	0	0	75	0	0	75	0	0	75	75	0
6460001	6480001	0	0	0	0	0	0	0	0	0	0	0	0	0	0	0	0	0	0	0	0	0	0	0	0	0	0	0	0	0	0	0	0	NA	NA	NA	NA	NA	NA	NA	NA	NA	NA	NA	NA	NA	NA	NA
6470001	6490001	0	0	0	0	0	0	0	0	0	0	0	0	0	0	0	0	0	0	0	0	0	0	0	0	0	0	0	0	0	0	0	0	NA	NA	NA	NA	NA	NA	NA	NA	NA	NA	NA	NA	NA	NA	NA
6480001	6500001	0	0	0	0	0	0	0	0	0	0	0	0	0	0	0	0	0	0	0	0	0	0	0	0	0	0	0	0	0	0	0	0	NA	NA	NA	NA	NA	NA	NA	NA	NA	NA	NA	NA	NA	NA	NA
6490001	6510001	2	0.01	0	0	0	0	0	0	0	0	0	0	0	0	0	0	0	0	0	0	0	0	0	0	0	0	0	0	0	0	0	0	0	0	0	0	0	0	0	0	0	0	0	0	0	0	0
6500001	6520001	2	0.01	0	0	0	0	0	0	0	0	0	0	0	0	0	0	0	0	0	0	0	0	0	0	0	0	0	0	0	0	0	0	0	0	0	0	0	0	0	0	0	0	0	0	0	0	0
6510001	6530001	0	0	0	0	0	0	0	0	0	0	0	0	0	0	0	0	0	0	0	0	0	0	0	0	0	0	0	0	0	0	0	0	NA	NA	NA	NA	NA	NA	NA	NA	NA	NA	NA	NA	NA	NA	NA
6520001	6540001	0	0	0	0	0	0	0	0	0	0	0	0	0	0	0	0	0	0	0	0	0	0	0	0	0	0	0	0	0	0	0	0	NA	NA	NA	NA	NA	NA	NA	NA	NA	NA	NA	NA	NA	NA	NA
6530001	6550001	1	0.005	0	0	0	0	0	0	0	0	0	0	0	0	0	0	0	0	0	0	0	0	0	0	0	0	0	0	0	0	0	0	0	0	0	0	0	0	0	0	0	0	0	0	0	0	0
6540001	6560001	3	0.015	0	0	0	0	0	0	1	1	0	1	1	0	0	1	1	0	0	0	0	0	0	0.005	0.005	0	0.005	0.005	0	0	0.005	0.005	0	0	0	0	0	0	33.3333	33.3333	0	33.3333	33.3333	0	0	33.3333	33.3333
6550001	6570001	4	0.02	0	0	0	0	0	2	3	1	2	1	3	0	2	1	3	0	0	0	0	0	0.01	0.015	0.005	0.01	0.005	0.015	0	0.01	0.005	0.015	0	0	0	0	0	50	75	25	50	25	75	0	50	25	75
6560001	6580001	2	0.01	0	0	0	0	0	2	2	0	2	0	2	0	2	0	2	0	0	0	0	0	0.01	0.01	0	0.01	0	0.01	0	0.01	0	0.01	0	0	0	0	0	100	100	0	100	0	100	0	100	0	100
6570001	6590001	0	0	0	0	0	0	0	0	0	0	0	0	0	0	0	0	0	0	0	0	0	0	0	0	0	0	0	0	0	0	0	0	NA	NA	NA	NA	NA	NA	NA	NA	NA	NA	NA	NA	NA	NA	NA
6580001	6600001	0	0	0	0	0	0	0	0	0	0	0	0	0	0	0	0	0	0	0	0	0	0	0	0	0	0	0	0	0	0	0	0	NA	NA	NA	NA	NA	NA	NA	NA	NA	NA	NA	NA	NA	NA	NA
6590001	6610001	4	0.02	0	0	0	0	0	0	0	0	0	0	0	0	0	0	0	0	0	0	0	0	0	0	0	0	0	0	0	0	0	0	0	0	0	0	0	0	0	0	0	0	0	0	0	0	0
6600001	6620001	6	0.03	0	0	0	0	0	0	0	0	0	0	0	0	0	0	0	0	0	0	0	0	0	0	0	0	0	0	0	0	0	0	0	0	0	0	0	0	0	0	0	0	0	0	0	0	0
6610001	6630001	2	0.01	0	0	0	0	0	0	0	0	0	0	0	0	0	0	0	0	0	0	0	0	0	0	0	0	0	0	0	0	0	0	0	0	0	0	0	0	0	0	0	0	0	0	0	0	0
6620001	6640001	1	0.005	0	0	0	0	0	0	0	0	0	0	0	0	0	0	0	0	0	0	0	0	0	0	0	0	0	0	0	0	0	0	0	0	0	0	0	0	0	0	0	0	0	0	0	0	0
6630001	6650001	2	0.01	0	0	0	0	0	0	0	0	0	0	0	0	0	0	0	0	0	0	0	0	0	0	0	0	0	0	0	0	0	0	0	0	0	0	0	0	0	0	0	0	0	0	0	0	0
6640001	6660001	2	0.01	0	0	1	0	0	0	1	0	0	1	0	0	1	1	0	0	0	0.005	0	0	0	0.005	0	0	0.005	0	0	0.005	0.005	0	0	0	50	0	0	0	50	0	0	50	0	0	50	50	0
6650001	6670001	2	0.01	0	1	1	0	0	1	1	0	0	2	1	1	1	1	0	0	0.005	0.005	0	0	0.005	0.005	0	0	0.01	0.005	0.005	0.005	0.005	0	0	50	50	0	0	50	50	0	0	100	50	50	50	50	0
6660001	6680001	3	0.015	0	1	0	0	0	3	2	0	2	1	3	1	2	0	2	0	0.005	0	0	0	0.015	0.01	0	0.01	0.005	0.015	0.005	0.01	0	0.01	0	33.3333	0	0	0	100	66.6667	0	66.6667	33.3333	100	33.3333	66.6667	0	66.6667
6670001	6690001	3	0.015	0	0	0	0	0	2	2	0	2	0	2	0	2	0	2	0	0	0	0	0	0.01	0.01	0	0.01	0	0.01	0	0.01	0	0.01	0	0	0	0	0	66.6667	66.6667	0	66.6667	0	66.6667	0	66.6667	0	66.6667
6680001	6700001	2	0.01	0	0	0	0	0	0	0	0	0	0	0	0	0	0	0	0	0	0	0	0	0	0	0	0	0	0	0	0	0	0	0	0	0	0	0	0	0	0	0	0	0	0	0	0	0
6690001	6710001	2	0.01	0	0	0	0	0	0	0	0	0	0	0	0	0	0	0	0	0	0	0	0	0	0	0	0	0	0	0	0	0	0	0	0	0	0	0	0	0	0	0	0	0	0	0	0	0
6700001	6720001	4	0.02	0	1	0	0	0	3	0	0	0	3	3	3	0	0	0	0	0.005	0	0	0	0.015	0	0	0	0.015	0.015	0.015	0	0	0	0	25	0	0	0	75	0	0	0	75	75	75	0	0	0
6710001	6730001	6	0.03	0	2	0	0	1	4	0	0	1	4	4	3	0	1	1	0	0.01	0	0	0.005	0.02	0	0	0.005	0.02	0.02	0.015	0	0.005	0.005	0	33.3333	0	0	16.6667	66.6667	0	0	16.6667	66.6667	66.6667	50	0	16.6667	16.6667
6720001	6740001	3	0.015	0	1	0	0	1	1	0	0	1	1	1	0	0	1	1	0	0.005	0	0	0.005	0.005	0	0	0.005	0.005	0.005	0	0	0.005	0.005	0	33.3333	0	0	33.3333	33.3333	0	0	33.3333	33.3333	33.3333	0	0	33.3333	33.3333
6730001	6750001	2	0.01	0	0	0	0	0	1	0	0	1	1	1	0	0	1	1	0	0	0	0	0	0.005	0	0	0.005	0.005	0.005	0	0	0.005	0.005	0	0	0	0	0	50	0	0	50	50	50	0	0	50	50
6740001	6760001	3	0.015	0	1	0	0	0	2	0	0	1	2	2	1	0	1	1	0	0.005	0	0	0	0.01	0	0	0.005	0.01	0.01	0.005	0	0.005	0.005	0	33.3333	0	0	0	66.6667	0	0	33.3333	66.6667	66.6667	33.3333	0	33.3333	33.3333
6750001	6770001	1	0.005	0	1	0	0	0	1	0	0	0	1	1	1	0	0	0	0	0.005	0	0	0	0.005	0	0	0	0.005	0.005	0.005	0	0	0	0	100	0	0	0	100	0	0	0	100	100	100	0	0	0
6760001	6780001	1	0.005	0	0	1	0	0	0	1	0	0	1	0	0	1	1	0	0	0	0.005	0	0	0	0.005	0	0	0.005	0	0	0.005	0.005	0	0	0	100	0	0	0	100	0	0	100	0	0	100	100	0
6770001	6790001	2	0.01	0	0	1	0	0	0	1	0	1	1	0	1	1	2	1	0	0	0.005	0	0	0	0.005	0	0.005	0.005	0	0.005	0.005	0.01	0.005	0	0	50	0	0	0	50	0	50	50	0	50	50	100	50
6780001	6800001	2	0.01	0	0	0	0	1	0	0	0	2	0	0	2	0	2	2	0	0	0	0	0.005	0	0	0	0.01	0	0	0.01	0	0.01	0.01	0	0	0	0	50	0	0	0	100	0	0	100	0	100	100
6790001	6810001	2	0.01	0	0	0	0	1	0	0	0	1	0	0	1	0	1	1	0	0	0	0	0.005	0	0	0	0.005	0	0	0.005	0	0.005	0.005	0	0	0	0	50	0	0	0	50	0	0	50	0	50	50
6800001	6820001	2	0.01	0	0	0	0	0	0	0	1	0	0	1	0	1	0	1	0	0	0	0	0	0	0	0.005	0	0	0.005	0	0.005	0	0.005	0	0	0	0	0	0	0	50	0	0	50	0	50	0	50
6810001	6830001	2	0.01	0	0	0	0	0	0	0	1	0	0	1	0	1	0	1	0	0	0	0	0	0	0	0.005	0	0	0.005	0	0.005	0	0.005	0	0	0	0	0	0	0	50	0	0	50	0	50	0	50
6820001	6840001	3	0.015	0	0	0	0	0	0	0	0	0	0	1	0	1	0	1	0	0	0	0	0	0	0	0	0	0	0.005	0	0.005	0	0.005	0	0	0	0	0	0	0	0	0	0	33.3333	0	33.3333	0	33.3333
6830001	6850001	3	0.015	0	0	0	1	0	0	0	1	0	0	2	0	2	0	2	0	0	0	0.005	0	0	0	0.005	0	0	0.01	0	0.01	0	0.01	0	0	0	33.3333	0	0	0	33.3333	0	0	66.6667	0	66.6667	0	66.6667
6840001	6860001	1	0.005	0	0	0	1	0	0	0	1	0	0	1	0	1	0	1	0	0	0	0.005	0	0	0	0.005	0	0	0.005	0	0.005	0	0.005	0	0	0	100	0	0	0	100	0	0	100	0	100	0	100
6850001	6870001	0	0	0	0	0	0	0	0	0	0	0	0	0	0	0	0	0	0	0	0	0	0	0	0	0	0	0	0	0	0	0	0	NA	NA	NA	NA	NA	NA	NA	NA	NA	NA	NA	NA	NA	NA	NA
6860001	6880001	3	0.015	0	2	0	1	0	2	0	1	0	2	3	2	1	0	1	0	0.01	0	0.005	0	0.01	0	0.005	0	0.01	0.015	0.01	0.005	0	0.005	0	66.6667	0	33.3333	0	66.6667	0	33.3333	0	66.6667	100	66.6667	33.3333	0	33.3333
6870001	6890001	6	0.03	0	2	2	1	0	2	2	1	1	4	3	3	3	3	2	0	0.01	0.01	0.005	0	0.01	0.01	0.005	0.005	0.02	0.015	0.015	0.015	0.015	0.01	0	33.3333	33.3333	16.6667	0	33.3333	33.3333	16.6667	16.6667	66.6667	50	50	50	50	33.3333
6880001	6900001	4	0.02	0	0	2	1	0	0	2	1	1	2	1	1	3	3	2	0	0	0.01	0.005	0	0	0.01	0.005	0.005	0.01	0.005	0.005	0.015	0.015	0.01	0	0	50	25	0	0	50	25	25	50	25	25	75	75	50
6890001	6910001	1	0.005	0	0	0	1	0	0	0	1	0	0	1	0	1	0	1	0	0	0	0.005	0	0	0	0.005	0	0	0.005	0	0.005	0	0.005	0	0	0	100	0	0	0	100	0	0	100	0	100	0	100
6900001	6920001	1	0.005	0	0	0	0	0	0	0	0	0	0	0	0	0	0	0	0	0	0	0	0	0	0	0	0	0	0	0	0	0	0	0	0	0	0	0	0	0	0	0	0	0	0	0	0	0
6910001	6930001	1	0.005	0	0	0	0	0	0	0	0	0	0	0	0	0	0	0	0	0	0	0	0	0	0	0	0	0	0	0	0	0	0	0	0	0	0	0	0	0	0	0	0	0	0	0	0	0
6920001	6940001	0	0	0	0	0	0	0	0	0	0	0	0	0	0	0	0	0	0	0	0	0	0	0	0	0	0	0	0	0	0	0	0	NA	NA	NA	NA	NA	NA	NA	NA	NA	NA	NA	NA	NA	NA	NA
6930001	6950001	1	0.005	0	0	0	0	0	0	0	0	0	0	0	0	0	0	0	0	0	0	0	0	0	0	0	0	0	0	0	0	0	0	0	0	0	0	0	0	0	0	0	0	0	0	0	0	0
6940001	6960001	1	0.005	0	0	0	0	0	0	0	0	0	0	0	0	0	0	0	0	0	0	0	0	0	0	0	0	0	0	0	0	0	0	0	0	0	0	0	0	0	0	0	0	0	0	0	0	0
6950001	6970001	0	0	0	0	0	0	0	0	0	0	0	0	0	0	0	0	0	0	0	0	0	0	0	0	0	0	0	0	0	0	0	0	NA	NA	NA	NA	NA	NA	NA	NA	NA	NA	NA	NA	NA	NA	NA
6960001	6980001	0	0	0	0	0	0	0	0	0	0	0	0	0	0	0	0	0	0	0	0	0	0	0	0	0	0	0	0	0	0	0	0	NA	NA	NA	NA	NA	NA	NA	NA	NA	NA	NA	NA	NA	NA	NA
6970001	6990001	0	0	0	0	0	0	0	0	0	0	0	0	0	0	0	0	0	0	0	0	0	0	0	0	0	0	0	0	0	0	0	0	NA	NA	NA	NA	NA	NA	NA	NA	NA	NA	NA	NA	NA	NA	NA
6980001	7000001	0	0	0	0	0	0	0	0	0	0	0	0	0	0	0	0	0	0	0	0	0	0	0	0	0	0	0	0	0	0	0	0	NA	NA	NA	NA	NA	NA	NA	NA	NA	NA	NA	NA	NA	NA	NA
6990001	7010001	0	0	0	0	0	0	0	0	0	0	0	0	0	0	0	0	0	0	0	0	0	0	0	0	0	0	0	0	0	0	0	0	NA	NA	NA	NA	NA	NA	NA	NA	NA	NA	NA	NA	NA	NA	NA
7000001	7020001	1	0.005	0	0	0	0	0	0	0	0	0	0	0	0	0	0	0	0	0	0	0	0	0	0	0	0	0	0	0	0	0	0	0	0	0	0	0	0	0	0	0	0	0	0	0	0	0
7010001	7030001	6	0.03	0	0	1	0	0	1	3	1	0	2	0	1	2	3	1	0	0	0.005	0	0	0.005	0.015	0.005	0	0.01	0	0.005	0.01	0.015	0.005	0	0	16.6667	0	0	16.6667	50	16.6667	0	33.3333	0	16.6667	33.3333	50	16.6667
7020001	7040001	5	0.025	0	0	1	0	0	1	3	1	0	2	0	1	2	3	1	0	0	0.005	0	0	0.005	0.015	0.005	0	0.01	0	0.005	0.01	0.015	0.005	0	0	20	0	0	20	60	20	0	40	0	20	40	60	20
7030001	7050001	0	0	0	0	0	0	0	0	0	0	0	0	0	0	0	0	0	0	0	0	0	0	0	0	0	0	0	0	0	0	0	0	NA	NA	NA	NA	NA	NA	NA	NA	NA	NA	NA	NA	NA	NA	NA
7040001	7060001	0	0	0	0	0	0	0	0	0	0	0	0	0	0	0	0	0	0	0	0	0	0	0	0	0	0	0	0	0	0	0	0	NA	NA	NA	NA	NA	NA	NA	NA	NA	NA	NA	NA	NA	NA	NA
7050001	7070001	0	0	0	0	0	0	0	0	0	0	0	0	0	0	0	0	0	0	0	0	0	0	0	0	0	0	0	0	0	0	0	0	NA	NA	NA	NA	NA	NA	NA	NA	NA	NA	NA	NA	NA	NA	NA
7060001	7080001	1	0.005	0	0	0	0	1	0	0	0	1	0	0	1	0	1	1	0	0	0	0	0.005	0	0	0	0.005	0	0	0.005	0	0.005	0.005	0	0	0	0	100	0	0	0	100	0	0	100	0	100	100
7070001	7090001	3	0.015	0	0	0	0	1	0	0	0	1	0	0	1	0	1	1	0	0	0	0	0.005	0	0	0	0.005	0	0	0.005	0	0.005	0.005	0	0	0	0	33.3333	0	0	0	33.3333	0	0	33.3333	0	33.3333	33.3333
7080001	7100001	3	0.015	0	0	0	0	0	0	0	0	0	0	0	0	0	0	0	0	0	0	0	0	0	0	0	0	0	0	0	0	0	0	0	0	0	0	0	0	0	0	0	0	0	0	0	0	0
7090001	7110001	6	0.03	0	1	0	0	0	0	0	0	0	1	1	1	0	0	0	0	0.005	0	0	0	0	0	0	0	0.005	0.005	0.005	0	0	0	0	16.6667	0	0	0	0	0	0	0	16.6667	16.6667	16.6667	0	0	0
7100001	7120001	7	0.035	0	1	0	0	0	0	0	1	0	1	2	1	1	0	1	0	0.005	0	0	0	0	0	0.005	0	0.005	0.01	0.005	0.005	0	0.005	0	14.2857	0	0	0	0	0	14.2857	0	14.2857	28.5714	14.2857	14.2857	0	14.2857
7110001	7130001	2	0.01	0	0	0	0	0	0	0	1	0	0	1	0	1	0	1	0	0	0	0	0	0	0	0.005	0	0	0.005	0	0.005	0	0.005	0	0	0	0	0	0	0	50	0	0	50	0	50	0	50
7120001	7140001	1	0.005	0	0	0	0	0	0	0	0	0	0	0	0	0	0	0	0	0	0	0	0	0	0	0	0	0	0	0	0	0	0	0	0	0	0	0	0	0	0	0	0	0	0	0	0	0
7130001	7150001	2	0.01	0	0	0	0	0	0	0	0	0	0	0	0	0	0	0	0	0	0	0	0	0	0	0	0	0	0	0	0	0	0	0	0	0	0	0	0	0	0	0	0	0	0	0	0	0
7140001	7160001	1	0.005	0	0	0	0	0	0	0	0	0	0	0	0	0	0	0	0	0	0	0	0	0	0	0	0	0	0	0	0	0	0	0	0	0	0	0	0	0	0	0	0	0	0	0	0	0
7150001	7170001	0	0	0	0	0	0	0	0	0	0	0	0	0	0	0	0	0	0	0	0	0	0	0	0	0	0	0	0	0	0	0	0	NA	NA	NA	NA	NA	NA	NA	NA	NA	NA	NA	NA	NA	NA	NA
7160001	7180001	0	0	0	0	0	0	0	0	0	0	0	0	0	0	0	0	0	0	0	0	0	0	0	0	0	0	0	0	0	0	0	0	NA	NA	NA	NA	NA	NA	NA	NA	NA	NA	NA	NA	NA	NA	NA
7170001	7190001	0	0	0	0	0	0	0	0	0	0	0	0	0	0	0	0	0	0	0	0	0	0	0	0	0	0	0	0	0	0	0	0	NA	NA	NA	NA	NA	NA	NA	NA	NA	NA	NA	NA	NA	NA	NA
7180001	7200001	3	0.015	0	0	0	0	0	0	0	0	0	2	0	2	2	0	2	0	0	0	0	0	0	0	0	0	0.01	0	0.01	0.01	0	0.01	0	0	0	0	0	0	0	0	0	66.6667	0	66.6667	66.6667	0	66.6667
7190001	7210001	3	0.015	0	0	0	0	0	0	0	0	0	2	0	2	2	0	2	0	0	0	0	0	0	0	0	0	0.01	0	0.01	0.01	0	0.01	0	0	0	0	0	0	0	0	0	66.6667	0	66.6667	66.6667	0	66.6667
7200001	7220001	0	0	0	0	0	0	0	0	0	0	0	0	0	0	0	0	0	0	0	0	0	0	0	0	0	0	0	0	0	0	0	0	NA	NA	NA	NA	NA	NA	NA	NA	NA	NA	NA	NA	NA	NA	NA
7210001	7230001	3	0.015	0	0	1	0	0	2	2	0	2	1	2	0	3	1	2	0	0	0.005	0	0	0.01	0.01	0	0.01	0.005	0.01	0	0.015	0.005	0.01	0	0	33.3333	0	0	66.6667	66.6667	0	66.6667	33.3333	66.6667	0	100	33.3333	66.6667
7220001	7240001	4	0.02	0	0	1	0	0	2	2	0	2	1	2	0	3	1	2	0	0	0.005	0	0	0.01	0.01	0	0.01	0.005	0.01	0	0.015	0.005	0.01	0	0	25	0	0	50	50	0	50	25	50	0	75	25	50
7230001	7250001	3	0.015	0	0	0	0	0	0	0	0	0	0	0	0	0	0	0	0	0	0	0	0	0	0	0	0	0	0	0	0	0	0	0	0	0	0	0	0	0	0	0	0	0	0	0	0	0
7240001	7260001	3	0.015	0	0	0	0	0	0	0	1	0	0	1	0	1	0	1	0	0	0	0	0	0	0	0.005	0	0	0.005	0	0.005	0	0.005	0	0	0	0	0	0	0	33.3333	0	0	33.3333	0	33.3333	0	33.3333
7250001	7270001	3	0.015	0	0	0	0	0	0	0	1	0	0	1	0	1	0	1	0	0	0	0	0	0	0	0.005	0	0	0.005	0	0.005	0	0.005	0	0	0	0	0	0	0	33.3333	0	0	33.3333	0	33.3333	0	33.3333
7260001	7280001	5	0.025	0	0	0	1	0	1	1	1	1	0	3	0	3	0	3	0	0	0	0.005	0	0.005	0.005	0.005	0.005	0	0.015	0	0.015	0	0.015	0	0	0	20	0	20	20	20	20	0	60	0	60	0	60
7270001	7290001	3	0.015	0	0	0	1	0	1	1	1	1	0	3	0	3	0	3	0	0	0	0.005	0	0.005	0.005	0.005	0.005	0	0.015	0	0.015	0	0.015	0	0	0	33.3333	0	33.3333	33.3333	33.3333	33.3333	0	100	0	100	0	100
7280001	7300001	4	0.02	0	0	1	1	0	1	0	0	0	2	2	2	0	2	2	0	0	0.005	0.005	0	0.005	0	0	0	0.01	0.01	0.01	0	0.01	0.01	0	0	25	25	0	25	0	0	0	50	50	50	0	50	50
7290001	7310001	4	0.02	0	0	1	1	0	1	0	0	0	2	2	2	0	2	2	0	0	0.005	0.005	0	0.005	0	0	0	0.01	0.01	0.01	0	0.01	0.01	0	0	25	25	0	25	0	0	0	50	50	50	0	50	50
7300001	7320001	0	0	0	0	0	0	0	0	0	0	0	0	0	0	0	0	0	0	0	0	0	0	0	0	0	0	0	0	0	0	0	0	NA	NA	NA	NA	NA	NA	NA	NA	NA	NA	NA	NA	NA	NA	NA
7310001	7330001	0	0	0	0	0	0	0	0	0	0	0	0	0	0	0	0	0	0	0	0	0	0	0	0	0	0	0	0	0	0	0	0	NA	NA	NA	NA	NA	NA	NA	NA	NA	NA	NA	NA	NA	NA	NA
7320001	7340001	2	0.01	0	0	0	0	0	0	0	0	0	1	0	0	1	1	0	0	0	0	0	0	0	0	0	0	0.005	0	0	0.005	0.005	0	0	0	0	0	0	0	0	0	0	50	0	0	50	50	0
7330001	7350001	2	0.01	0	0	0	0	0	0	0	0	0	1	0	0	1	1	0	0	0	0	0	0	0	0	0	0	0.005	0	0	0.005	0.005	0	0	0	0	0	0	0	0	0	0	50	0	0	50	50	0
7340001	7360001	3	0.015	0	1	0	0	1	1	0	0	1	2	2	3	0	1	1	0	0.005	0	0	0.005	0.005	0	0	0.005	0.01	0.01	0.015	0	0.005	0.005	0	33.3333	0	0	33.3333	33.3333	0	0	33.3333	66.6667	66.6667	100	0	33.3333	33.3333
7350001	7370001	3	0.015	0	1	0	0	1	1	0	0	1	2	2	3	0	1	1	0	0.005	0	0	0.005	0.005	0	0	0.005	0.01	0.01	0.015	0	0.005	0.005	0	33.3333	0	0	33.3333	33.3333	0	0	33.3333	66.6667	66.6667	100	0	33.3333	33.3333
7360001	7380001	1	0.005	0	0	1	0	0	0	1	0	0	1	0	0	1	1	0	0	0	0.005	0	0	0	0.005	0	0	0.005	0	0	0.005	0.005	0	0	0	100	0	0	0	100	0	0	100	0	0	100	100	0
7370001	7390001	1	0.005	0	0	1	0	0	0	1	0	0	1	0	0	1	1	0	0	0	0.005	0	0	0	0.005	0	0	0.005	0	0	0.005	0.005	0	0	0	100	0	0	0	100	0	0	100	0	0	100	100	0
7380001	7400001	2	0.01	0	0	0	1	0	0	0	1	0	0	1	0	1	0	1	0	0	0	0.005	0	0	0	0.005	0	0	0.005	0	0.005	0	0.005	0	0	0	50	0	0	0	50	0	0	50	0	50	0	50
7390001	7410001	2	0.01	0	0	0	1	0	0	0	1	0	0	1	0	1	0	1	0	0	0	0.005	0	0	0	0.005	0	0	0.005	0	0.005	0	0.005	0	0	0	50	0	0	0	50	0	0	50	0	50	0	50
7400001	7420001	1	0.005	0	0	0	0	0	0	0	0	0	0	0	0	0	0	0	0	0	0	0	0	0	0	0	0	0	0	0	0	0	0	0	0	0	0	0	0	0	0	0	0	0	0	0	0	0
7410001	7430001	2	0.01	0	0	0	0	0	0	0	0	0	0	0	0	0	0	0	0	0	0	0	0	0	0	0	0	0	0	0	0	0	0	0	0	0	0	0	0	0	0	0	0	0	0	0	0	0
7420001	7440001	2	0.01	0	0	0	0	0	0	0	0	0	1	1	0	0	1	1	0	0	0	0	0	0	0	0	0	0.005	0.005	0	0	0.005	0.005	0	0	0	0	0	0	0	0	0	50	50	0	0	50	50
7430001	7450001	1	0.005	0	0	0	0	0	0	0	0	0	1	1	0	0	1	1	0	0	0	0	0	0	0	0	0	0.005	0.005	0	0	0.005	0.005	0	0	0	0	0	0	0	0	0	100	100	0	0	100	100
7440001	7460001	0	0	0	0	0	0	0	0	0	0	0	0	0	0	0	0	0	0	0	0	0	0	0	0	0	0	0	0	0	0	0	0	NA	NA	NA	NA	NA	NA	NA	NA	NA	NA	NA	NA	NA	NA	NA
7450001	7470001	1	0.005	0	0	0	0	0	0	0	0	0	1	0	1	1	0	1	0	0	0	0	0	0	0	0	0	0.005	0	0.005	0.005	0	0.005	0	0	0	0	0	0	0	0	0	100	0	100	100	0	100
7460001	7480001	6	0.03	0	0	1	0	0	1	1	1	1	3	0	1	3	2	1	0	0	0.005	0	0	0.005	0.005	0.005	0.005	0.015	0	0.005	0.015	0.01	0.005	0	0	16.6667	0	0	16.6667	16.6667	16.6667	16.6667	50	0	16.6667	50	33.3333	16.6667
7470001	7490001	5	0.025	0	0	1	0	0	1	1	1	1	2	0	0	2	2	0	0	0	0.005	0	0	0.005	0.005	0.005	0.005	0.01	0	0	0.01	0.01	0	0	0	20	0	0	20	20	20	20	40	0	0	40	40	0
7480001	7500001	2	0.01	0	0	0	0	0	0	0	1	0	0	1	0	1	0	1	0	0	0	0	0	0	0	0.005	0	0	0.005	0	0.005	0	0.005	0	0	0	0	0	0	0	50	0	0	50	0	50	0	50
7490001	7510001	3	0.015	0	0	0	0	0	0	0	1	0	0	1	0	1	0	1	0	0	0	0	0	0	0	0.005	0	0	0.005	0	0.005	0	0.005	0	0	0	0	0	0	0	33.3333	0	0	33.3333	0	33.3333	0	33.3333
7500001	7520001	3	0.015	0	0	0	0	0	0	0	0	0	0	0	0	0	0	0	0	0	0	0	0	0	0	0	0	0	0	0	0	0	0	0	0	0	0	0	0	0	0	0	0	0	0	0	0	0
7510001	7530001	2	0.01	0	0	0	0	0	0	0	0	0	0	0	0	0	0	0	0	0	0	0	0	0	0	0	0	0	0	0	0	0	0	0	0	0	0	0	0	0	0	0	0	0	0	0	0	0
7520001	7540001	0	0	0	0	0	0	0	0	0	0	0	0	0	0	0	0	0	0	0	0	0	0	0	0	0	0	0	0	0	0	0	0	NA	NA	NA	NA	NA	NA	NA	NA	NA	NA	NA	NA	NA	NA	NA
7530001	7550001	0	0	0	0	0	0	0	0	0	0	0	0	0	0	0	0	0	0	0	0	0	0	0	0	0	0	0	0	0	0	0	0	NA	NA	NA	NA	NA	NA	NA	NA	NA	NA	NA	NA	NA	NA	NA
7540001	7560001	2	0.01	0	0	0	0	0	0	0	0	0	0	0	2	0	2	2	0	0	0	0	0	0	0	0	0	0	0	0.01	0	0.01	0.01	0	0	0	0	0	0	0	0	0	0	0	100	0	100	100
7550001	7570001	3	0.015	0	0	0	0	0	0	0	0	0	0	1	3	1	3	2	0	0	0	0	0	0	0	0	0	0	0.005	0.015	0.005	0.015	0.01	0	0	0	0	0	0	0	0	0	0	33.3333	100	33.3333	100	66.6667
7560001	7580001	3	0.015	0	0	0	0	2	0	0	0	2	0	1	3	1	3	2	0	0	0	0	0.01	0	0	0	0.01	0	0.005	0.015	0.005	0.015	0.01	0	0	0	0	66.6667	0	0	0	66.6667	0	33.3333	100	33.3333	100	66.6667
7570001	7590001	5	0.025	0	0	0	0	2	0	0	0	2	0	0	2	0	2	2	0	0	0	0	0.01	0	0	0	0.01	0	0	0.01	0	0.01	0.01	0	0	0	0	40	0	0	0	40	0	0	40	0	40	40
7580001	7600001	3	0.015	0	0	0	0	0	0	0	0	0	0	0	0	0	0	0	0	0	0	0	0	0	0	0	0	0	0	0	0	0	0	0	0	0	0	0	0	0	0	0	0	0	0	0	0	0
7590001	7610001	2	0.01	0	1	1	0	0	1	1	0	0	2	1	1	1	1	0	0	0.005	0.005	0	0	0.005	0.005	0	0	0.01	0.005	0.005	0.005	0.005	0	0	50	50	0	0	50	50	0	0	100	50	50	50	50	0
7600001	7620001	2	0.01	0	1	1	0	0	1	1	0	0	2	1	1	1	1	0	0	0.005	0.005	0	0	0.005	0.005	0	0	0.01	0.005	0.005	0.005	0.005	0	0	50	50	0	0	50	50	0	0	100	50	50	50	50	0
7610001	7630001	1	0.005	0	0	1	0	1	0	1	0	1	1	0	1	1	0	1	0	0	0.005	0	0.005	0	0.005	0	0.005	0.005	0	0.005	0.005	0	0.005	0	0	100	0	100	0	100	0	100	100	0	100	100	0	100
7620001	7640001	2	0.01	0	0	1	1	1	0	1	1	1	1	1	1	2	0	2	0	0	0.005	0.005	0.005	0	0.005	0.005	0.005	0.005	0.005	0.005	0.01	0	0.01	0	0	50	50	50	0	50	50	50	50	50	50	100	0	100
7630001	7650001	3	0.015	0	0	0	1	0	0	0	1	0	0	1	0	1	0	1	0	0	0	0.005	0	0	0	0.005	0	0	0.005	0	0.005	0	0.005	0	0	0	33.3333	0	0	0	33.3333	0	0	33.3333	0	33.3333	0	33.3333
7640001	7660001	2	0.01	0	0	0	0	0	0	0	0	0	0	0	0	0	0	0	0	0	0	0	0	0	0	0	0	0	0	0	0	0	0	0	0	0	0	0	0	0	0	0	0	0	0	0	0	0
7650001	7670001	0	0	0	0	0	0	0	0	0	0	0	0	0	0	0	0	0	0	0	0	0	0	0	0	0	0	0	0	0	0	0	0	NA	NA	NA	NA	NA	NA	NA	NA	NA	NA	NA	NA	NA	NA	NA
7660001	7680001	1	0.005	0	0	0	0	0	0	1	0	0	1	0	0	1	1	0	0	0	0	0	0	0	0.005	0	0	0.005	0	0	0.005	0.005	0	0	0	0	0	0	0	100	0	0	100	0	0	100	100	0
7670001	7690001	1	0.005	0	0	0	0	0	0	1	0	0	1	0	0	1	1	0	0	0	0	0	0	0	0.005	0	0	0.005	0	0	0.005	0.005	0	0	0	0	0	0	0	100	0	0	100	0	0	100	100	0
7680001	7700001	1	0.005	0	0	0	0	0	0	0	0	0	0	0	0	0	0	0	0	0	0	0	0	0	0	0	0	0	0	0	0	0	0	0	0	0	0	0	0	0	0	0	0	0	0	0	0	0
7690001	7710001	3	0.015	0	1	0	2	0	1	0	2	0	1	1	1	2	0	2	0	0.005	0	0.01	0	0.005	0	0.01	0	0.005	0.005	0.005	0.01	0	0.01	0	33.3333	0	66.6667	0	33.3333	0	66.6667	0	33.3333	33.3333	33.3333	66.6667	0	66.6667
7700001	7720001	6	0.03	0	1	0	2	0	2	2	3	1	3	2	1	3	2	3	0	0.005	0	0.01	0	0.01	0.01	0.015	0.005	0.015	0.01	0.005	0.015	0.01	0.015	0	16.6667	0	33.3333	0	33.3333	33.3333	50	16.6667	50	33.3333	16.6667	50	33.3333	50
7710001	7730001	5	0.025	0	0	0	0	0	1	3	2	1	3	2	0	1	3	2	0	0	0	0	0	0.005	0.015	0.01	0.005	0.015	0.01	0	0.005	0.015	0.01	0	0	0	0	0	20	60	40	20	60	40	0	20	60	40
7720001	7740001	1	0.005	0	0	0	0	0	0	1	1	0	1	1	0	0	1	1	0	0	0	0	0	0	0.005	0.005	0	0.005	0.005	0	0	0.005	0.005	0	0	0	0	0	0	100	100	0	100	100	0	0	100	100
7730001	7750001	1	0.005	0	0	0	0	0	0	0	0	0	0	0	0	0	0	0	0	0	0	0	0	0	0	0	0	0	0	0	0	0	0	0	0	0	0	0	0	0	0	0	0	0	0	0	0	0
7740001	7760001	2	0.01	0	0	0	0	0	0	0	0	0	0	0	0	0	0	0	0	0	0	0	0	0	0	0	0	0	0	0	0	0	0	0	0	0	0	0	0	0	0	0	0	0	0	0	0	0
7750001	7770001	1	0.005	0	0	0	0	0	0	0	0	0	0	0	0	0	0	0	0	0	0	0	0	0	0	0	0	0	0	0	0	0	0	0	0	0	0	0	0	0	0	0	0	0	0	0	0	0
7760001	7780001	0	0	0	0	0	0	0	0	0	0	0	0	0	0	0	0	0	0	0	0	0	0	0	0	0	0	0	0	0	0	0	0	NA	NA	NA	NA	NA	NA	NA	NA	NA	NA	NA	NA	NA	NA	NA
7770001	7790001	0	0	0	0	0	0	0	0	0	0	0	0	0	0	0	0	0	0	0	0	0	0	0	0	0	0	0	0	0	0	0	0	NA	NA	NA	NA	NA	NA	NA	NA	NA	NA	NA	NA	NA	NA	NA
7780001	7800001	2	0.01	1	0	0	0	0	1	1	1	1	0	0	0	0	0	0	0.005	0	0	0	0	0.005	0.005	0.005	0.005	0	0	0	0	0	0	50	0	0	0	0	50	50	50	50	0	0	0	0	0	0
7790001	7810001	2	0.01	1	0	0	0	0	1	1	1	1	0	0	0	0	0	0	0.005	0	0	0	0	0.005	0.005	0.005	0.005	0	0	0	0	0	0	50	0	0	0	0	50	50	50	50	0	0	0	0	0	0
7800001	7820001	1	0.005	1	1	0	0	1	0	1	1	0	1	1	0	0	1	1	0.005	0.005	0	0	0.005	0	0.005	0.005	0	0.005	0.005	0	0	0.005	0.005	100	100	0	0	100	0	100	100	0	100	100	0	0	100	100
7810001	7830001	1	0.005	1	1	0	0	1	0	1	1	0	1	1	0	0	1	1	0.005	0.005	0	0	0.005	0	0.005	0.005	0	0.005	0.005	0	0	0.005	0.005	100	100	0	0	100	0	100	100	0	100	100	0	0	100	100
7820001	7840001	0	0	0	0	0	0	0	0	0	0	0	0	0	0	0	0	0	0	0	0	0	0	0	0	0	0	0	0	0	0	0	0	NA	NA	NA	NA	NA	NA	NA	NA	NA	NA	NA	NA	NA	NA	NA
7830001	7850001	2	0.01	1	0	1	0	0	1	2	1	1	1	0	0	1	1	0	0.005	0	0.005	0	0	0.005	0.01	0.005	0.005	0.005	0	0	0.005	0.005	0	50	0	50	0	0	50	100	50	50	50	0	0	50	50	0
7840001	7860001	2	0.01	1	0	1	0	0	1	2	1	1	1	0	0	1	1	0	0.005	0	0.005	0	0	0.005	0.01	0.005	0.005	0.005	0	0	0.005	0.005	0	50	0	50	0	0	50	100	50	50	50	0	0	50	50	0
7850001	7870001	1	0.005	0	0	0	0	0	0	1	1	0	1	1	0	0	1	1	0	0	0	0	0	0	0.005	0.005	0	0.005	0.005	0	0	0.005	0.005	0	0	0	0	0	0	100	100	0	100	100	0	0	100	100
7860001	7880001	4	0.02	1	0	0	0	0	1	2	2	1	1	1	0	0	1	1	0.005	0	0	0	0	0.005	0.01	0.01	0.005	0.005	0.005	0	0	0.005	0.005	25	0	0	0	0	25	50	50	25	25	25	0	0	25	25
7870001	7890001	3	0.015	1	0	0	0	0	1	1	1	1	0	0	0	0	0	0	0.005	0	0	0	0	0.005	0.005	0.005	0.005	0	0	0	0	0	0	33.3333	0	0	0	0	33.3333	33.3333	33.3333	33.3333	0	0	0	0	0	0
7880001	7900001	3	0.015	0	0	0	0	0	0	0	0	1	0	0	1	0	1	1	0	0	0	0	0	0	0	0	0.005	0	0	0.005	0	0.005	0.005	0	0	0	0	0	0	0	0	33.3333	0	0	33.3333	0	33.3333	33.3333
7890001	7910001	3	0.015	0	0	0	0	0	0	0	0	1	0	0	1	0	1	1	0	0	0	0	0	0	0	0	0.005	0	0	0.005	0	0.005	0.005	0	0	0	0	0	0	0	0	33.3333	0	0	33.3333	0	33.3333	33.3333
7900001	7920001	2	0.01	0	0	0	0	0	0	0	0	0	0	0	0	0	0	0	0	0	0	0	0	0	0	0	0	0	0	0	0	0	0	0	0	0	0	0	0	0	0	0	0	0	0	0	0	0
7910001	7930001	2	0.01	0	0	0	0	0	0	0	0	0	0	0	0	0	0	0	0	0	0	0	0	0	0	0	0	0	0	0	0	0	0	0	0	0	0	0	0	0	0	0	0	0	0	0	0	0
7920001	7940001	0	0	0	0	0	0	0	0	0	0	0	0	0	0	0	0	0	0	0	0	0	0	0	0	0	0	0	0	0	0	0	0	NA	NA	NA	NA	NA	NA	NA	NA	NA	NA	NA	NA	NA	NA	NA
7930001	7950001	3	0.015	0	0	1	0	0	0	1	0	0	3	0	2	3	1	2	0	0	0.005	0	0	0	0.005	0	0	0.015	0	0.01	0.015	0.005	0.01	0	0	33.3333	0	0	0	33.3333	0	0	100	0	66.6667	100	33.3333	66.6667
7940001	7960001	3	0.015	0	0	1	0	0	0	1	0	0	3	0	2	3	1	2	0	0	0.005	0	0	0	0.005	0	0	0.015	0	0.01	0.015	0.005	0.01	0	0	33.3333	0	0	0	33.3333	0	0	100	0	66.6667	100	33.3333	66.6667
7950001	7970001	3	0.015	0	0	3	0	0	0	3	0	0	3	0	0	3	3	0	0	0	0.015	0	0	0	0.015	0	0	0.015	0	0	0.015	0.015	0	0	0	100	0	0	0	100	0	0	100	0	0	100	100	0
7960001	7980001	4	0.02	0	0	3	1	0	0	3	1	0	3	1	0	4	3	1	0	0	0.015	0.005	0	0	0.015	0.005	0	0.015	0.005	0	0.02	0.015	0.005	0	0	75	25	0	0	75	25	0	75	25	0	100	75	25
7970001	7990001	2	0.01	0	0	0	1	1	0	0	1	1	0	1	1	1	1	2	0	0	0	0.005	0.005	0	0	0.005	0.005	0	0.005	0.005	0.005	0.005	0.01	0	0	0	50	50	0	0	50	50	0	50	50	50	50	100
7980001	8000001	2	0.01	0	0	0	0	1	0	0	0	1	0	0	1	0	1	1	0	0	0	0	0.005	0	0	0	0.005	0	0	0.005	0	0.005	0.005	0	0	0	0	50	0	0	0	50	0	0	50	0	50	50
7990001	8010001	2	0.01	0	0	0	0	0	0	0	1	0	0	1	0	1	0	1	0	0	0	0	0	0	0	0.005	0	0	0.005	0	0.005	0	0.005	0	0	0	0	0	0	0	50	0	0	50	0	50	0	50
8000001	8020001	3	0.015	0	1	0	0	0	1	1	1	0	2	2	1	2	1	1	0	0.005	0	0	0	0.005	0.005	0.005	0	0.01	0.01	0.005	0.01	0.005	0.005	0	33.3333	0	0	0	33.3333	33.3333	33.3333	0	66.6667	66.6667	33.3333	66.6667	33.3333	33.3333
8010001	8030001	2	0.01	0	1	0	0	0	1	1	0	0	2	1	1	1	1	0	0	0.005	0	0	0	0.005	0.005	0	0	0.01	0.005	0.005	0.005	0.005	0	0	50	0	0	0	50	50	0	0	100	50	50	50	50	0
8020001	8040001	2	0.01	0	1	0	1	0	0	0	0	0	1	0	1	1	0	1	0	0.005	0	0.005	0	0	0	0	0	0.005	0	0.005	0.005	0	0.005	0	50	0	50	0	0	0	0	0	50	0	50	50	0	50
8030001	8050001	2	0.01	0	1	0	1	0	0	0	0	0	1	0	1	1	0	1	0	0.005	0	0.005	0	0	0	0	0	0.005	0	0.005	0.005	0	0.005	0	50	0	50	0	0	0	0	0	50	0	50	50	0	50
8040001	8060001	2	0.01	0	0	1	0	0	0	1	0	0	1	0	0	1	1	0	0	0	0.005	0	0	0	0.005	0	0	0.005	0	0	0.005	0.005	0	0	0	50	0	0	0	50	0	0	50	0	0	50	50	0
8050001	8070001	7	0.035	0	0	1	0	0	0	1	0	2	2	0	2	2	4	2	0	0	0.005	0	0	0	0.005	0	0.01	0.01	0	0.01	0.01	0.02	0.01	0	0	14.2857	0	0	0	14.2857	0	28.5714	28.5714	0	28.5714	28.5714	57.1429	28.5714
8060001	8080001	5	0.025	0	0	0	0	0	0	0	0	2	1	0	2	1	3	2	0	0	0	0	0	0	0	0	0.01	0.005	0	0.01	0.005	0.015	0.01	0	0	0	0	0	0	0	0	40	20	0	40	20	60	40
8070001	8090001	4	0.02	0	0	0	0	0	1	0	0	0	1	1	3	0	2	2	0	0	0	0	0	0.005	0	0	0	0.005	0.005	0.015	0	0.01	0.01	0	0	0	0	0	25	0	0	0	25	25	75	0	50	50
8080001	8100001	8	0.04	0	0	2	1	0	1	3	1	0	4	2	3	4	5	3	0	0	0.01	0.005	0	0.005	0.015	0.005	0	0.02	0.01	0.015	0.02	0.025	0.015	0	0	25	12.5	0	12.5	37.5	12.5	0	50	25	37.5	50	62.5	37.5
8090001	8110001	4	0.02	0	0	2	1	0	0	3	1	0	3	1	0	4	3	1	0	0	0.01	0.005	0	0	0.015	0.005	0	0.015	0.005	0	0.02	0.015	0.005	0	0	50	25	0	0	75	25	0	75	25	0	100	75	25
8100001	8120001	0	0	0	0	0	0	0	0	0	0	0	0	0	0	0	0	0	0	0	0	0	0	0	0	0	0	0	0	0	0	0	0	NA	NA	NA	NA	NA	NA	NA	NA	NA	NA	NA	NA	NA	NA	NA
8110001	8130001	4	0.02	0	0	1	0	0	0	0	0	0	2	1	0	1	2	1	0	0	0.005	0	0	0	0	0	0	0.01	0.005	0	0.005	0.01	0.005	0	0	25	0	0	0	0	0	0	50	25	0	25	50	25
8120001	8140001	5	0.025	0	0	1	0	0	0	0	0	0	2	1	0	1	2	1	0	0	0.005	0	0	0	0	0	0	0.01	0.005	0	0.005	0.01	0.005	0	0	20	0	0	0	0	0	0	40	20	0	20	40	20
8130001	8150001	1	0.005	0	0	0	0	0	0	0	0	0	0	0	0	0	0	0	0	0	0	0	0	0	0	0	0	0	0	0	0	0	0	0	0	0	0	0	0	0	0	0	0	0	0	0	0	0
8140001	8160001	0	0	0	0	0	0	0	0	0	0	0	0	0	0	0	0	0	0	0	0	0	0	0	0	0	0	0	0	0	0	0	0	NA	NA	NA	NA	NA	NA	NA	NA	NA	NA	NA	NA	NA	NA	NA
8150001	8170001	0	0	0	0	0	0	0	0	0	0	0	0	0	0	0	0	0	0	0	0	0	0	0	0	0	0	0	0	0	0	0	0	NA	NA	NA	NA	NA	NA	NA	NA	NA	NA	NA	NA	NA	NA	NA
8160001	8180001	6	0.03	0	0	0	1	1	1	0	1	2	1	2	1	1	2	3	0	0	0	0.005	0.005	0.005	0	0.005	0.01	0.005	0.01	0.005	0.005	0.01	0.015	0	0	0	16.6667	16.6667	16.6667	0	16.6667	33.3333	16.6667	33.3333	16.6667	16.6667	33.3333	50
8170001	8190001	10	0.05	0	0	0	1	1	1	0	1	2	2	4	1	2	3	5	0	0	0	0.005	0.005	0.005	0	0.005	0.01	0.01	0.02	0.005	0.01	0.015	0.025	0	0	0	10	10	10	0	10	20	20	40	10	20	30	50
8180001	8200001	4	0.02	0	0	0	0	0	0	0	0	0	1	2	0	1	1	2	0	0	0	0	0	0	0	0	0	0.005	0.01	0	0.005	0.005	0.01	0	0	0	0	0	0	0	0	0	25	50	0	25	25	50
8190001	8210001	0	0	0	0	0	0	0	0	0	0	0	0	0	0	0	0	0	0	0	0	0	0	0	0	0	0	0	0	0	0	0	0	NA	NA	NA	NA	NA	NA	NA	NA	NA	NA	NA	NA	NA	NA	NA
8200001	8220001	0	0	0	0	0	0	0	0	0	0	0	0	0	0	0	0	0	0	0	0	0	0	0	0	0	0	0	0	0	0	0	0	NA	NA	NA	NA	NA	NA	NA	NA	NA	NA	NA	NA	NA	NA	NA
8210001	8230001	1	0.005	0	0	0	1	0	0	0	1	0	0	1	0	1	0	1	0	0	0	0.005	0	0	0	0.005	0	0	0.005	0	0.005	0	0.005	0	0	0	100	0	0	0	100	0	0	100	0	100	0	100
8220001	8240001	2	0.01	0	0	0	1	0	0	0	1	0	0	1	0	1	0	1	0	0	0	0.005	0	0	0	0.005	0	0	0.005	0	0.005	0	0.005	0	0	0	50	0	0	0	50	0	0	50	0	50	0	50
8230001	8250001	1	0.005	0	0	0	0	0	0	0	0	0	0	0	0	0	0	0	0	0	0	0	0	0	0	0	0	0	0	0	0	0	0	0	0	0	0	0	0	0	0	0	0	0	0	0	0	0
8240001	8260001	2	0.01	0	1	0	0	0	0	0	0	0	1	1	1	0	0	0	0	0.005	0	0	0	0	0	0	0	0.005	0.005	0.005	0	0	0	0	50	0	0	0	0	0	0	0	50	50	50	0	0	0
8250001	8270001	3	0.015	0	1	0	0	0	0	1	1	0	2	2	1	0	1	1	0	0.005	0	0	0	0	0.005	0.005	0	0.01	0.01	0.005	0	0.005	0.005	0	33.3333	0	0	0	0	33.3333	33.3333	0	66.6667	66.6667	33.3333	0	33.3333	33.3333
8260001	8280001	1	0.005	0	0	0	0	0	0	1	1	0	1	1	0	0	1	1	0	0	0	0	0	0	0.005	0.005	0	0.005	0.005	0	0	0.005	0.005	0	0	0	0	0	0	100	100	0	100	100	0	0	100	100
8270001	8290001	10	0.05	0	0	0	0	0	2	0	0	5	6	7	3	1	9	10	0	0	0	0	0	0.01	0	0	0.025	0.03	0.035	0.015	0.005	0.045	0.05	0	0	0	0	0	20	0	0	50	60	70	30	10	90	100
8280001	8300001	13	0.065	1	0	0	0	0	3	1	1	6	7	7	3	2	10	10	0.005	0	0	0	0	0.015	0.005	0.005	0.03	0.035	0.035	0.015	0.01	0.05	0.05	7.69231	0	0	0	0	23.0769	7.69231	7.69231	46.1538	53.8462	53.8462	23.0769	15.3846	76.9231	76.9231
8290001	8310001	3	0.015	1	0	0	0	0	1	1	1	1	1	0	0	1	1	0	0.005	0	0	0	0	0.005	0.005	0.005	0.005	0.005	0	0	0.005	0.005	0	33.3333	0	0	0	0	33.3333	33.3333	33.3333	33.3333	33.3333	0	0	33.3333	33.3333	0
8300001	8320001	2	0.01	0	0	0	0	0	0	0	0	0	0	1	1	1	1	0	0	0	0	0	0	0	0	0	0	0	0.005	0.005	0.005	0.005	0	0	0	0	0	0	0	0	0	0	0	50	50	50	50	0
8310001	8330001	2	0.01	0	0	0	0	0	0	0	0	0	0	1	1	1	1	0	0	0	0	0	0	0	0	0	0	0	0.005	0.005	0.005	0.005	0	0	0	0	0	0	0	0	0	0	0	50	50	50	50	0
8320001	8340001	0	0	0	0	0	0	0	0	0	0	0	0	0	0	0	0	0	0	0	0	0	0	0	0	0	0	0	0	0	0	0	0	NA	NA	NA	NA	NA	NA	NA	NA	NA	NA	NA	NA	NA	NA	NA
8330001	8350001	0	0	0	0	0	0	0	0	0	0	0	0	0	0	0	0	0	0	0	0	0	0	0	0	0	0	0	0	0	0	0	0	NA	NA	NA	NA	NA	NA	NA	NA	NA	NA	NA	NA	NA	NA	NA
8340001	8360001	2	0.01	0	0	0	0	1	0	0	0	1	0	0	1	0	1	1	0	0	0	0	0.005	0	0	0	0.005	0	0	0.005	0	0.005	0.005	0	0	0	0	50	0	0	0	50	0	0	50	0	50	50
8350001	8370001	4	0.02	0	1	0	0	3	1	0	0	3	1	1	2	0	3	3	0	0.005	0	0	0.015	0.005	0	0	0.015	0.005	0.005	0.01	0	0.015	0.015	0	25	0	0	75	25	0	0	75	25	25	50	0	75	75
8360001	8380001	2	0.01	0	1	0	0	2	1	0	0	2	1	1	1	0	2	2	0	0.005	0	0	0.01	0.005	0	0	0.01	0.005	0.005	0.005	0	0.01	0.01	0	50	0	0	100	50	0	0	100	50	50	50	0	100	100
8370001	8390001	0	0	0	0	0	0	0	0	0	0	0	0	0	0	0	0	0	0	0	0	0	0	0	0	0	0	0	0	0	0	0	0	NA	NA	NA	NA	NA	NA	NA	NA	NA	NA	NA	NA	NA	NA	NA
8380001	8400001	2	0.01	0	0	0	0	0	0	1	0	1	1	0	1	1	0	1	0	0	0	0	0	0	0.005	0	0.005	0.005	0	0.005	0.005	0	0.005	0	0	0	0	0	0	50	0	50	50	0	50	50	0	50
8390001	8410001	2	0.01	0	0	0	0	0	0	1	0	1	1	0	1	1	0	1	0	0	0	0	0	0	0.005	0	0.005	0.005	0	0.005	0.005	0	0.005	0	0	0	0	0	0	50	0	50	50	0	50	50	0	50
8400001	8420001	2	0.01	0	0	0	0	0	0	0	0	0	0	0	0	0	0	0	0	0	0	0	0	0	0	0	0	0	0	0	0	0	0	0	0	0	0	0	0	0	0	0	0	0	0	0	0	0
8410001	8430001	2	0.01	0	0	0	0	0	0	0	0	0	0	0	0	0	0	0	0	0	0	0	0	0	0	0	0	0	0	0	0	0	0	0	0	0	0	0	0	0	0	0	0	0	0	0	0	0
8420001	8440001	89	0.445	0	0	0	0	0	0	0	0	0	0	0	0	0	0	0	0	0	0	0	0	0	0	0	0	0	0	0	0	0	0	0	0	0	0	0	0	0	0	0	0	0	0	0	0	0
8430001	8450001	194	0.97	0	0	0	0	0	0	0	0	0	0	0	0	0	0	0	0	0	0	0	0	0	0	0	0	0	0	0	0	0	0	0	0	0	0	0	0	0	0	0	0	0	0	0	0	0
8440001	8460001	196	0.98	1	0	1	0	0	1	2	1	1	2	0	1	2	1	1	0.005	0	0.005	0	0	0.005	0.01	0.005	0.005	0.01	0	0.005	0.01	0.005	0.005	0.510204	0	0.510204	0	0	0.510204	1.02041	0.510204	0.510204	1.02041	0	0.510204	1.02041	0.510204	0.510204
8450001	8470001	112	0.56	1	0	1	0	0	1	2	1	1	2	0	1	2	1	1	0.005	0	0.005	0	0	0.005	0.01	0.005	0.005	0.01	0	0.005	0.01	0.005	0.005	0.892857	0	0.892857	0	0	0.892857	1.78571	0.892857	0.892857	1.78571	0	0.892857	1.78571	0.892857	0.892857
8460001	8480001	21	0.105	0	0	0	0	0	0	0	0	0	0	0	0	0	0	0	0	0	0	0	0	0	0	0	0	0	0	0	0	0	0	0	0	0	0	0	0	0	0	0	0	0	0	0	0	0
8470001	8490001	2	0.01	0	0	0	0	0	0	0	0	0	0	2	2	2	2	0	0	0	0	0	0	0	0	0	0	0	0.01	0.01	0.01	0.01	0	0	0	0	0	0	0	0	0	0	0	100	100	100	100	0
8480001	8500001	4	0.02	0	0	0	0	0	1	1	1	1	1	2	2	3	3	0	0	0	0	0	0	0.005	0.005	0.005	0.005	0.005	0.01	0.01	0.015	0.015	0	0	0	0	0	0	25	25	25	25	25	50	50	75	75	0
8490001	8510001	4	0.02	0	0	0	0	0	1	1	1	1	1	0	0	1	1	0	0	0	0	0	0	0.005	0.005	0.005	0.005	0.005	0	0	0.005	0.005	0	0	0	0	0	0	25	25	25	25	25	0	0	25	25	0
8500001	8520001	2	0.01	0	0	0	0	0	0	0	0	0	0	0	0	0	0	0	0	0	0	0	0	0	0	0	0	0	0	0	0	0	0	0	0	0	0	0	0	0	0	0	0	0	0	0	0	0
8510001	8530001	0	0	0	0	0	0	0	0	0	0	0	0	0	0	0	0	0	0	0	0	0	0	0	0	0	0	0	0	0	0	0	0	NA	NA	NA	NA	NA	NA	NA	NA	NA	NA	NA	NA	NA	NA	NA
8520001	8540001	1	0.005	0	0	1	0	0	0	1	0	0	1	0	0	1	1	0	0	0	0.005	0	0	0	0.005	0	0	0.005	0	0	0.005	0.005	0	0	0	100	0	0	0	100	0	0	100	0	0	100	100	0
8530001	8550001	4	0.02	0	0	1	0	0	1	1	0	0	2	1	1	1	1	0	0	0	0.005	0	0	0.005	0.005	0	0	0.01	0.005	0.005	0.005	0.005	0	0	0	25	0	0	25	25	0	0	50	25	25	25	25	0
8540001	8560001	4	0.02	0	0	0	0	0	1	0	0	0	1	1	1	0	0	0	0	0	0	0	0	0.005	0	0	0	0.005	0.005	0.005	0	0	0	0	0	0	0	0	25	0	0	0	25	25	25	0	0	0
8550001	8570001	3	0.015	0	0	2	2	0	0	1	1	0	2	2	0	0	2	2	0	0	0.01	0.01	0	0	0.005	0.005	0	0.01	0.01	0	0	0.01	0.01	0	0	66.6667	66.6667	0	0	33.3333	33.3333	0	66.6667	66.6667	0	0	66.6667	66.6667
8560001	8580001	3	0.015	0	0	3	2	0	0	2	1	0	3	2	0	1	3	2	0	0	0.015	0.01	0	0	0.01	0.005	0	0.015	0.01	0	0.005	0.015	0.01	0	0	100	66.6667	0	0	66.6667	33.3333	0	100	66.6667	0	33.3333	100	66.6667
8570001	8590001	1	0.005	0	0	1	0	0	0	1	0	0	1	0	0	1	1	0	0	0	0.005	0	0	0	0.005	0	0	0.005	0	0	0.005	0.005	0	0	0	100	0	0	0	100	0	0	100	0	0	100	100	0
8580001	8600001	5	0.025	0	0	0	0	0	2	3	3	3	5	5	5	0	0	0	0	0	0	0	0	0.01	0.015	0.015	0.015	0.025	0.025	0.025	0	0	0	0	0	0	0	0	40	60	60	60	100	100	100	0	0	0
8590001	8610001	7	0.035	0	0	0	1	0	2	3	4	3	5	6	5	1	0	1	0	0	0	0.005	0	0.01	0.015	0.02	0.015	0.025	0.03	0.025	0.005	0	0.005	0	0	0	14.2857	0	28.5714	42.8571	57.1429	42.8571	71.4286	85.7143	71.4286	14.2857	0	14.2857
8600001	8620001	2	0.01	0	0	0	1	0	0	0	1	0	0	1	0	1	0	1	0	0	0	0.005	0	0	0	0.005	0	0	0.005	0	0.005	0	0.005	0	0	0	50	0	0	0	50	0	0	50	0	50	0	50
8610001	8630001	1	0.005	0	0	0	0	0	0	1	0	0	1	0	0	1	1	0	0	0	0	0	0	0	0.005	0	0	0.005	0	0	0.005	0.005	0	0	0	0	0	0	0	100	0	0	100	0	0	100	100	0
8620001	8640001	1	0.005	0	0	0	0	0	0	1	0	0	1	0	0	1	1	0	0	0	0	0	0	0	0.005	0	0	0.005	0	0	0.005	0.005	0	0	0	0	0	0	0	100	0	0	100	0	0	100	100	0
8630001	8650001	4	0.02	0	0	0	0	0	0	0	1	1	0	1	1	1	1	0	0	0	0	0	0	0	0	0.005	0.005	0	0.005	0.005	0.005	0.005	0	0	0	0	0	0	0	0	25	25	0	25	25	25	25	0
8640001	8660001	6	0.03	0	2	0	0	0	2	0	1	1	2	3	3	1	1	0	0	0.01	0	0	0	0.01	0	0.005	0.005	0.01	0.015	0.015	0.005	0.005	0	0	33.3333	0	0	0	33.3333	0	16.6667	16.6667	33.3333	50	50	16.6667	16.6667	0
8650001	8670001	2	0.01	0	2	0	0	0	2	0	0	0	2	2	2	0	0	0	0	0.01	0	0	0	0.01	0	0	0	0.01	0.01	0.01	0	0	0	0	100	0	0	0	100	0	0	0	100	100	100	0	0	0
8660001	8680001	1	0.005	0	0	0	0	0	0	0	0	0	0	0	1	0	1	1	0	0	0	0	0	0	0	0	0	0	0	0.005	0	0.005	0.005	0	0	0	0	0	0	0	0	0	0	0	100	0	100	100
8670001	8690001	4	0.02	0	0	0	0	1	0	0	0	1	0	0	2	0	2	2	0	0	0	0	0.005	0	0	0	0.005	0	0	0.01	0	0.01	0.01	0	0	0	0	25	0	0	0	25	0	0	50	0	50	50
8680001	8700001	3	0.015	0	0	0	0	1	0	0	0	1	0	0	1	0	1	1	0	0	0	0	0.005	0	0	0	0.005	0	0	0.005	0	0.005	0.005	0	0	0	0	33.3333	0	0	0	33.3333	0	0	33.3333	0	33.3333	33.3333
8690001	8710001	0	0	0	0	0	0	0	0	0	0	0	0	0	0	0	0	0	0	0	0	0	0	0	0	0	0	0	0	0	0	0	0	NA	NA	NA	NA	NA	NA	NA	NA	NA	NA	NA	NA	NA	NA	NA
8700001	8720001	0	0	0	0	0	0	0	0	0	0	0	0	0	0	0	0	0	0	0	0	0	0	0	0	0	0	0	0	0	0	0	0	NA	NA	NA	NA	NA	NA	NA	NA	NA	NA	NA	NA	NA	NA	NA
8710001	8730001	0	0	0	0	0	0	0	0	0	0	0	0	0	0	0	0	0	0	0	0	0	0	0	0	0	0	0	0	0	0	0	0	NA	NA	NA	NA	NA	NA	NA	NA	NA	NA	NA	NA	NA	NA	NA
8720001	8740001	0	0	0	0	0	0	0	0	0	0	0	0	0	0	0	0	0	0	0	0	0	0	0	0	0	0	0	0	0	0	0	0	NA	NA	NA	NA	NA	NA	NA	NA	NA	NA	NA	NA	NA	NA	NA
8730001	8750001	0	0	0	0	0	0	0	0	0	0	0	0	0	0	0	0	0	0	0	0	0	0	0	0	0	0	0	0	0	0	0	0	NA	NA	NA	NA	NA	NA	NA	NA	NA	NA	NA	NA	NA	NA	NA
8740001	8760001	0	0	0	0	0	0	0	0	0	0	0	0	0	0	0	0	0	0	0	0	0	0	0	0	0	0	0	0	0	0	0	0	NA	NA	NA	NA	NA	NA	NA	NA	NA	NA	NA	NA	NA	NA	NA
8750001	8770001	30	0.15	0	0	1	0	0	0	1	0	0	1	0	0	1	1	0	0	0	0.005	0	0	0	0.005	0	0	0.005	0	0	0.005	0.005	0	0	0	3.33333	0	0	0	3.33333	0	0	3.33333	0	0	3.33333	3.33333	0
8760001	8780001	94	0.47	0	0	1	0	0	0	1	0	0	1	0	0	1	1	0	0	0	0.005	0	0	0	0.005	0	0	0.005	0	0	0.005	0.005	0	0	0	1.06383	0	0	0	1.06383	0	0	1.06383	0	0	1.06383	1.06383	0
8770001	8790001	65	0.325	0	0	0	0	1	0	0	0	1	0	0	1	0	1	1	0	0	0	0	0.005	0	0	0	0.005	0	0	0.005	0	0.005	0.005	0	0	0	0	1.53846	0	0	0	1.53846	0	0	1.53846	0	1.53846	1.53846
8780001	8800001	4	0.02	0	0	3	0	4	0	1	0	2	3	0	4	3	1	4	0	0	0.015	0	0.02	0	0.005	0	0.01	0.015	0	0.02	0.015	0.005	0.02	0	0	75	0	100	0	25	0	50	75	0	100	75	25	100
8790001	8810001	3	0.015	0	0	3	0	3	0	1	0	1	3	0	3	3	0	3	0	0	0.015	0	0.015	0	0.005	0	0.005	0.015	0	0.015	0.015	0	0.015	0	0	100	0	100	0	33.3333	0	33.3333	100	0	100	100	0	100
8800001	8820001	0	0	0	0	0	0	0	0	0	0	0	0	0	0	0	0	0	0	0	0	0	0	0	0	0	0	0	0	0	0	0	0	NA	NA	NA	NA	NA	NA	NA	NA	NA	NA	NA	NA	NA	NA	NA
8810001	8830001	0	0	0	0	0	0	0	0	0	0	0	0	0	0	0	0	0	0	0	0	0	0	0	0	0	0	0	0	0	0	0	0	NA	NA	NA	NA	NA	NA	NA	NA	NA	NA	NA	NA	NA	NA	NA
8820001	8840001	5	0.025	0	0	1	0	0	2	3	2	2	1	0	3	1	4	3	0	0	0.005	0	0	0.01	0.015	0.01	0.01	0.005	0	0.015	0.005	0.02	0.015	0	0	20	0	0	40	60	40	40	20	0	60	20	80	60
8830001	8850001	5	0.025	0	0	1	0	0	2	3	2	2	1	0	3	1	4	3	0	0	0.005	0	0	0.01	0.015	0.01	0.01	0.005	0	0.015	0.005	0.02	0.015	0	0	20	0	0	40	60	40	40	20	0	60	20	80	60
8840001	8860001	0	0	0	0	0	0	0	0	0	0	0	0	0	0	0	0	0	0	0	0	0	0	0	0	0	0	0	0	0	0	0	0	NA	NA	NA	NA	NA	NA	NA	NA	NA	NA	NA	NA	NA	NA	NA
8850001	8870001	0	0	0	0	0	0	0	0	0	0	0	0	0	0	0	0	0	0	0	0	0	0	0	0	0	0	0	0	0	0	0	0	NA	NA	NA	NA	NA	NA	NA	NA	NA	NA	NA	NA	NA	NA	NA
8860001	8880001	0	0	0	0	0	0	0	0	0	0	0	0	0	0	0	0	0	0	0	0	0	0	0	0	0	0	0	0	0	0	0	0	NA	NA	NA	NA	NA	NA	NA	NA	NA	NA	NA	NA	NA	NA	NA
8870001	8890001	0	0	0	0	0	0	0	0	0	0	0	0	0	0	0	0	0	0	0	0	0	0	0	0	0	0	0	0	0	0	0	0	NA	NA	NA	NA	NA	NA	NA	NA	NA	NA	NA	NA	NA	NA	NA
8880001	8900001	0	0	0	0	0	0	0	0	0	0	0	0	0	0	0	0	0	0	0	0	0	0	0	0	0	0	0	0	0	0	0	0	NA	NA	NA	NA	NA	NA	NA	NA	NA	NA	NA	NA	NA	NA	NA
8890001	8910001	0	0	0	0	0	0	0	0	0	0	0	0	0	0	0	0	0	0	0	0	0	0	0	0	0	0	0	0	0	0	0	0	NA	NA	NA	NA	NA	NA	NA	NA	NA	NA	NA	NA	NA	NA	NA
8900001	8920001	0	0	0	0	0	0	0	0	0	0	0	0	0	0	0	0	0	0	0	0	0	0	0	0	0	0	0	0	0	0	0	0	NA	NA	NA	NA	NA	NA	NA	NA	NA	NA	NA	NA	NA	NA	NA
8910001	8930001	0	0	0	0	0	0	0	0	0	0	0	0	0	0	0	0	0	0	0	0	0	0	0	0	0	0	0	0	0	0	0	0	NA	NA	NA	NA	NA	NA	NA	NA	NA	NA	NA	NA	NA	NA	NA
8920001	8940001	2	0.01	0	0	0	1	0	0	0	1	0	0	1	1	1	1	2	0	0	0	0.005	0	0	0	0.005	0	0	0.005	0.005	0.005	0.005	0.01	0	0	0	50	0	0	0	50	0	0	50	50	50	50	100
8930001	8950001	4	0.02	0	0	0	1	0	0	0	1	0	0	1	1	1	1	2	0	0	0	0.005	0	0	0	0.005	0	0	0.005	0.005	0.005	0.005	0.01	0	0	0	25	0	0	0	25	0	0	25	25	25	25	50
8940001	8960001	2	0.01	0	0	0	0	0	0	0	0	0	0	0	0	0	0	0	0	0	0	0	0	0	0	0	0	0	0	0	0	0	0	0	0	0	0	0	0	0	0	0	0	0	0	0	0	0
8950001	8970001	2	0.01	0	0	0	0	0	0	0	0	0	0	0	1	0	1	1	0	0	0	0	0	0	0	0	0	0	0	0.005	0	0.005	0.005	0	0	0	0	0	0	0	0	0	0	0	50	0	50	50
8960001	8980001	3	0.015	0	0	0	1	0	0	0	1	0	0	1	1	1	1	2	0	0	0	0.005	0	0	0	0.005	0	0	0.005	0.005	0.005	0.005	0.01	0	0	0	33.3333	0	0	0	33.3333	0	0	33.3333	33.3333	33.3333	33.3333	66.6667
8970001	8990001	3	0.015	0	1	1	1	0	1	1	1	0	2	2	1	2	1	1	0	0.005	0.005	0.005	0	0.005	0.005	0.005	0	0.01	0.01	0.005	0.01	0.005	0.005	0	33.3333	33.3333	33.3333	0	33.3333	33.3333	33.3333	0	66.6667	66.6667	33.3333	66.6667	33.3333	33.3333
8980001	9000001	57	0.285	0	1	1	0	1	1	1	0	1	2	1	2	1	2	1	0	0.005	0.005	0	0.005	0.005	0.005	0	0.005	0.01	0.005	0.01	0.005	0.01	0.005	0	1.75439	1.75439	0	1.75439	1.75439	1.75439	0	1.75439	3.50877	1.75439	3.50877	1.75439	3.50877	1.75439
8990001	9010001	110	0.55	0	1	0	0	1	1	0	0	1	2	1	2	1	2	1	0	0.005	0	0	0.005	0.005	0	0	0.005	0.01	0.005	0.01	0.005	0.01	0.005	0	0.909091	0	0	0.909091	0.909091	0	0	0.909091	1.81818	0.909091	1.81818	0.909091	1.81818	0.909091
9000001	9020001	63	0.315	0	1	0	0	0	1	0	0	0	2	1	1	1	1	0	0	0.005	0	0	0	0.005	0	0	0	0.01	0.005	0.005	0.005	0.005	0	0	1.5873	0	0	0	1.5873	0	0	0	3.1746	1.5873	1.5873	1.5873	1.5873	0
9010001	9030001	9	0.045	0	0	0	0	0	0	0	0	0	0	0	0	0	0	0	0	0	0	0	0	0	0	0	0	0	0	0	0	0	0	0	0	0	0	0	0	0	0	0	0	0	0	0	0	0
9020001	9040001	20	0.1	0	0	0	0	0	0	1	0	0	1	0	0	1	1	0	0	0	0	0	0	0	0.005	0	0	0.005	0	0	0.005	0.005	0	0	0	0	0	0	0	5	0	0	5	0	0	5	5	0
9030001	9050001	19	0.095	0	0	0	0	0	0	1	0	0	1	0	0	1	1	0	0	0	0	0	0	0	0.005	0	0	0.005	0	0	0.005	0.005	0	0	0	0	0	0	0	5.26316	0	0	5.26316	0	0	5.26316	5.26316	0
9040001	9060001	1	0.005	0	0	0	0	0	0	0	0	0	0	0	0	0	0	0	0	0	0	0	0	0	0	0	0	0	0	0	0	0	0	0	0	0	0	0	0	0	0	0	0	0	0	0	0	0
9050001	9070001	1	0.005	0	0	0	0	0	0	0	0	0	0	0	0	0	0	0	0	0	0	0	0	0	0	0	0	0	0	0	0	0	0	0	0	0	0	0	0	0	0	0	0	0	0	0	0	0
9060001	9080001	2	0.01	0	0	0	0	1	0	0	0	1	0	0	1	0	1	1	0	0	0	0	0.005	0	0	0	0.005	0	0	0.005	0	0.005	0.005	0	0	0	0	50	0	0	0	50	0	0	50	0	50	50
9070001	9090001	2	0.01	0	0	0	0	1	0	0	0	1	0	0	1	0	1	1	0	0	0	0	0.005	0	0	0	0.005	0	0	0.005	0	0.005	0.005	0	0	0	0	50	0	0	0	50	0	0	50	0	50	50
9080001	9100001	1	0.005	0	0	0	0	0	0	0	0	0	0	0	0	0	0	0	0	0	0	0	0	0	0	0	0	0	0	0	0	0	0	0	0	0	0	0	0	0	0	0	0	0	0	0	0	0
9090001	9110001	1	0.005	0	0	0	0	0	0	0	0	0	0	0	0	0	0	0	0	0	0	0	0	0	0	0	0	0	0	0	0	0	0	0	0	0	0	0	0	0	0	0	0	0	0	0	0	0
9100001	9120001	0	0	0	0	0	0	0	0	0	0	0	0	0	0	0	0	0	0	0	0	0	0	0	0	0	0	0	0	0	0	0	0	NA	NA	NA	NA	NA	NA	NA	NA	NA	NA	NA	NA	NA	NA	NA
9110001	9130001	0	0	0	0	0	0	0	0	0	0	0	0	0	0	0	0	0	0	0	0	0	0	0	0	0	0	0	0	0	0	0	0	NA	NA	NA	NA	NA	NA	NA	NA	NA	NA	NA	NA	NA	NA	NA

## Sheet: c2_window
														as_%_of_sites	as_%_of_sites	as_%_of_sites	as_%_of_sites	as_%_of_sites	as_%_of_sites	as_%_of_sites	as_%_of_sites	as_%_of_sites	as_%_of_sites	as_%_of_SNPs	as_%_of_SNPs	as_%_of_SNPs	as_%_of_SNPs	as_%_of_SNPs	as_%_of_SNPs	as_%_of_SNPs	as_%_of_SNPs	as_%_of_SNPs	as_%_of_SNPs
Start	End	SNPs	SNPs_as_%_of_sites	SNPs_(CT1xCT2)	SNPs_(CT1xCT3)	SNPs_(CT1xCT4)	SNPs_(CT1xCT5)	SNPs_(CT2xCT3)	SNPs_(CT2xCT4)	SNPs_(CT2xCT5)	SNPs_(CT3xCT4)	SNPs_(CT3xCT5)	SNPs_(CT4xCT5)	SNPs_(CT1xCT2)	SNPs_(CT1xCT3)	SNPs_(CT1xCT4)	SNPs_(CT1xCT5)	SNPs_(CT2xCT3)	SNPs_(CT2xCT4)	SNPs_(CT2xCT5)	SNPs_(CT3xCT4)	SNPs_(CT3xCT5)	SNPs_(CT4xCT5)	SNPs_(CT1xCT2)	SNPs_(CT1xCT3)	SNPs_(CT1xCT4)	SNPs_(CT1xCT5)	SNPs_(CT2xCT3)	SNPs_(CT2xCT4)	SNPs_(CT2xCT5)	SNPs_(CT3xCT4)	SNPs_(CT3xCT5)	SNPs_(CT4xCT5)
1	20001	22	0.11	3	0	2	4	4	6	5	3	4	7	0.015	0	0.01	0.02	0.02	0.03	0.025	0.015	0.02	0.035	13.6364	0	9.09091	18.1818	18.1818	27.2727	22.7273	13.6364	18.1818	31.8182
10001	30001	31	0.155	9	4	8	7	11	14	14	14	13	11	0.045	0.02	0.04	0.035	0.055	0.07	0.07	0.07	0.065	0.055	29.0323	12.9032	25.8065	22.5806	35.4839	45.1613	45.1613	45.1613	41.9355	35.4839
20001	40001	23	0.115	6	4	6	5	8	9	11	11	11	8	0.03	0.02	0.03	0.025	0.04	0.045	0.055	0.055	0.055	0.04	26.087	17.3913	26.087	21.7391	34.7826	39.1304	47.8261	47.8261	47.8261	34.7826
30001	50001	14	0.07	0	0	0	1	0	0	1	0	3	3	0	0	0	0.005	0	0	0.005	0	0.015	0.015	0	0	0	7.14286	0	0	7.14286	0	21.4286	21.4286
40001	60001	11	0.055	0	0	0	0	0	0	0	0	1	1	0	0	0	0	0	0	0	0	0.005	0.005	0	0	0	0	0	0	0	0	9.09091	9.09091
50001	70001	5	0.025	1	1	0	1	0	1	0	1	0	1	0.005	0.005	0	0.005	0	0.005	0	0.005	0	0.005	20	20	0	20	0	20	0	20	0	20
60001	80001	10	0.05	1	1	1	2	0	2	1	3	1	4	0.005	0.005	0.005	0.01	0	0.01	0.005	0.015	0.005	0.02	10	10	10	20	0	20	10	30	10	40
70001	90001	10	0.05	0	0	1	1	0	1	1	3	1	4	0	0	0.005	0.005	0	0.005	0.005	0.015	0.005	0.02	0	0	10	10	0	10	10	30	10	40
80001	100001	6	0.03	0	0	0	0	0	0	0	1	0	1	0	0	0	0	0	0	0	0.005	0	0.005	0	0	0	0	0	0	0	16.6667	0	16.6667
90001	110001	3	0.015	0	0	0	0	0	0	0	1	1	0	0	0	0	0	0	0	0	0.005	0.005	0	0	0	0	0	0	0	0	33.3333	33.3333	0
100001	120001	5	0.025	0	0	1	0	0	1	0	2	1	1	0	0	0.005	0	0	0.005	0	0.01	0.005	0.005	0	0	20	0	0	20	0	40	20	20
110001	130001	4	0.02	0	0	1	0	0	1	0	1	0	1	0	0	0.005	0	0	0.005	0	0.005	0	0.005	0	0	25	0	0	25	0	25	0	25
120001	140001	1	0.005	0	0	0	0	0	0	0	0	0	0	0	0	0	0	0	0	0	0	0	0	0	0	0	0	0	0	0	0	0	0
130001	150001	29	0.145	7	7	1	11	10	8	13	9	14	13	0.035	0.035	0.005	0.055	0.05	0.04	0.065	0.045	0.07	0.065	24.1379	24.1379	3.44828	37.931	34.4828	27.5862	44.8276	31.0345	48.2759	44.8276
140001	160001	30	0.15	7	7	1	11	10	8	13	9	14	13	0.035	0.035	0.005	0.055	0.05	0.04	0.065	0.045	0.07	0.065	23.3333	23.3333	3.33333	36.6667	33.3333	26.6667	43.3333	30	46.6667	43.3333
150001	170001	3	0.015	1	0	0	0	1	1	1	0	0	0	0.005	0	0	0	0.005	0.005	0.005	0	0	0	33.3333	0	0	0	33.3333	33.3333	33.3333	0	0	0
160001	180001	3	0.015	1	0	0	0	1	1	1	0	0	0	0.005	0	0	0	0.005	0.005	0.005	0	0	0	33.3333	0	0	0	33.3333	33.3333	33.3333	0	0	0
170001	190001	5	0.025	0	0	0	0	0	0	0	0	0	0	0	0	0	0	0	0	0	0	0	0	0	0	0	0	0	0	0	0	0	0
180001	200001	7	0.035	0	0	1	1	0	0	0	1	1	1	0	0	0.005	0.005	0	0	0	0.005	0.005	0.005	0	0	14.2857	14.2857	0	0	0	14.2857	14.2857	14.2857
190001	210001	12	0.06	0	0	2	3	0	2	3	3	2	4	0	0	0.01	0.015	0	0.01	0.015	0.015	0.01	0.02	0	0	16.6667	25	0	16.6667	25	25	16.6667	33.3333
200001	220001	59	0.295	12	7	28	28	7	29	26	23	20	32	0.06	0.035	0.14	0.14	0.035	0.145	0.13	0.115	0.1	0.16	20.339	11.8644	47.4576	47.4576	11.8644	49.1525	44.0678	38.9831	33.8983	54.2373
210001	230001	61	0.305	14	9	33	28	11	31	27	29	23	37	0.07	0.045	0.165	0.14	0.055	0.155	0.135	0.145	0.115	0.185	22.9508	14.7541	54.0984	45.9016	18.0328	50.8197	44.2623	47.541	37.7049	60.6557
220001	240001	10	0.05	2	2	6	2	4	4	4	8	4	8	0.01	0.01	0.03	0.01	0.02	0.02	0.02	0.04	0.02	0.04	20	20	60	20	40	40	40	80	40	80
230001	250001	3	0.015	0	0	2	0	0	1	0	1	0	2	0	0	0.01	0	0	0.005	0	0.005	0	0.01	0	0	66.6667	0	0	33.3333	0	33.3333	0	66.6667
240001	260001	9	0.045	2	1	2	0	1	3	2	2	1	2	0.01	0.005	0.01	0	0.005	0.015	0.01	0.01	0.005	0.01	22.2222	11.1111	22.2222	0	11.1111	33.3333	22.2222	22.2222	11.1111	22.2222
250001	270001	12	0.06	2	1	2	1	1	3	3	3	2	3	0.01	0.005	0.01	0.005	0.005	0.015	0.015	0.015	0.01	0.015	16.6667	8.33333	16.6667	8.33333	8.33333	25	25	25	16.6667	25
260001	280001	7	0.035	0	0	2	1	0	1	1	2	1	4	0	0	0.01	0.005	0	0.005	0.005	0.01	0.005	0.02	0	0	28.5714	14.2857	0	14.2857	14.2857	28.5714	14.2857	57.1429
270001	290001	2	0.01	0	0	0	0	0	0	0	0	0	1	0	0	0	0	0	0	0	0	0	0.005	0	0	0	0	0	0	0	0	0	50
280001	300001	5	0.025	0	0	1	0	0	0	0	1	0	1	0	0	0.005	0	0	0	0	0.005	0	0.005	0	0	20	0	0	0	0	20	0	20
290001	310001	5	0.025	0	0	1	0	0	0	0	1	0	1	0	0	0.005	0	0	0	0	0.005	0	0.005	0	0	20	0	0	0	0	20	0	20
300001	320001	2	0.01	0	1	0	1	0	0	0	1	0	1	0	0.005	0	0.005	0	0	0	0.005	0	0.005	0	50	0	50	0	0	0	50	0	50
310001	330001	2	0.01	0	1	0	2	0	0	1	1	1	2	0	0.005	0	0.01	0	0	0.005	0.005	0.005	0.01	0	50	0	100	0	0	50	50	50	100
320001	340001	4	0.02	0	0	0	1	1	1	2	1	2	1	0	0	0	0.005	0.005	0.005	0.01	0.005	0.01	0.005	0	0	0	25	25	25	50	25	50	25
330001	350001	6	0.03	0	0	0	0	1	1	1	1	1	1	0	0	0	0	0.005	0.005	0.005	0.005	0.005	0.005	0	0	0	0	16.6667	16.6667	16.6667	16.6667	16.6667	16.6667
340001	360001	4	0.02	0	0	0	0	0	0	0	0	0	1	0	0	0	0	0	0	0	0	0	0.005	0	0	0	0	0	0	0	0	0	25
350001	370001	4	0.02	1	0	1	1	1	0	1	1	0	2	0.005	0	0.005	0.005	0.005	0	0.005	0.005	0	0.01	25	0	25	25	25	0	25	25	0	50
360001	380001	9	0.045	1	0	3	1	2	2	2	3	0	5	0.005	0	0.015	0.005	0.01	0.01	0.01	0.015	0	0.025	11.1111	0	33.3333	11.1111	22.2222	22.2222	22.2222	33.3333	0	55.5556
370001	390001	9	0.045	1	0	2	0	2	3	2	2	0	3	0.005	0	0.01	0	0.01	0.015	0.01	0.01	0	0.015	11.1111	0	22.2222	0	22.2222	33.3333	22.2222	22.2222	0	33.3333
380001	400001	7	0.035	1	0	1	0	1	2	1	2	1	1	0.005	0	0.005	0	0.005	0.01	0.005	0.01	0.005	0.005	14.2857	0	14.2857	0	14.2857	28.5714	14.2857	28.5714	14.2857	14.2857
390001	410001	6	0.03	0	0	1	0	0	1	0	3	2	1	0	0	0.005	0	0	0.005	0	0.015	0.01	0.005	0	0	16.6667	0	0	16.6667	0	50	33.3333	16.6667
400001	420001	3	0.015	0	0	0	0	1	0	1	2	1	1	0	0	0	0	0.005	0	0.005	0.01	0.005	0.005	0	0	0	0	33.3333	0	33.3333	66.6667	33.3333	33.3333
410001	430001	1	0.005	0	0	0	0	1	0	1	1	0	1	0	0	0	0	0.005	0	0.005	0.005	0	0.005	0	0	0	0	100	0	100	100	0	100
420001	440001	10	0.05	0	0	1	0	0	0	3	1	3	7	0	0	0.005	0	0	0	0.015	0.005	0.015	0.035	0	0	10	0	0	0	30	10	30	70
430001	450001	12	0.06	0	0	1	0	0	0	3	1	3	7	0	0	0.005	0	0	0	0.015	0.005	0.015	0.035	0	0	8.33333	0	0	0	25	8.33333	25	58.3333
440001	460001	5	0.025	0	0	0	0	0	0	0	0	0	0	0	0	0	0	0	0	0	0	0	0	0	0	0	0	0	0	0	0	0	0
450001	470001	5	0.025	0	0	0	0	0	0	0	0	0	0	0	0	0	0	0	0	0	0	0	0	0	0	0	0	0	0	0	0	0	0
460001	480001	2	0.01	0	0	0	0	0	0	0	0	0	0	0	0	0	0	0	0	0	0	0	0	0	0	0	0	0	0	0	0	0	0
470001	490001	0	0	0	0	0	0	0	0	0	0	0	0	0	0	0	0	0	0	0	0	0	0	NA	NA	NA	NA	NA	NA	NA	NA	NA	NA
480001	500001	6	0.03	1	0	0	0	1	1	1	0	1	1	0.005	0	0	0	0.005	0.005	0.005	0	0.005	0.005	16.6667	0	0	0	16.6667	16.6667	16.6667	0	16.6667	16.6667
490001	510001	6	0.03	1	0	0	0	1	1	1	0	1	1	0.005	0	0	0	0.005	0.005	0.005	0	0.005	0.005	16.6667	0	0	0	16.6667	16.6667	16.6667	0	16.6667	16.6667
500001	520001	0	0	0	0	0	0	0	0	0	0	0	0	0	0	0	0	0	0	0	0	0	0	NA	NA	NA	NA	NA	NA	NA	NA	NA	NA
510001	530001	2	0.01	0	0	1	0	0	1	0	1	0	1	0	0	0.005	0	0	0.005	0	0.005	0	0.005	0	0	50	0	0	50	0	50	0	50
520001	540001	9	0.045	0	0	1	2	0	1	1	1	1	4	0	0	0.005	0.01	0	0.005	0.005	0.005	0.005	0.02	0	0	11.1111	22.2222	0	11.1111	11.1111	11.1111	11.1111	44.4444
530001	550001	8	0.04	0	0	0	2	0	0	1	0	1	3	0	0	0	0.01	0	0	0.005	0	0.005	0.015	0	0	0	25	0	0	12.5	0	12.5	37.5
540001	560001	12	0.06	0	1	1	5	0	0	2	4	6	6	0	0.005	0.005	0.025	0	0	0.01	0.02	0.03	0.03	0	8.33333	8.33333	41.6667	0	0	16.6667	33.3333	50	50
550001	570001	11	0.055	0	1	1	5	0	0	2	4	6	6	0	0.005	0.005	0.025	0	0	0.01	0.02	0.03	0.03	0	9.09091	9.09091	45.4545	0	0	18.1818	36.3636	54.5455	54.5455
560001	580001	6	0.03	0	0	2	0	0	2	0	2	0	2	0	0	0.01	0	0	0.01	0	0.01	0	0.01	0	0	33.3333	0	0	33.3333	0	33.3333	0	33.3333
570001	590001	8	0.04	0	0	2	2	0	2	2	2	2	4	0	0	0.01	0.01	0	0.01	0.01	0.01	0.01	0.02	0	0	25	25	0	25	25	25	25	50
580001	600001	6	0.03	0	0	0	2	0	0	2	0	2	2	0	0	0	0.01	0	0	0.01	0	0.01	0.01	0	0	0	33.3333	0	0	33.3333	0	33.3333	33.3333
590001	610001	6	0.03	0	0	0	0	0	0	0	2	1	1	0	0	0	0	0	0	0	0.01	0.005	0.005	0	0	0	0	0	0	0	33.3333	16.6667	16.6667
600001	620001	5	0.025	1	0	1	1	1	0	1	3	2	3	0.005	0	0.005	0.005	0.005	0	0.005	0.015	0.01	0.015	20	0	20	20	20	0	20	60	40	60
610001	630001	3	0.015	1	0	1	1	1	0	1	1	1	2	0.005	0	0.005	0.005	0.005	0	0.005	0.005	0.005	0.01	33.3333	0	33.3333	33.3333	33.3333	0	33.3333	33.3333	33.3333	66.6667
620001	640001	2	0.01	0	0	0	1	0	0	0	0	0	1	0	0	0	0.005	0	0	0	0	0	0.005	0	0	0	50	0	0	0	0	0	50
630001	650001	5	0.025	0	0	0	1	0	0	0	0	0	1	0	0	0	0.005	0	0	0	0	0	0.005	0	0	0	20	0	0	0	0	0	20
640001	660001	7	0.035	0	0	0	0	1	0	0	1	1	0	0	0	0	0	0.005	0	0	0.005	0.005	0	0	0	0	0	14.2857	0	0	14.2857	14.2857	0
650001	670001	4	0.02	0	0	0	0	1	0	0	1	1	0	0	0	0	0	0.005	0	0	0.005	0.005	0	0	0	0	0	25	0	0	25	25	0
660001	680001	3	0.015	0	1	1	1	0	0	0	3	1	2	0	0.005	0.005	0.005	0	0	0	0.015	0.005	0.01	0	33.3333	33.3333	33.3333	0	0	0	100	33.3333	66.6667
670001	690001	6	0.03	0	1	1	2	0	0	1	3	1	4	0	0.005	0.005	0.01	0	0	0.005	0.015	0.005	0.02	0	16.6667	16.6667	33.3333	0	0	16.6667	50	16.6667	66.6667
680001	700001	4	0.02	0	0	0	1	0	0	1	0	0	2	0	0	0	0.005	0	0	0.005	0	0	0.01	0	0	0	25	0	0	25	0	0	50
690001	710001	4	0.02	0	1	1	1	1	1	1	0	0	0	0	0.005	0.005	0.005	0.005	0.005	0.005	0	0	0	0	25	25	25	25	25	25	0	0	0
700001	720001	4	0.02	0	1	1	1	1	1	1	0	0	1	0	0.005	0.005	0.005	0.005	0.005	0.005	0	0	0.005	0	25	25	25	25	25	25	0	0	25
710001	730001	6	0.03	0	1	2	2	1	1	1	1	1	1	0	0.005	0.01	0.01	0.005	0.005	0.005	0.005	0.005	0.005	0	16.6667	33.3333	33.3333	16.6667	16.6667	16.6667	16.6667	16.6667	16.6667
720001	740001	6	0.03	0	1	2	2	1	1	1	1	1	0	0	0.005	0.01	0.01	0.005	0.005	0.005	0.005	0.005	0	0	16.6667	33.3333	33.3333	16.6667	16.6667	16.6667	16.6667	16.6667	0
730001	750001	6	0.03	0	0	2	1	0	1	0	2	0	2	0	0	0.01	0.005	0	0.005	0	0.01	0	0.01	0	0	33.3333	16.6667	0	16.6667	0	33.3333	0	33.3333
740001	760001	7	0.035	0	0	2	1	0	1	0	2	0	2	0	0	0.01	0.005	0	0.005	0	0.01	0	0.01	0	0	28.5714	14.2857	0	14.2857	0	28.5714	0	28.5714
750001	770001	5	0.025	0	0	0	0	0	0	0	0	0	0	0	0	0	0	0	0	0	0	0	0	0	0	0	0	0	0	0	0	0	0
760001	780001	7	0.035	1	1	0	0	1	2	1	2	1	1	0.005	0.005	0	0	0.005	0.01	0.005	0.01	0.005	0.005	14.2857	14.2857	0	0	14.2857	28.5714	14.2857	28.5714	14.2857	14.2857
770001	790001	8	0.04	1	2	1	1	1	3	1	5	2	3	0.005	0.01	0.005	0.005	0.005	0.015	0.005	0.025	0.01	0.015	12.5	25	12.5	12.5	12.5	37.5	12.5	62.5	25	37.5
780001	800001	8	0.04	0	1	2	2	0	1	1	3	2	4	0	0.005	0.01	0.01	0	0.005	0.005	0.015	0.01	0.02	0	12.5	25	25	0	12.5	12.5	37.5	25	50
790001	810001	6	0.03	0	0	1	1	0	0	1	0	1	3	0	0	0.005	0.005	0	0	0.005	0	0.005	0.015	0	0	16.6667	16.6667	0	0	16.6667	0	16.6667	50
800001	820001	30	0.15	0	0	1	2	0	0	1	7	2	12	0	0	0.005	0.01	0	0	0.005	0.035	0.01	0.06	0	0	3.33333	6.66667	0	0	3.33333	23.3333	6.66667	40
810001	830001	33	0.165	0	0	1	2	0	0	2	7	3	14	0	0	0.005	0.01	0	0	0.01	0.035	0.015	0.07	0	0	3.0303	6.06061	0	0	6.06061	21.2121	9.09091	42.4242
820001	840001	8	0.04	0	0	0	2	0	0	2	0	1	5	0	0	0	0.01	0	0	0.01	0	0.005	0.025	0	0	0	25	0	0	25	0	12.5	62.5
830001	850001	4	0.02	0	0	0	2	0	0	1	0	0	2	0	0	0	0.01	0	0	0.005	0	0	0.01	0	0	0	50	0	0	25	0	0	50
840001	860001	5	0.025	0	0	0	0	0	1	0	1	0	1	0	0	0	0	0	0.005	0	0.005	0	0.005	0	0	0	0	0	20	0	20	0	20
850001	870001	8	0.04	0	0	0	1	1	2	1	2	1	3	0	0	0	0.005	0.005	0.01	0.005	0.01	0.005	0.015	0	0	0	12.5	12.5	25	12.5	25	12.5	37.5
860001	880001	7	0.035	0	0	2	1	1	3	1	3	1	4	0	0	0.01	0.005	0.005	0.015	0.005	0.015	0.005	0.02	0	0	28.5714	14.2857	14.2857	42.8571	14.2857	42.8571	14.2857	57.1429
870001	890001	10	0.05	0	0	6	2	0	4	1	6	2	6	0	0	0.03	0.01	0	0.02	0.005	0.03	0.01	0.03	0	0	60	20	0	40	10	60	20	60
880001	900001	9	0.045	0	0	4	2	0	2	1	4	2	4	0	0	0.02	0.01	0	0.01	0.005	0.02	0.01	0.02	0	0	44.4444	22.2222	0	22.2222	11.1111	44.4444	22.2222	44.4444
890001	910001	7	0.035	0	0	0	0	0	0	0	0	0	0	0	0	0	0	0	0	0	0	0	0	0	0	0	0	0	0	0	0	0	0
900001	920001	10	0.05	0	0	1	0	0	1	0	1	0	1	0	0	0.005	0	0	0.005	0	0.005	0	0.005	0	0	10	0	0	10	0	10	0	10
910001	930001	5	0.025	0	0	1	0	0	1	0	1	0	1	0	0	0.005	0	0	0.005	0	0.005	0	0.005	0	0	20	0	0	20	0	20	0	20
920001	940001	11	0.055	0	0	1	5	0	1	4	5	4	11	0	0	0.005	0.025	0	0.005	0.02	0.025	0.02	0.055	0	0	9.09091	45.4545	0	9.09091	36.3636	45.4545	36.3636	100
930001	950001	11	0.055	0	0	1	5	0	1	4	5	4	11	0	0	0.005	0.025	0	0.005	0.02	0.025	0.02	0.055	0	0	9.09091	45.4545	0	9.09091	36.3636	45.4545	36.3636	100
940001	960001	0	0	0	0	0	0	0	0	0	0	0	0	0	0	0	0	0	0	0	0	0	0	NA	NA	NA	NA	NA	NA	NA	NA	NA	NA
950001	970001	0	0	0	0	0	0	0	0	0	0	0	0	0	0	0	0	0	0	0	0	0	0	NA	NA	NA	NA	NA	NA	NA	NA	NA	NA
960001	980001	2	0.01	0	0	0	1	1	0	2	1	1	2	0	0	0	0.005	0.005	0	0.01	0.005	0.005	0.01	0	0	0	50	50	0	100	50	50	100
970001	990001	2	0.01	0	0	0	1	1	0	2	1	1	2	0	0	0	0.005	0.005	0	0.01	0.005	0.005	0.01	0	0	0	50	50	0	100	50	50	100
980001	1000001	2	0.01	0	0	1	0	0	1	0	1	0	1	0	0	0.005	0	0	0.005	0	0.005	0	0.005	0	0	50	0	0	50	0	50	0	50
990001	1010001	2	0.01	0	0	1	0	0	1	0	1	0	1	0	0	0.005	0	0	0.005	0	0.005	0	0.005	0	0	50	0	0	50	0	50	0	50
1000001	1020001	3	0.015	0	0	0	0	0	0	0	0	0	0	0	0	0	0	0	0	0	0	0	0	0	0	0	0	0	0	0	0	0	0
1010001	1030001	3	0.015	0	0	0	0	0	0	0	0	0	0	0	0	0	0	0	0	0	0	0	0	0	0	0	0	0	0	0	0	0	0
1020001	1040001	0	0	0	0	0	0	0	0	0	0	0	0	0	0	0	0	0	0	0	0	0	0	NA	NA	NA	NA	NA	NA	NA	NA	NA	NA
1030001	1050001	0	0	0	0	0	0	0	0	0	0	0	0	0	0	0	0	0	0	0	0	0	0	NA	NA	NA	NA	NA	NA	NA	NA	NA	NA
1040001	1060001	0	0	0	0	0	0	0	0	0	0	0	0	0	0	0	0	0	0	0	0	0	0	NA	NA	NA	NA	NA	NA	NA	NA	NA	NA
1050001	1070001	0	0	0	0	0	0	0	0	0	0	0	0	0	0	0	0	0	0	0	0	0	0	NA	NA	NA	NA	NA	NA	NA	NA	NA	NA
1060001	1080001	1	0.005	0	0	0	0	0	0	0	0	0	0	0	0	0	0	0	0	0	0	0	0	0	0	0	0	0	0	0	0	0	0
1070001	1090001	1	0.005	0	0	0	0	0	0	0	0	0	0	0	0	0	0	0	0	0	0	0	0	0	0	0	0	0	0	0	0	0	0
1080001	1100001	1	0.005	0	1	0	0	1	0	0	1	1	0	0	0.005	0	0	0.005	0	0	0.005	0.005	0	0	100	0	0	100	0	0	100	100	0
1090001	1110001	4	0.02	0	1	0	0	1	0	0	1	1	0	0	0.005	0	0	0.005	0	0	0.005	0.005	0	0	25	0	0	25	0	0	25	25	0
1100001	1120001	3	0.015	0	0	0	0	0	0	0	0	0	0	0	0	0	0	0	0	0	0	0	0	0	0	0	0	0	0	0	0	0	0
1110001	1130001	0	0	0	0	0	0	0	0	0	0	0	0	0	0	0	0	0	0	0	0	0	0	NA	NA	NA	NA	NA	NA	NA	NA	NA	NA
1120001	1140001	1	0.005	0	0	0	0	0	0	0	0	0	0	0	0	0	0	0	0	0	0	0	0	0	0	0	0	0	0	0	0	0	0
1130001	1150001	1	0.005	0	0	0	0	0	0	0	0	0	0	0	0	0	0	0	0	0	0	0	0	0	0	0	0	0	0	0	0	0	0
1140001	1160001	0	0	0	0	0	0	0	0	0	0	0	0	0	0	0	0	0	0	0	0	0	0	NA	NA	NA	NA	NA	NA	NA	NA	NA	NA
1150001	1170001	0	0	0	0	0	0	0	0	0	0	0	0	0	0	0	0	0	0	0	0	0	0	NA	NA	NA	NA	NA	NA	NA	NA	NA	NA
1160001	1180001	1	0.005	0	0	0	0	0	0	0	0	0	0	0	0	0	0	0	0	0	0	0	0	0	0	0	0	0	0	0	0	0	0
1170001	1190001	2	0.01	0	0	0	0	0	0	0	0	1	1	0	0	0	0	0	0	0	0	0.005	0.005	0	0	0	0	0	0	0	0	50	50
1180001	1200001	1	0.005	0	0	0	0	0	0	0	0	1	1	0	0	0	0	0	0	0	0	0.005	0.005	0	0	0	0	0	0	0	0	100	100
1190001	1210001	0	0	0	0	0	0	0	0	0	0	0	0	0	0	0	0	0	0	0	0	0	0	NA	NA	NA	NA	NA	NA	NA	NA	NA	NA
1200001	1220001	0	0	0	0	0	0	0	0	0	0	0	0	0	0	0	0	0	0	0	0	0	0	NA	NA	NA	NA	NA	NA	NA	NA	NA	NA
1210001	1230001	0	0	0	0	0	0	0	0	0	0	0	0	0	0	0	0	0	0	0	0	0	0	NA	NA	NA	NA	NA	NA	NA	NA	NA	NA
1220001	1240001	1	0.005	0	0	0	1	0	0	1	0	1	1	0	0	0	0.005	0	0	0.005	0	0.005	0.005	0	0	0	100	0	0	100	0	100	100
1230001	1250001	2	0.01	0	0	0	1	0	0	1	0	1	2	0	0	0	0.005	0	0	0.005	0	0.005	0.01	0	0	0	50	0	0	50	0	50	100
1240001	1260001	1	0.005	0	0	0	0	0	0	0	0	0	1	0	0	0	0	0	0	0	0	0	0.005	0	0	0	0	0	0	0	0	0	100
1250001	1270001	0	0	0	0	0	0	0	0	0	0	0	0	0	0	0	0	0	0	0	0	0	0	NA	NA	NA	NA	NA	NA	NA	NA	NA	NA
1260001	1280001	1	0.005	0	0	0	0	0	0	0	0	0	0	0	0	0	0	0	0	0	0	0	0	0	0	0	0	0	0	0	0	0	0
1270001	1290001	2	0.01	0	0	0	1	0	0	0	0	1	1	0	0	0	0.005	0	0	0	0	0.005	0.005	0	0	0	50	0	0	0	0	50	50
1280001	1300001	1	0.005	0	0	0	1	0	0	0	0	1	1	0	0	0	0.005	0	0	0	0	0.005	0.005	0	0	0	100	0	0	0	0	100	100
1290001	1310001	0	0	0	0	0	0	0	0	0	0	0	0	0	0	0	0	0	0	0	0	0	0	NA	NA	NA	NA	NA	NA	NA	NA	NA	NA
1300001	1320001	0	0	0	0	0	0	0	0	0	0	0	0	0	0	0	0	0	0	0	0	0	0	NA	NA	NA	NA	NA	NA	NA	NA	NA	NA
1310001	1330001	0	0	0	0	0	0	0	0	0	0	0	0	0	0	0	0	0	0	0	0	0	0	NA	NA	NA	NA	NA	NA	NA	NA	NA	NA
1320001	1340001	2	0.01	0	0	0	0	0	0	0	0	0	0	0	0	0	0	0	0	0	0	0	0	0	0	0	0	0	0	0	0	0	0
1330001	1350001	2	0.01	0	0	0	0	0	0	0	0	0	0	0	0	0	0	0	0	0	0	0	0	0	0	0	0	0	0	0	0	0	0
1340001	1360001	0	0	0	0	0	0	0	0	0	0	0	0	0	0	0	0	0	0	0	0	0	0	NA	NA	NA	NA	NA	NA	NA	NA	NA	NA
1350001	1370001	0	0	0	0	0	0	0	0	0	0	0	0	0	0	0	0	0	0	0	0	0	0	NA	NA	NA	NA	NA	NA	NA	NA	NA	NA
1360001	1380001	2	0.01	0	0	1	0	0	1	0	0	0	1	0	0	0.005	0	0	0.005	0	0	0	0.005	0	0	50	0	0	50	0	0	0	50
1370001	1390001	3	0.015	0	0	1	0	0	1	0	0	0	1	0	0	0.005	0	0	0.005	0	0	0	0.005	0	0	33.3333	0	0	33.3333	0	0	0	33.3333
1380001	1400001	3	0.015	0	0	0	0	0	0	0	0	0	0	0	0	0	0	0	0	0	0	0	0	0	0	0	0	0	0	0	0	0	0
1390001	1410001	2	0.01	0	0	0	0	0	0	0	0	0	0	0	0	0	0	0	0	0	0	0	0	0	0	0	0	0	0	0	0	0	0
1400001	1420001	0	0	0	0	0	0	0	0	0	0	0	0	0	0	0	0	0	0	0	0	0	0	NA	NA	NA	NA	NA	NA	NA	NA	NA	NA
1410001	1430001	0	0	0	0	0	0	0	0	0	0	0	0	0	0	0	0	0	0	0	0	0	0	NA	NA	NA	NA	NA	NA	NA	NA	NA	NA
1420001	1440001	0	0	0	0	0	0	0	0	0	0	0	0	0	0	0	0	0	0	0	0	0	0	NA	NA	NA	NA	NA	NA	NA	NA	NA	NA
1430001	1450001	11	0.055	0	0	0	11	0	0	11	0	11	11	0	0	0	0.055	0	0	0.055	0	0.055	0.055	0	0	0	100	0	0	100	0	100	100
1440001	1460001	11	0.055	0	0	0	11	0	0	11	0	11	11	0	0	0	0.055	0	0	0.055	0	0.055	0.055	0	0	0	100	0	0	100	0	100	100
1450001	1470001	0	0	0	0	0	0	0	0	0	0	0	0	0	0	0	0	0	0	0	0	0	0	NA	NA	NA	NA	NA	NA	NA	NA	NA	NA
1460001	1480001	0	0	0	0	0	0	0	0	0	0	0	0	0	0	0	0	0	0	0	0	0	0	NA	NA	NA	NA	NA	NA	NA	NA	NA	NA
1470001	1490001	0	0	0	0	0	0	0	0	0	0	0	0	0	0	0	0	0	0	0	0	0	0	NA	NA	NA	NA	NA	NA	NA	NA	NA	NA
1480001	1500001	0	0	0	0	0	0	0	0	0	0	0	0	0	0	0	0	0	0	0	0	0	0	NA	NA	NA	NA	NA	NA	NA	NA	NA	NA
1490001	1510001	0	0	0	0	0	0	0	0	0	0	0	0	0	0	0	0	0	0	0	0	0	0	NA	NA	NA	NA	NA	NA	NA	NA	NA	NA
1500001	1520001	0	0	0	0	0	0	0	0	0	0	0	0	0	0	0	0	0	0	0	0	0	0	NA	NA	NA	NA	NA	NA	NA	NA	NA	NA
1510001	1530001	1	0.005	0	1	0	0	1	0	0	1	1	0	0	0.005	0	0	0.005	0	0	0.005	0.005	0	0	100	0	0	100	0	0	100	100	0
1520001	1540001	3	0.015	0	1	0	0	1	0	0	1	1	0	0	0.005	0	0	0.005	0	0	0.005	0.005	0	0	33.3333	0	0	33.3333	0	0	33.3333	33.3333	0
1530001	1550001	3	0.015	0	0	0	0	0	0	0	0	0	0	0	0	0	0	0	0	0	0	0	0	0	0	0	0	0	0	0	0	0	0
1540001	1560001	1	0.005	0	0	0	0	0	0	0	0	0	0	0	0	0	0	0	0	0	0	0	0	0	0	0	0	0	0	0	0	0	0
1550001	1570001	1	0.005	0	0	0	0	0	0	0	0	0	0	0	0	0	0	0	0	0	0	0	0	0	0	0	0	0	0	0	0	0	0
1560001	1580001	1	0.005	0	0	0	0	0	0	0	0	0	0	0	0	0	0	0	0	0	0	0	0	0	0	0	0	0	0	0	0	0	0
1570001	1590001	2	0.01	0	0	0	0	0	1	0	1	0	1	0	0	0	0	0	0.005	0	0.005	0	0.005	0	0	0	0	0	50	0	50	0	50
1580001	1600001	5	0.025	0	0	2	0	0	3	0	3	0	3	0	0	0.01	0	0	0.015	0	0.015	0	0.015	0	0	40	0	0	60	0	60	0	60
1590001	1610001	3	0.015	0	0	2	0	0	2	0	2	0	2	0	0	0.01	0	0	0.01	0	0.01	0	0.01	0	0	66.6667	0	0	66.6667	0	66.6667	0	66.6667
1600001	1620001	1	0.005	0	1	0	0	1	0	0	1	1	0	0	0.005	0	0	0.005	0	0	0.005	0.005	0	0	100	0	0	100	0	0	100	100	0
1610001	1630001	1	0.005	0	1	0	0	1	0	0	1	1	0	0	0.005	0	0	0.005	0	0	0.005	0.005	0	0	100	0	0	100	0	0	100	100	0
1620001	1640001	3	0.015	0	0	0	0	0	0	0	0	0	0	0	0	0	0	0	0	0	0	0	0	0	0	0	0	0	0	0	0	0	0
1630001	1650001	5	0.025	0	0	0	0	0	0	2	0	0	2	0	0	0	0	0	0	0.01	0	0	0.01	0	0	0	0	0	0	40	0	0	40
1640001	1660001	2	0.01	0	0	0	0	0	0	2	0	0	2	0	0	0	0	0	0	0.01	0	0	0.01	0	0	0	0	0	0	100	0	0	100
1650001	1670001	0	0	0	0	0	0	0	0	0	0	0	0	0	0	0	0	0	0	0	0	0	0	NA	NA	NA	NA	NA	NA	NA	NA	NA	NA
1660001	1680001	1	0.005	0	0	0	0	0	0	0	0	0	0	0	0	0	0	0	0	0	0	0	0	0	0	0	0	0	0	0	0	0	0
1670001	1690001	1	0.005	0	0	0	0	0	0	0	0	0	0	0	0	0	0	0	0	0	0	0	0	0	0	0	0	0	0	0	0	0	0
1680001	1700001	1	0.005	0	0	0	0	0	0	0	0	0	0	0	0	0	0	0	0	0	0	0	0	0	0	0	0	0	0	0	0	0	0
1690001	1710001	1	0.005	0	0	0	0	0	0	0	0	0	0	0	0	0	0	0	0	0	0	0	0	0	0	0	0	0	0	0	0	0	0
1700001	1720001	0	0	0	0	0	0	0	0	0	0	0	0	0	0	0	0	0	0	0	0	0	0	NA	NA	NA	NA	NA	NA	NA	NA	NA	NA
1710001	1730001	0	0	0	0	0	0	0	0	0	0	0	0	0	0	0	0	0	0	0	0	0	0	NA	NA	NA	NA	NA	NA	NA	NA	NA	NA
1720001	1740001	0	0	0	0	0	0	0	0	0	0	0	0	0	0	0	0	0	0	0	0	0	0	NA	NA	NA	NA	NA	NA	NA	NA	NA	NA
1730001	1750001	3	0.015	0	0	1	0	0	0	1	0	1	3	0	0	0.005	0	0	0	0.005	0	0.005	0.015	0	0	33.3333	0	0	0	33.3333	0	33.3333	100
1740001	1760001	3	0.015	0	0	1	0	0	0	1	0	1	3	0	0	0.005	0	0	0	0.005	0	0.005	0.015	0	0	33.3333	0	0	0	33.3333	0	33.3333	100
1750001	1770001	0	0	0	0	0	0	0	0	0	0	0	0	0	0	0	0	0	0	0	0	0	0	NA	NA	NA	NA	NA	NA	NA	NA	NA	NA
1760001	1780001	0	0	0	0	0	0	0	0	0	0	0	0	0	0	0	0	0	0	0	0	0	0	NA	NA	NA	NA	NA	NA	NA	NA	NA	NA
1770001	1790001	0	0	0	0	0	0	0	0	0	0	0	0	0	0	0	0	0	0	0	0	0	0	NA	NA	NA	NA	NA	NA	NA	NA	NA	NA
1780001	1800001	0	0	0	0	0	0	0	0	0	0	0	0	0	0	0	0	0	0	0	0	0	0	NA	NA	NA	NA	NA	NA	NA	NA	NA	NA
1790001	1810001	1	0.005	0	0	0	0	0	0	0	0	0	0	0	0	0	0	0	0	0	0	0	0	0	0	0	0	0	0	0	0	0	0
1800001	1820001	3	0.015	1	1	0	0	0	1	1	1	1	0	0.005	0.005	0	0	0	0.005	0.005	0.005	0.005	0	33.3333	33.3333	0	0	0	33.3333	33.3333	33.3333	33.3333	0
1810001	1830001	2	0.01	1	1	0	0	0	1	1	1	1	0	0.005	0.005	0	0	0	0.005	0.005	0.005	0.005	0	50	50	0	0	0	50	50	50	50	0
1820001	1840001	0	0	0	0	0	0	0	0	0	0	0	0	0	0	0	0	0	0	0	0	0	0	NA	NA	NA	NA	NA	NA	NA	NA	NA	NA
1830001	1850001	1	0.005	0	0	0	0	0	0	0	0	0	0	0	0	0	0	0	0	0	0	0	0	0	0	0	0	0	0	0	0	0	0
1840001	1860001	2	0.01	0	0	0	1	0	0	1	0	1	1	0	0	0	0.005	0	0	0.005	0	0.005	0.005	0	0	0	50	0	0	50	0	50	50
1850001	1870001	1	0.005	0	0	0	1	0	0	1	0	1	1	0	0	0	0.005	0	0	0.005	0	0.005	0.005	0	0	0	100	0	0	100	0	100	100
1860001	1880001	0	0	0	0	0	0	0	0	0	0	0	0	0	0	0	0	0	0	0	0	0	0	NA	NA	NA	NA	NA	NA	NA	NA	NA	NA
1870001	1890001	2	0.01	0	0	0	0	0	0	0	0	0	0	0	0	0	0	0	0	0	0	0	0	0	0	0	0	0	0	0	0	0	0
1880001	1900001	5	0.025	0	0	1	1	0	1	1	1	1	2	0	0	0.005	0.005	0	0.005	0.005	0.005	0.005	0.01	0	0	20	20	0	20	20	20	20	40
1890001	1910001	5	0.025	0	0	1	1	0	1	1	1	1	2	0	0	0.005	0.005	0	0.005	0.005	0.005	0.005	0.01	0	0	20	20	0	20	20	20	20	40
1900001	1920001	2	0.01	0	0	0	0	0	0	0	0	0	0	0	0	0	0	0	0	0	0	0	0	0	0	0	0	0	0	0	0	0	0
1910001	1930001	2	0.01	0	0	0	0	0	1	1	1	1	0	0	0	0	0	0	0.005	0.005	0.005	0.005	0	0	0	0	0	0	50	50	50	50	0
1920001	1940001	2	0.01	0	0	0	0	0	1	1	1	1	0	0	0	0	0	0	0.005	0.005	0.005	0.005	0	0	0	0	0	0	50	50	50	50	0
1930001	1950001	1	0.005	0	0	0	0	0	0	0	0	0	0	0	0	0	0	0	0	0	0	0	0	0	0	0	0	0	0	0	0	0	0
1940001	1960001	1	0.005	0	0	0	0	0	0	0	0	0	0	0	0	0	0	0	0	0	0	0	0	0	0	0	0	0	0	0	0	0	0
1950001	1970001	1	0.005	0	0	0	0	0	0	0	0	0	0	0	0	0	0	0	0	0	0	0	0	0	0	0	0	0	0	0	0	0	0
1960001	1980001	4	0.02	1	0	1	1	1	1	1	1	1	0	0.005	0	0.005	0.005	0.005	0.005	0.005	0.005	0.005	0	25	0	25	25	25	25	25	25	25	0
1970001	1990001	4	0.02	1	0	1	1	1	1	1	1	1	0	0.005	0	0.005	0.005	0.005	0.005	0.005	0.005	0.005	0	25	0	25	25	25	25	25	25	25	0
1980001	2000001	1	0.005	0	0	0	0	0	0	0	0	0	0	0	0	0	0	0	0	0	0	0	0	0	0	0	0	0	0	0	0	0	0
1990001	2010001	0	0	0	0	0	0	0	0	0	0	0	0	0	0	0	0	0	0	0	0	0	0	NA	NA	NA	NA	NA	NA	NA	NA	NA	NA
2000001	2020001	2	0.01	0	0	0	0	0	0	0	0	0	0	0	0	0	0	0	0	0	0	0	0	0	0	0	0	0	0	0	0	0	0
2010001	2030001	2	0.01	0	0	0	0	0	0	0	0	0	0	0	0	0	0	0	0	0	0	0	0	0	0	0	0	0	0	0	0	0	0
2020001	2040001	0	0	0	0	0	0	0	0	0	0	0	0	0	0	0	0	0	0	0	0	0	0	NA	NA	NA	NA	NA	NA	NA	NA	NA	NA
2030001	2050001	0	0	0	0	0	0	0	0	0	0	0	0	0	0	0	0	0	0	0	0	0	0	NA	NA	NA	NA	NA	NA	NA	NA	NA	NA
2040001	2060001	0	0	0	0	0	0	0	0	0	0	0	0	0	0	0	0	0	0	0	0	0	0	NA	NA	NA	NA	NA	NA	NA	NA	NA	NA
2050001	2070001	0	0	0	0	0	0	0	0	0	0	0	0	0	0	0	0	0	0	0	0	0	0	NA	NA	NA	NA	NA	NA	NA	NA	NA	NA
2060001	2080001	1	0.005	0	0	0	0	0	0	0	0	0	0	0	0	0	0	0	0	0	0	0	0	0	0	0	0	0	0	0	0	0	0
2070001	2090001	1	0.005	0	0	0	0	0	0	0	0	0	0	0	0	0	0	0	0	0	0	0	0	0	0	0	0	0	0	0	0	0	0
2080001	2100001	0	0	0	0	0	0	0	0	0	0	0	0	0	0	0	0	0	0	0	0	0	0	NA	NA	NA	NA	NA	NA	NA	NA	NA	NA
2090001	2110001	0	0	0	0	0	0	0	0	0	0	0	0	0	0	0	0	0	0	0	0	0	0	NA	NA	NA	NA	NA	NA	NA	NA	NA	NA
2100001	2120001	0	0	0	0	0	0	0	0	0	0	0	0	0	0	0	0	0	0	0	0	0	0	NA	NA	NA	NA	NA	NA	NA	NA	NA	NA
2110001	2130001	5	0.025	3	3	3	3	0	3	3	2	2	0	0.015	0.015	0.015	0.015	0	0.015	0.015	0.01	0.01	0	60	60	60	60	0	60	60	40	40	0
2120001	2140001	5	0.025	3	3	3	3	0	3	3	2	2	0	0.015	0.015	0.015	0.015	0	0.015	0.015	0.01	0.01	0	60	60	60	60	0	60	60	40	40	0
2130001	2150001	70	0.35	37	43	39	35	26	26	28	30	26	24	0.185	0.215	0.195	0.175	0.13	0.13	0.14	0.15	0.13	0.12	52.8571	61.4286	55.7143	50	37.1429	37.1429	40	42.8571	37.1429	34.2857
2140001	2160001	147	0.735	79	82	82	82	57	51	59	61	60	49	0.395	0.41	0.41	0.41	0.285	0.255	0.295	0.305	0.3	0.245	53.7415	55.7823	55.7823	55.7823	38.7755	34.6939	40.1361	41.4966	40.8163	33.3333
2150001	2170001	185	0.925	117	107	110	123	40	65	63	69	68	74	0.585	0.535	0.55	0.615	0.2	0.325	0.315	0.345	0.34	0.37	63.2432	57.8378	59.4595	66.4865	21.6216	35.1351	34.0541	37.2973	36.7568	40
2160001	2180001	108	0.54	75	68	67	76	9	40	32	38	34	49	0.375	0.34	0.335	0.38	0.045	0.2	0.16	0.19	0.17	0.245	69.4444	62.963	62.037	70.3704	8.33333	37.037	29.6296	35.1852	31.4815	45.3704
2170001	2190001	28	0.14	21	21	16	17	0	8	16	8	16	13	0.105	0.105	0.08	0.085	0	0.04	0.08	0.04	0.08	0.065	75	75	57.1429	60.7143	0	28.5714	57.1429	28.5714	57.1429	46.4286
2180001	2200001	34	0.17	22	24	20	19	2	11	17	11	19	17	0.11	0.12	0.1	0.095	0.01	0.055	0.085	0.055	0.095	0.085	64.7059	70.5882	58.8235	55.8824	5.88235	32.3529	50	32.3529	55.8824	50
2190001	2210001	6	0.03	1	3	4	2	2	3	1	3	3	4	0.005	0.015	0.02	0.01	0.01	0.015	0.005	0.015	0.015	0.02	16.6667	50	66.6667	33.3333	33.3333	50	16.6667	50	50	66.6667
2200001	2220001	54	0.27	28	31	25	27	25	25	17	35	19	26	0.14	0.155	0.125	0.135	0.125	0.125	0.085	0.175	0.095	0.13	51.8519	57.4074	46.2963	50	46.2963	46.2963	31.4815	64.8148	35.1852	48.1481
2210001	2230001	162	0.81	77	83	76	62	84	59	73	90	70	82	0.385	0.415	0.38	0.31	0.42	0.295	0.365	0.45	0.35	0.41	47.5309	51.2346	46.9136	38.2716	51.8519	36.4198	45.0617	55.5556	43.2099	50.6173
2220001	2240001	117	0.585	51	53	56	38	61	37	59	60	54	62	0.255	0.265	0.28	0.19	0.305	0.185	0.295	0.3	0.27	0.31	43.5897	45.2991	47.8632	32.4786	52.1368	31.6239	50.4274	51.2821	46.1538	52.9915
2230001	2250001	9	0.045	2	1	5	3	2	3	3	5	3	6	0.01	0.005	0.025	0.015	0.01	0.015	0.015	0.025	0.015	0.03	22.2222	11.1111	55.5556	33.3333	22.2222	33.3333	33.3333	55.5556	33.3333	66.6667
2240001	2260001	0	0	0	0	0	0	0	0	0	0	0	0	0	0	0	0	0	0	0	0	0	0	NA	NA	NA	NA	NA	NA	NA	NA	NA	NA
2250001	2270001	2	0.01	1	0	0	0	1	1	1	0	0	0	0.005	0	0	0	0.005	0.005	0.005	0	0	0	50	0	0	0	50	50	50	0	0	0
2260001	2280001	4	0.02	1	0	0	0	1	1	1	0	0	0	0.005	0	0	0	0.005	0.005	0.005	0	0	0	25	0	0	0	25	25	25	0	0	0
2270001	2290001	2	0.01	0	0	0	0	0	0	0	0	0	0	0	0	0	0	0	0	0	0	0	0	0	0	0	0	0	0	0	0	0	0
2280001	2300001	0	0	0	0	0	0	0	0	0	0	0	0	0	0	0	0	0	0	0	0	0	0	NA	NA	NA	NA	NA	NA	NA	NA	NA	NA
2290001	2310001	1	0.005	0	1	0	0	1	0	0	1	1	0	0	0.005	0	0	0.005	0	0	0.005	0.005	0	0	100	0	0	100	0	0	100	100	0
2300001	2320001	6	0.03	0	2	1	3	1	0	0	1	3	2	0	0.01	0.005	0.015	0.005	0	0	0.005	0.015	0.01	0	33.3333	16.6667	50	16.6667	0	0	16.6667	50	33.3333
2310001	2330001	5	0.025	0	1	1	3	0	0	0	0	2	2	0	0.005	0.005	0.015	0	0	0	0	0.01	0.01	0	20	20	60	0	0	0	0	40	40
2320001	2340001	1	0.005	0	0	0	0	0	0	0	0	0	0	0	0	0	0	0	0	0	0	0	0	0	0	0	0	0	0	0	0	0	0
2330001	2350001	1	0.005	0	0	0	0	0	0	0	0	0	0	0	0	0	0	0	0	0	0	0	0	0	0	0	0	0	0	0	0	0	0
2340001	2360001	0	0	0	0	0	0	0	0	0	0	0	0	0	0	0	0	0	0	0	0	0	0	NA	NA	NA	NA	NA	NA	NA	NA	NA	NA
2350001	2370001	4	0.02	0	0	0	1	0	0	1	0	1	1	0	0	0	0.005	0	0	0.005	0	0.005	0.005	0	0	0	25	0	0	25	0	25	25
2360001	2380001	5	0.025	0	0	1	1	0	1	1	1	1	2	0	0	0.005	0.005	0	0.005	0.005	0.005	0.005	0.01	0	0	20	20	0	20	20	20	20	40
2370001	2390001	1	0.005	0	0	1	0	0	1	0	1	0	1	0	0	0.005	0	0	0.005	0	0.005	0	0.005	0	0	100	0	0	100	0	100	0	100
2380001	2400001	2	0.01	0	0	0	0	0	0	2	0	2	2	0	0	0	0	0	0	0.01	0	0.01	0.01	0	0	0	0	0	0	100	0	100	100
2390001	2410001	2	0.01	0	0	0	0	0	0	2	0	2	2	0	0	0	0	0	0	0.01	0	0.01	0.01	0	0	0	0	0	0	100	0	100	100
2400001	2420001	3	0.015	1	0	0	0	1	1	3	0	2	2	0.005	0	0	0	0.005	0.005	0.015	0	0.01	0.01	33.3333	0	0	0	33.3333	33.3333	100	0	66.6667	66.6667
2410001	2430001	4	0.02	1	0	0	0	1	1	3	0	2	2	0.005	0	0	0	0.005	0.005	0.015	0	0.01	0.01	25	0	0	0	25	25	75	0	50	50
2420001	2440001	1	0.005	0	0	0	0	0	0	0	0	0	0	0	0	0	0	0	0	0	0	0	0	0	0	0	0	0	0	0	0	0	0
2430001	2450001	0	0	0	0	0	0	0	0	0	0	0	0	0	0	0	0	0	0	0	0	0	0	NA	NA	NA	NA	NA	NA	NA	NA	NA	NA
2440001	2460001	0	0	0	0	0	0	0	0	0	0	0	0	0	0	0	0	0	0	0	0	0	0	NA	NA	NA	NA	NA	NA	NA	NA	NA	NA
2450001	2470001	0	0	0	0	0	0	0	0	0	0	0	0	0	0	0	0	0	0	0	0	0	0	NA	NA	NA	NA	NA	NA	NA	NA	NA	NA
2460001	2480001	0	0	0	0	0	0	0	0	0	0	0	0	0	0	0	0	0	0	0	0	0	0	NA	NA	NA	NA	NA	NA	NA	NA	NA	NA
2470001	2490001	0	0	0	0	0	0	0	0	0	0	0	0	0	0	0	0	0	0	0	0	0	0	NA	NA	NA	NA	NA	NA	NA	NA	NA	NA
2480001	2500001	2	0.01	0	0	0	0	0	0	0	0	0	1	0	0	0	0	0	0	0	0	0	0.005	0	0	0	0	0	0	0	0	0	50
2490001	2510001	2	0.01	0	0	0	0	0	0	0	0	0	1	0	0	0	0	0	0	0	0	0	0.005	0	0	0	0	0	0	0	0	0	50
2500001	2520001	16	0.08	4	2	0	1	6	4	5	2	2	1	0.02	0.01	0	0.005	0.03	0.02	0.025	0.01	0.01	0.005	25	12.5	0	6.25	37.5	25	31.25	12.5	12.5	6.25
2510001	2530001	19	0.095	4	2	0	1	6	4	5	2	2	1	0.02	0.01	0	0.005	0.03	0.02	0.025	0.01	0.01	0.005	21.0526	10.5263	0	5.26316	31.5789	21.0526	26.3158	10.5263	10.5263	5.26316
2520001	2540001	7	0.035	0	0	0	0	0	1	0	1	0	1	0	0	0	0	0	0.005	0	0.005	0	0.005	0	0	0	0	0	14.2857	0	14.2857	0	14.2857
2530001	2550001	4	0.02	0	0	0	0	0	1	0	1	0	1	0	0	0	0	0	0.005	0	0.005	0	0.005	0	0	0	0	0	25	0	25	0	25
2540001	2560001	1	0.005	0	0	1	0	0	1	0	1	0	1	0	0	0.005	0	0	0.005	0	0.005	0	0.005	0	0	100	0	0	100	0	100	0	100
2550001	2570001	1	0.005	0	0	1	0	0	1	0	1	0	1	0	0	0.005	0	0	0.005	0	0.005	0	0.005	0	0	100	0	0	100	0	100	0	100
2560001	2580001	0	0	0	0	0	0	0	0	0	0	0	0	0	0	0	0	0	0	0	0	0	0	NA	NA	NA	NA	NA	NA	NA	NA	NA	NA
2570001	2590001	0	0	0	0	0	0	0	0	0	0	0	0	0	0	0	0	0	0	0	0	0	0	NA	NA	NA	NA	NA	NA	NA	NA	NA	NA
2580001	2600001	2	0.01	1	0	0	0	1	1	1	0	1	1	0.005	0	0	0	0.005	0.005	0.005	0	0.005	0.005	50	0	0	0	50	50	50	0	50	50
2590001	2610001	3	0.015	1	0	1	0	1	2	1	1	1	2	0.005	0	0.005	0	0.005	0.01	0.005	0.005	0.005	0.01	33.3333	0	33.3333	0	33.3333	66.6667	33.3333	33.3333	33.3333	66.6667
2600001	2620001	2	0.01	0	0	1	0	0	1	0	1	0	1	0	0	0.005	0	0	0.005	0	0.005	0	0.005	0	0	50	0	0	50	0	50	0	50
2610001	2630001	1	0.005	0	0	0	0	0	0	0	0	0	0	0	0	0	0	0	0	0	0	0	0	0	0	0	0	0	0	0	0	0	0
2620001	2640001	0	0	0	0	0	0	0	0	0	0	0	0	0	0	0	0	0	0	0	0	0	0	NA	NA	NA	NA	NA	NA	NA	NA	NA	NA
2630001	2650001	0	0	0	0	0	0	0	0	0	0	0	0	0	0	0	0	0	0	0	0	0	0	NA	NA	NA	NA	NA	NA	NA	NA	NA	NA
2640001	2660001	3	0.015	0	0	1	2	0	1	2	1	2	3	0	0	0.005	0.01	0	0.005	0.01	0.005	0.01	0.015	0	0	33.3333	66.6667	0	33.3333	66.6667	33.3333	66.6667	100
2650001	2670001	5	0.025	0	0	1	2	0	1	2	1	2	3	0	0	0.005	0.01	0	0.005	0.01	0.005	0.01	0.015	0	0	20	40	0	20	40	20	40	60
2660001	2680001	3	0.015	0	0	0	0	0	0	0	0	0	1	0	0	0	0	0	0	0	0	0	0.005	0	0	0	0	0	0	0	0	0	33.3333
2670001	2690001	1	0.005	0	0	0	0	0	0	0	0	0	1	0	0	0	0	0	0	0	0	0	0.005	0	0	0	0	0	0	0	0	0	100
2680001	2700001	5	0.025	0	0	0	1	0	0	1	0	1	1	0	0	0	0.005	0	0	0.005	0	0.005	0.005	0	0	0	20	0	0	20	0	20	20
2690001	2710001	5	0.025	0	0	0	1	0	0	1	0	1	1	0	0	0	0.005	0	0	0.005	0	0.005	0.005	0	0	0	20	0	0	20	0	20	20
2700001	2720001	1	0.005	1	0	0	0	1	1	1	0	0	0	0.005	0	0	0	0.005	0.005	0.005	0	0	0	100	0	0	0	100	100	100	0	0	0
2710001	2730001	3	0.015	1	0	0	0	1	1	1	0	0	0	0.005	0	0	0	0.005	0.005	0.005	0	0	0	33.3333	0	0	0	33.3333	33.3333	33.3333	0	0	0
2720001	2740001	2	0.01	0	0	0	0	0	0	0	0	0	0	0	0	0	0	0	0	0	0	0	0	0	0	0	0	0	0	0	0	0	0
2730001	2750001	0	0	0	0	0	0	0	0	0	0	0	0	0	0	0	0	0	0	0	0	0	0	NA	NA	NA	NA	NA	NA	NA	NA	NA	NA
2740001	2760001	0	0	0	0	0	0	0	0	0	0	0	0	0	0	0	0	0	0	0	0	0	0	NA	NA	NA	NA	NA	NA	NA	NA	NA	NA
2750001	2770001	1	0.005	0	0	0	0	0	0	0	0	0	0	0	0	0	0	0	0	0	0	0	0	0	0	0	0	0	0	0	0	0	0
2760001	2780001	1	0.005	0	0	0	0	0	0	0	0	0	0	0	0	0	0	0	0	0	0	0	0	0	0	0	0	0	0	0	0	0	0
2770001	2790001	3	0.015	1	0	0	0	1	1	1	0	0	0	0.005	0	0	0	0.005	0.005	0.005	0	0	0	33.3333	0	0	0	33.3333	33.3333	33.3333	0	0	0
2780001	2800001	3	0.015	1	0	0	0	1	1	1	0	0	0	0.005	0	0	0	0.005	0.005	0.005	0	0	0	33.3333	0	0	0	33.3333	33.3333	33.3333	0	0	0
2790001	2810001	0	0	0	0	0	0	0	0	0	0	0	0	0	0	0	0	0	0	0	0	0	0	NA	NA	NA	NA	NA	NA	NA	NA	NA	NA
2800001	2820001	1	0.005	0	0	0	0	0	0	0	0	0	0	0	0	0	0	0	0	0	0	0	0	0	0	0	0	0	0	0	0	0	0
2810001	2830001	2	0.01	0	0	0	0	0	0	0	0	0	0	0	0	0	0	0	0	0	0	0	0	0	0	0	0	0	0	0	0	0	0
2820001	2840001	1	0.005	0	0	0	0	0	0	0	0	0	0	0	0	0	0	0	0	0	0	0	0	0	0	0	0	0	0	0	0	0	0
2830001	2850001	0	0	0	0	0	0	0	0	0	0	0	0	0	0	0	0	0	0	0	0	0	0	NA	NA	NA	NA	NA	NA	NA	NA	NA	NA
2840001	2860001	0	0	0	0	0	0	0	0	0	0	0	0	0	0	0	0	0	0	0	0	0	0	NA	NA	NA	NA	NA	NA	NA	NA	NA	NA
2850001	2870001	1	0.005	0	1	1	0	0	0	0	0	1	1	0	0.005	0.005	0	0	0	0	0	0.005	0.005	0	100	100	0	0	0	0	0	100	100
2860001	2880001	2	0.01	0	1	1	1	0	0	1	0	2	2	0	0.005	0.005	0.005	0	0	0.005	0	0.01	0.01	0	50	50	50	0	0	50	0	100	100
2870001	2890001	1	0.005	0	0	0	1	0	0	1	0	1	1	0	0	0	0.005	0	0	0.005	0	0.005	0.005	0	0	0	100	0	0	100	0	100	100
2880001	2900001	2	0.01	0	0	0	0	0	0	0	0	0	0	0	0	0	0	0	0	0	0	0	0	0	0	0	0	0	0	0	0	0	0
2890001	2910001	3	0.015	0	0	0	0	0	0	0	0	0	0	0	0	0	0	0	0	0	0	0	0	0	0	0	0	0	0	0	0	0	0
2900001	2920001	1	0.005	0	0	0	0	0	0	0	0	0	0	0	0	0	0	0	0	0	0	0	0	0	0	0	0	0	0	0	0	0	0
2910001	2930001	0	0	0	0	0	0	0	0	0	0	0	0	0	0	0	0	0	0	0	0	0	0	NA	NA	NA	NA	NA	NA	NA	NA	NA	NA
2920001	2940001	0	0	0	0	0	0	0	0	0	0	0	0	0	0	0	0	0	0	0	0	0	0	NA	NA	NA	NA	NA	NA	NA	NA	NA	NA
2930001	2950001	0	0	0	0	0	0	0	0	0	0	0	0	0	0	0	0	0	0	0	0	0	0	NA	NA	NA	NA	NA	NA	NA	NA	NA	NA
2940001	2960001	2	0.01	0	0	1	0	0	1	0	1	0	1	0	0	0.005	0	0	0.005	0	0.005	0	0.005	0	0	50	0	0	50	0	50	0	50
2950001	2970001	3	0.015	0	0	1	0	0	1	0	1	0	1	0	0	0.005	0	0	0.005	0	0.005	0	0.005	0	0	33.3333	0	0	33.3333	0	33.3333	0	33.3333
2960001	2980001	2	0.01	0	0	0	0	0	0	0	1	0	1	0	0	0	0	0	0	0	0.005	0	0.005	0	0	0	0	0	0	0	50	0	50
2970001	2990001	1	0.005	0	0	0	0	0	0	0	1	0	1	0	0	0	0	0	0	0	0.005	0	0.005	0	0	0	0	0	0	0	100	0	100
2980001	3000001	0	0	0	0	0	0	0	0	0	0	0	0	0	0	0	0	0	0	0	0	0	0	NA	NA	NA	NA	NA	NA	NA	NA	NA	NA
2990001	3010001	1	0.005	0	0	0	0	0	0	0	0	0	0	0	0	0	0	0	0	0	0	0	0	0	0	0	0	0	0	0	0	0	0
3000001	3020001	1	0.005	0	0	0	0	0	0	0	0	0	0	0	0	0	0	0	0	0	0	0	0	0	0	0	0	0	0	0	0	0	0
3010001	3030001	1	0.005	0	0	0	0	0	0	0	0	0	0	0	0	0	0	0	0	0	0	0	0	0	0	0	0	0	0	0	0	0	0
3020001	3040001	1	0.005	0	0	0	0	0	0	0	0	0	0	0	0	0	0	0	0	0	0	0	0	0	0	0	0	0	0	0	0	0	0
3030001	3050001	0	0	0	0	0	0	0	0	0	0	0	0	0	0	0	0	0	0	0	0	0	0	NA	NA	NA	NA	NA	NA	NA	NA	NA	NA
3040001	3060001	2	0.01	0	0	0	0	0	0	2	0	0	2	0	0	0	0	0	0	0.01	0	0	0.01	0	0	0	0	0	0	100	0	0	100
3050001	3070001	5	0.025	0	0	0	2	0	0	4	0	2	4	0	0	0	0.01	0	0	0.02	0	0.01	0.02	0	0	0	40	0	0	80	0	40	80
3060001	3080001	3	0.015	0	0	0	2	0	0	2	0	2	2	0	0	0	0.01	0	0	0.01	0	0.01	0.01	0	0	0	66.6667	0	0	66.6667	0	66.6667	66.6667
3070001	3090001	0	0	0	0	0	0	0	0	0	0	0	0	0	0	0	0	0	0	0	0	0	0	NA	NA	NA	NA	NA	NA	NA	NA	NA	NA
3080001	3100001	0	0	0	0	0	0	0	0	0	0	0	0	0	0	0	0	0	0	0	0	0	0	NA	NA	NA	NA	NA	NA	NA	NA	NA	NA
3090001	3110001	0	0	0	0	0	0	0	0	0	0	0	0	0	0	0	0	0	0	0	0	0	0	NA	NA	NA	NA	NA	NA	NA	NA	NA	NA
3100001	3120001	4	0.02	0	0	1	1	1	1	2	2	1	3	0	0	0.005	0.005	0.005	0.005	0.01	0.01	0.005	0.015	0	0	25	25	25	25	50	50	25	75
3110001	3130001	5	0.025	0	0	1	1	1	1	2	2	1	3	0	0	0.005	0.005	0.005	0.005	0.01	0.01	0.005	0.015	0	0	20	20	20	20	40	40	20	60
3120001	3140001	1	0.005	0	0	0	0	0	0	0	0	0	0	0	0	0	0	0	0	0	0	0	0	0	0	0	0	0	0	0	0	0	0
3130001	3150001	0	0	0	0	0	0	0	0	0	0	0	0	0	0	0	0	0	0	0	0	0	0	NA	NA	NA	NA	NA	NA	NA	NA	NA	NA
3140001	3160001	0	0	0	0	0	0	0	0	0	0	0	0	0	0	0	0	0	0	0	0	0	0	NA	NA	NA	NA	NA	NA	NA	NA	NA	NA
3150001	3170001	0	0	0	0	0	0	0	0	0	0	0	0	0	0	0	0	0	0	0	0	0	0	NA	NA	NA	NA	NA	NA	NA	NA	NA	NA
3160001	3180001	1	0.005	0	0	0	0	0	0	0	0	0	0	0	0	0	0	0	0	0	0	0	0	0	0	0	0	0	0	0	0	0	0
3170001	3190001	1	0.005	0	0	0	0	0	0	0	0	0	0	0	0	0	0	0	0	0	0	0	0	0	0	0	0	0	0	0	0	0	0
3180001	3200001	0	0	0	0	0	0	0	0	0	0	0	0	0	0	0	0	0	0	0	0	0	0	NA	NA	NA	NA	NA	NA	NA	NA	NA	NA
3190001	3210001	0	0	0	0	0	0	0	0	0	0	0	0	0	0	0	0	0	0	0	0	0	0	NA	NA	NA	NA	NA	NA	NA	NA	NA	NA
3200001	3220001	0	0	0	0	0	0	0	0	0	0	0	0	0	0	0	0	0	0	0	0	0	0	NA	NA	NA	NA	NA	NA	NA	NA	NA	NA
3210001	3230001	0	0	0	0	0	0	0	0	0	0	0	0	0	0	0	0	0	0	0	0	0	0	NA	NA	NA	NA	NA	NA	NA	NA	NA	NA
3220001	3240001	0	0	0	0	0	0	0	0	0	0	0	0	0	0	0	0	0	0	0	0	0	0	NA	NA	NA	NA	NA	NA	NA	NA	NA	NA
3230001	3250001	8	0.04	0	0	0	0	0	0	1	2	0	4	0	0	0	0	0	0	0.005	0.01	0	0.02	0	0	0	0	0	0	12.5	25	0	50
3240001	3260001	8	0.04	0	0	0	0	0	0	1	2	0	4	0	0	0	0	0	0	0.005	0.01	0	0.02	0	0	0	0	0	0	12.5	25	0	50
3250001	3270001	0	0	0	0	0	0	0	0	0	0	0	0	0	0	0	0	0	0	0	0	0	0	NA	NA	NA	NA	NA	NA	NA	NA	NA	NA
3260001	3280001	2	0.01	0	0	0	0	0	0	0	0	0	0	0	0	0	0	0	0	0	0	0	0	0	0	0	0	0	0	0	0	0	0
3270001	3290001	2	0.01	0	0	0	0	0	0	0	0	0	0	0	0	0	0	0	0	0	0	0	0	0	0	0	0	0	0	0	0	0	0
3280001	3300001	0	0	0	0	0	0	0	0	0	0	0	0	0	0	0	0	0	0	0	0	0	0	NA	NA	NA	NA	NA	NA	NA	NA	NA	NA
3290001	3310001	0	0	0	0	0	0	0	0	0	0	0	0	0	0	0	0	0	0	0	0	0	0	NA	NA	NA	NA	NA	NA	NA	NA	NA	NA
3300001	3320001	0	0	0	0	0	0	0	0	0	0	0	0	0	0	0	0	0	0	0	0	0	0	NA	NA	NA	NA	NA	NA	NA	NA	NA	NA
3310001	3330001	3	0.015	0	0	0	0	0	2	1	1	0	1	0	0	0	0	0	0.01	0.005	0.005	0	0.005	0	0	0	0	0	66.6667	33.3333	33.3333	0	33.3333
3320001	3340001	4	0.02	0	0	0	0	0	2	1	1	0	1	0	0	0	0	0	0.01	0.005	0.005	0	0.005	0	0	0	0	0	50	25	25	0	25
3330001	3350001	1	0.005	0	0	0	0	0	0	0	0	0	0	0	0	0	0	0	0	0	0	0	0	0	0	0	0	0	0	0	0	0	0
3340001	3360001	0	0	0	0	0	0	0	0	0	0	0	0	0	0	0	0	0	0	0	0	0	0	NA	NA	NA	NA	NA	NA	NA	NA	NA	NA
3350001	3370001	2	0.01	0	0	0	2	0	0	2	0	1	2	0	0	0	0.01	0	0	0.01	0	0.005	0.01	0	0	0	100	0	0	100	0	50	100
3360001	3380001	3	0.015	0	0	0	2	0	0	3	0	1	3	0	0	0	0.01	0	0	0.015	0	0.005	0.015	0	0	0	66.6667	0	0	100	0	33.3333	100
3370001	3390001	2	0.01	0	0	0	0	0	0	1	0	0	2	0	0	0	0	0	0	0.005	0	0	0.01	0	0	0	0	0	0	50	0	0	100
3380001	3400001	3	0.015	0	0	0	2	0	0	2	0	1	3	0	0	0	0.01	0	0	0.01	0	0.005	0.015	0	0	0	66.6667	0	0	66.6667	0	33.3333	100
3390001	3410001	4	0.02	0	0	0	2	0	0	2	0	1	2	0	0	0	0.01	0	0	0.01	0	0.005	0.01	0	0	0	50	0	0	50	0	25	50
3400001	3420001	3	0.015	0	0	0	0	0	0	0	0	0	0	0	0	0	0	0	0	0	0	0	0	0	0	0	0	0	0	0	0	0	0
3410001	3430001	1	0.005	0	0	0	0	0	0	0	0	0	0	0	0	0	0	0	0	0	0	0	0	0	0	0	0	0	0	0	0	0	0
3420001	3440001	0	0	0	0	0	0	0	0	0	0	0	0	0	0	0	0	0	0	0	0	0	0	NA	NA	NA	NA	NA	NA	NA	NA	NA	NA
3430001	3450001	8	0.04	1	1	3	0	0	1	2	1	2	4	0.005	0.005	0.015	0	0	0.005	0.01	0.005	0.01	0.02	12.5	12.5	37.5	0	0	12.5	25	12.5	25	50
3440001	3460001	10	0.05	1	1	5	0	0	1	2	1	2	6	0.005	0.005	0.025	0	0	0.005	0.01	0.005	0.01	0.03	10	10	50	0	0	10	20	10	20	60
3450001	3470001	4	0.02	0	0	2	1	0	0	1	0	1	3	0	0	0.01	0.005	0	0	0.005	0	0.005	0.015	0	0	50	25	0	0	25	0	25	75
3460001	3480001	4	0.02	0	0	0	3	0	0	3	0	3	3	0	0	0	0.015	0	0	0.015	0	0.015	0.015	0	0	0	75	0	0	75	0	75	75
3470001	3490001	3	0.015	0	0	0	2	0	0	2	0	2	2	0	0	0	0.01	0	0	0.01	0	0.01	0.01	0	0	0	66.6667	0	0	66.6667	0	66.6667	66.6667
3480001	3500001	1	0.005	0	0	0	0	0	0	0	0	0	0	0	0	0	0	0	0	0	0	0	0	0	0	0	0	0	0	0	0	0	0
3490001	3510001	3	0.015	0	0	0	0	0	1	1	0	0	2	0	0	0	0	0	0.005	0.005	0	0	0.01	0	0	0	0	0	33.3333	33.3333	0	0	66.6667
3500001	3520001	3	0.015	0	0	0	0	0	1	1	0	0	2	0	0	0	0	0	0.005	0.005	0	0	0.01	0	0	0	0	0	33.3333	33.3333	0	0	66.6667
3510001	3530001	0	0	0	0	0	0	0	0	0	0	0	0	0	0	0	0	0	0	0	0	0	0	NA	NA	NA	NA	NA	NA	NA	NA	NA	NA
3520001	3540001	2	0.01	0	0	0	0	0	0	2	0	0	2	0	0	0	0	0	0	0.01	0	0	0.01	0	0	0	0	0	0	100	0	0	100
3530001	3550001	3	0.015	0	0	0	0	0	0	2	0	0	2	0	0	0	0	0	0	0.01	0	0	0.01	0	0	0	0	0	0	66.6667	0	0	66.6667
3540001	3560001	1	0.005	0	0	0	0	0	0	0	0	0	0	0	0	0	0	0	0	0	0	0	0	0	0	0	0	0	0	0	0	0	0
3550001	3570001	1	0.005	0	0	0	0	0	0	0	0	1	1	0	0	0	0	0	0	0	0	0.005	0.005	0	0	0	0	0	0	0	0	100	100
3560001	3580001	1	0.005	0	0	0	0	0	0	0	0	1	1	0	0	0	0	0	0	0	0	0.005	0.005	0	0	0	0	0	0	0	0	100	100
3570001	3590001	2	0.01	0	0	1	0	0	1	0	1	0	1	0	0	0.005	0	0	0.005	0	0.005	0	0.005	0	0	50	0	0	50	0	50	0	50
3580001	3600001	7	0.035	0	0	1	4	0	1	4	2	5	5	0	0	0.005	0.02	0	0.005	0.02	0.01	0.025	0.025	0	0	14.2857	57.1429	0	14.2857	57.1429	28.5714	71.4286	71.4286
3590001	3610001	6	0.03	0	0	1	4	0	1	4	2	5	5	0	0	0.005	0.02	0	0.005	0.02	0.01	0.025	0.025	0	0	16.6667	66.6667	0	16.6667	66.6667	33.3333	83.3333	83.3333
3600001	3620001	2	0.01	0	0	1	0	0	1	0	1	0	1	0	0	0.005	0	0	0.005	0	0.005	0	0.005	0	0	50	0	0	50	0	50	0	50
3610001	3630001	1	0.005	0	0	0	0	0	0	0	0	0	0	0	0	0	0	0	0	0	0	0	0	0	0	0	0	0	0	0	0	0	0
3620001	3640001	0	0	0	0	0	0	0	0	0	0	0	0	0	0	0	0	0	0	0	0	0	0	NA	NA	NA	NA	NA	NA	NA	NA	NA	NA
3630001	3650001	0	0	0	0	0	0	0	0	0	0	0	0	0	0	0	0	0	0	0	0	0	0	NA	NA	NA	NA	NA	NA	NA	NA	NA	NA
3640001	3660001	0	0	0	0	0	0	0	0	0	0	0	0	0	0	0	0	0	0	0	0	0	0	NA	NA	NA	NA	NA	NA	NA	NA	NA	NA
3650001	3670001	4	0.02	0	0	1	0	0	1	0	1	1	2	0	0	0.005	0	0	0.005	0	0.005	0.005	0.01	0	0	25	0	0	25	0	25	25	50
3660001	3680001	4	0.02	0	0	1	0	0	1	0	1	1	2	0	0	0.005	0	0	0.005	0	0.005	0.005	0.01	0	0	25	0	0	25	0	25	25	50
3670001	3690001	2	0.01	0	0	0	0	0	0	0	0	0	0	0	0	0	0	0	0	0	0	0	0	0	0	0	0	0	0	0	0	0	0
3680001	3700001	3	0.015	0	1	0	0	1	0	0	1	1	0	0	0.005	0	0	0.005	0	0	0.005	0.005	0	0	33.3333	0	0	33.3333	0	0	33.3333	33.3333	0
3690001	3710001	1	0.005	0	1	0	0	1	0	0	1	1	0	0	0.005	0	0	0.005	0	0	0.005	0.005	0	0	100	0	0	100	0	0	100	100	0
3700001	3720001	1	0.005	0	0	0	0	0	0	0	0	0	0	0	0	0	0	0	0	0	0	0	0	0	0	0	0	0	0	0	0	0	0
3710001	3730001	1	0.005	0	0	0	0	0	0	0	0	0	0	0	0	0	0	0	0	0	0	0	0	0	0	0	0	0	0	0	0	0	0
3720001	3740001	0	0	0	0	0	0	0	0	0	0	0	0	0	0	0	0	0	0	0	0	0	0	NA	NA	NA	NA	NA	NA	NA	NA	NA	NA
3730001	3750001	0	0	0	0	0	0	0	0	0	0	0	0	0	0	0	0	0	0	0	0	0	0	NA	NA	NA	NA	NA	NA	NA	NA	NA	NA
3740001	3760001	0	0	0	0	0	0	0	0	0	0	0	0	0	0	0	0	0	0	0	0	0	0	NA	NA	NA	NA	NA	NA	NA	NA	NA	NA
3750001	3770001	0	0	0	0	0	0	0	0	0	0	0	0	0	0	0	0	0	0	0	0	0	0	NA	NA	NA	NA	NA	NA	NA	NA	NA	NA
3760001	3780001	1	0.005	0	0	0	1	0	0	1	0	0	1	0	0	0	0.005	0	0	0.005	0	0	0.005	0	0	0	100	0	0	100	0	0	100
3770001	3790001	1	0.005	0	0	0	1	0	0	1	0	0	1	0	0	0	0.005	0	0	0.005	0	0	0.005	0	0	0	100	0	0	100	0	0	100
3780001	3800001	0	0	0	0	0	0	0	0	0	0	0	0	0	0	0	0	0	0	0	0	0	0	NA	NA	NA	NA	NA	NA	NA	NA	NA	NA
3790001	3810001	3	0.015	0	0	0	0	0	0	0	0	0	0	0	0	0	0	0	0	0	0	0	0	0	0	0	0	0	0	0	0	0	0
3800001	3820001	4	0.02	0	0	0	0	0	0	0	0	0	0	0	0	0	0	0	0	0	0	0	0	0	0	0	0	0	0	0	0	0	0
3810001	3830001	1	0.005	0	0	0	0	0	0	0	0	0	0	0	0	0	0	0	0	0	0	0	0	0	0	0	0	0	0	0	0	0	0
3820001	3840001	0	0	0	0	0	0	0	0	0	0	0	0	0	0	0	0	0	0	0	0	0	0	NA	NA	NA	NA	NA	NA	NA	NA	NA	NA
3830001	3850001	0	0	0	0	0	0	0	0	0	0	0	0	0	0	0	0	0	0	0	0	0	0	NA	NA	NA	NA	NA	NA	NA	NA	NA	NA
3840001	3860001	0	0	0	0	0	0	0	0	0	0	0	0	0	0	0	0	0	0	0	0	0	0	NA	NA	NA	NA	NA	NA	NA	NA	NA	NA
3850001	3870001	0	0	0	0	0	0	0	0	0	0	0	0	0	0	0	0	0	0	0	0	0	0	NA	NA	NA	NA	NA	NA	NA	NA	NA	NA
3860001	3880001	2	0.01	0	0	0	0	0	0	0	0	0	0	0	0	0	0	0	0	0	0	0	0	0	0	0	0	0	0	0	0	0	0
3870001	3890001	3	0.015	0	0	0	0	0	0	0	0	0	0	0	0	0	0	0	0	0	0	0	0	0	0	0	0	0	0	0	0	0	0
3880001	3900001	1	0.005	0	0	0	0	0	0	0	0	0	0	0	0	0	0	0	0	0	0	0	0	0	0	0	0	0	0	0	0	0	0
3890001	3910001	0	0	0	0	0	0	0	0	0	0	0	0	0	0	0	0	0	0	0	0	0	0	NA	NA	NA	NA	NA	NA	NA	NA	NA	NA
3900001	3920001	1	0.005	0	0	0	0	0	0	0	0	0	0	0	0	0	0	0	0	0	0	0	0	0	0	0	0	0	0	0	0	0	0
3910001	3930001	1	0.005	0	0	0	0	0	0	0	0	0	0	0	0	0	0	0	0	0	0	0	0	0	0	0	0	0	0	0	0	0	0
3920001	3940001	1	0.005	1	0	0	0	1	1	1	0	0	0	0.005	0	0	0	0.005	0.005	0.005	0	0	0	100	0	0	0	100	100	100	0	0	0
3930001	3950001	3	0.015	1	2	0	0	3	1	1	2	2	0	0.005	0.01	0	0	0.015	0.005	0.005	0.01	0.01	0	33.3333	66.6667	0	0	100	33.3333	33.3333	66.6667	66.6667	0
3940001	3960001	5	0.025	0	2	0	0	2	1	0	3	2	1	0	0.01	0	0	0.01	0.005	0	0.015	0.01	0.005	0	40	0	0	40	20	0	60	40	20
3950001	3970001	4	0.02	0	0	0	0	0	1	0	1	0	1	0	0	0	0	0	0.005	0	0.005	0	0.005	0	0	0	0	0	25	0	25	0	25
3960001	3980001	3	0.015	0	0	0	0	0	0	0	0	0	0	0	0	0	0	0	0	0	0	0	0	0	0	0	0	0	0	0	0	0	0
3970001	3990001	3	0.015	0	0	0	0	0	0	0	0	0	0	0	0	0	0	0	0	0	0	0	0	0	0	0	0	0	0	0	0	0	0
3980001	4000001	1	0.005	0	0	0	0	0	0	0	0	0	0	0	0	0	0	0	0	0	0	0	0	0	0	0	0	0	0	0	0	0	0
3990001	4010001	1	0.005	0	1	0	0	1	0	0	1	1	0	0	0.005	0	0	0.005	0	0	0.005	0.005	0	0	100	0	0	100	0	0	100	100	0
4000001	4020001	4	0.02	0	1	1	0	1	1	0	2	1	1	0	0.005	0.005	0	0.005	0.005	0	0.01	0.005	0.005	0	25	25	0	25	25	0	50	25	25
4010001	4030001	3	0.015	0	0	1	0	0	1	0	1	0	1	0	0	0.005	0	0	0.005	0	0.005	0	0.005	0	0	33.3333	0	0	33.3333	0	33.3333	0	33.3333
4020001	4040001	0	0	0	0	0	0	0	0	0	0	0	0	0	0	0	0	0	0	0	0	0	0	NA	NA	NA	NA	NA	NA	NA	NA	NA	NA
4030001	4050001	0	0	0	0	0	0	0	0	0	0	0	0	0	0	0	0	0	0	0	0	0	0	NA	NA	NA	NA	NA	NA	NA	NA	NA	NA
4040001	4060001	0	0	0	0	0	0	0	0	0	0	0	0	0	0	0	0	0	0	0	0	0	0	NA	NA	NA	NA	NA	NA	NA	NA	NA	NA
4050001	4070001	0	0	0	0	0	0	0	0	0	0	0	0	0	0	0	0	0	0	0	0	0	0	NA	NA	NA	NA	NA	NA	NA	NA	NA	NA
4060001	4080001	0	0	0	0	0	0	0	0	0	0	0	0	0	0	0	0	0	0	0	0	0	0	NA	NA	NA	NA	NA	NA	NA	NA	NA	NA
4070001	4090001	0	0	0	0	0	0	0	0	0	0	0	0	0	0	0	0	0	0	0	0	0	0	NA	NA	NA	NA	NA	NA	NA	NA	NA	NA
4080001	4100001	0	0	0	0	0	0	0	0	0	0	0	0	0	0	0	0	0	0	0	0	0	0	NA	NA	NA	NA	NA	NA	NA	NA	NA	NA
4090001	4110001	0	0	0	0	0	0	0	0	0	0	0	0	0	0	0	0	0	0	0	0	0	0	NA	NA	NA	NA	NA	NA	NA	NA	NA	NA
4100001	4120001	0	0	0	0	0	0	0	0	0	0	0	0	0	0	0	0	0	0	0	0	0	0	NA	NA	NA	NA	NA	NA	NA	NA	NA	NA
4110001	4130001	0	0	0	0	0	0	0	0	0	0	0	0	0	0	0	0	0	0	0	0	0	0	NA	NA	NA	NA	NA	NA	NA	NA	NA	NA
4120001	4140001	1	0.005	0	1	0	0	1	0	0	1	1	0	0	0.005	0	0	0.005	0	0	0.005	0.005	0	0	100	0	0	100	0	0	100	100	0
4130001	4150001	1	0.005	0	1	0	0	1	0	0	1	1	0	0	0.005	0	0	0.005	0	0	0.005	0.005	0	0	100	0	0	100	0	0	100	100	0
4140001	4160001	0	0	0	0	0	0	0	0	0	0	0	0	0	0	0	0	0	0	0	0	0	0	NA	NA	NA	NA	NA	NA	NA	NA	NA	NA
4150001	4170001	2	0.01	0	0	0	0	0	0	0	0	0	0	0	0	0	0	0	0	0	0	0	0	0	0	0	0	0	0	0	0	0	0
4160001	4180001	2	0.01	0	0	0	0	0	0	0	0	0	0	0	0	0	0	0	0	0	0	0	0	0	0	0	0	0	0	0	0	0	0
4170001	4190001	0	0	0	0	0	0	0	0	0	0	0	0	0	0	0	0	0	0	0	0	0	0	NA	NA	NA	NA	NA	NA	NA	NA	NA	NA
4180001	4200001	0	0	0	0	0	0	0	0	0	0	0	0	0	0	0	0	0	0	0	0	0	0	NA	NA	NA	NA	NA	NA	NA	NA	NA	NA
4190001	4210001	0	0	0	0	0	0	0	0	0	0	0	0	0	0	0	0	0	0	0	0	0	0	NA	NA	NA	NA	NA	NA	NA	NA	NA	NA
4200001	4220001	0	0	0	0	0	0	0	0	0	0	0	0	0	0	0	0	0	0	0	0	0	0	NA	NA	NA	NA	NA	NA	NA	NA	NA	NA
4210001	4230001	17	0.085	0	0	0	3	0	0	3	9	4	17	0	0	0	0.015	0	0	0.015	0.045	0.02	0.085	0	0	0	17.6471	0	0	17.6471	52.9412	23.5294	100
4220001	4240001	17	0.085	0	0	0	3	0	0	3	9	4	17	0	0	0	0.015	0	0	0.015	0.045	0.02	0.085	0	0	0	17.6471	0	0	17.6471	52.9412	23.5294	100
4230001	4250001	0	0	0	0	0	0	0	0	0	0	0	0	0	0	0	0	0	0	0	0	0	0	NA	NA	NA	NA	NA	NA	NA	NA	NA	NA
4240001	4260001	1	0.005	0	0	0	1	0	0	1	0	1	1	0	0	0	0.005	0	0	0.005	0	0.005	0.005	0	0	0	100	0	0	100	0	100	100
4250001	4270001	1	0.005	0	0	0	1	0	0	1	0	1	1	0	0	0	0.005	0	0	0.005	0	0.005	0.005	0	0	0	100	0	0	100	0	100	100
4260001	4280001	2	0.01	0	0	0	2	0	0	0	0	2	2	0	0	0	0.01	0	0	0	0	0.01	0.01	0	0	0	100	0	0	0	0	100	100
4270001	4290001	4	0.02	0	0	0	2	0	0	0	2	3	3	0	0	0	0.01	0	0	0	0.01	0.015	0.015	0	0	0	50	0	0	0	50	75	75
4280001	4300001	2	0.01	0	0	0	0	0	0	0	2	1	1	0	0	0	0	0	0	0	0.01	0.005	0.005	0	0	0	0	0	0	0	100	50	50
4290001	4310001	9	0.045	0	0	1	0	0	1	0	1	0	2	0	0	0.005	0	0	0.005	0	0.005	0	0.01	0	0	11.1111	0	0	11.1111	0	11.1111	0	22.2222
4300001	4320001	16	0.08	2	0	1	1	3	3	2	3	1	5	0.01	0	0.005	0.005	0.015	0.015	0.01	0.015	0.005	0.025	12.5	0	6.25	6.25	18.75	18.75	12.5	18.75	6.25	31.25
4310001	4330001	9	0.045	2	0	0	1	3	2	3	2	2	4	0.01	0	0	0.005	0.015	0.01	0.015	0.01	0.01	0.02	22.2222	0	0	11.1111	33.3333	22.2222	33.3333	22.2222	22.2222	44.4444
4320001	4340001	2	0.01	0	0	0	0	0	0	1	0	1	1	0	0	0	0	0	0	0.005	0	0.005	0.005	0	0	0	0	0	0	50	0	50	50
4330001	4350001	0	0	0	0	0	0	0	0	0	0	0	0	0	0	0	0	0	0	0	0	0	0	NA	NA	NA	NA	NA	NA	NA	NA	NA	NA
4340001	4360001	0	0	0	0	0	0	0	0	0	0	0	0	0	0	0	0	0	0	0	0	0	0	NA	NA	NA	NA	NA	NA	NA	NA	NA	NA
4350001	4370001	0	0	0	0	0	0	0	0	0	0	0	0	0	0	0	0	0	0	0	0	0	0	NA	NA	NA	NA	NA	NA	NA	NA	NA	NA
4360001	4380001	1	0.005	0	0	0	0	0	0	0	0	0	0	0	0	0	0	0	0	0	0	0	0	0	0	0	0	0	0	0	0	0	0
4370001	4390001	1	0.005	0	0	0	0	0	0	0	0	0	0	0	0	0	0	0	0	0	0	0	0	0	0	0	0	0	0	0	0	0	0
4380001	4400001	0	0	0	0	0	0	0	0	0	0	0	0	0	0	0	0	0	0	0	0	0	0	NA	NA	NA	NA	NA	NA	NA	NA	NA	NA
4390001	4410001	1	0.005	0	0	0	1	0	0	1	0	1	1	0	0	0	0.005	0	0	0.005	0	0.005	0.005	0	0	0	100	0	0	100	0	100	100
4400001	4420001	3	0.015	0	0	0	1	0	0	1	0	1	3	0	0	0	0.005	0	0	0.005	0	0.005	0.015	0	0	0	33.3333	0	0	33.3333	0	33.3333	100
4410001	4430001	2	0.01	0	0	0	0	0	0	0	0	0	2	0	0	0	0	0	0	0	0	0	0.01	0	0	0	0	0	0	0	0	0	100
4420001	4440001	0	0	0	0	0	0	0	0	0	0	0	0	0	0	0	0	0	0	0	0	0	0	NA	NA	NA	NA	NA	NA	NA	NA	NA	NA
4430001	4450001	0	0	0	0	0	0	0	0	0	0	0	0	0	0	0	0	0	0	0	0	0	0	NA	NA	NA	NA	NA	NA	NA	NA	NA	NA
4440001	4460001	0	0	0	0	0	0	0	0	0	0	0	0	0	0	0	0	0	0	0	0	0	0	NA	NA	NA	NA	NA	NA	NA	NA	NA	NA
4450001	4470001	0	0	0	0	0	0	0	0	0	0	0	0	0	0	0	0	0	0	0	0	0	0	NA	NA	NA	NA	NA	NA	NA	NA	NA	NA
4460001	4480001	0	0	0	0	0	0	0	0	0	0	0	0	0	0	0	0	0	0	0	0	0	0	NA	NA	NA	NA	NA	NA	NA	NA	NA	NA
4470001	4490001	0	0	0	0	0	0	0	0	0	0	0	0	0	0	0	0	0	0	0	0	0	0	NA	NA	NA	NA	NA	NA	NA	NA	NA	NA
4480001	4500001	0	0	0	0	0	0	0	0	0	0	0	0	0	0	0	0	0	0	0	0	0	0	NA	NA	NA	NA	NA	NA	NA	NA	NA	NA
4490001	4510001	0	0	0	0	0	0	0	0	0	0	0	0	0	0	0	0	0	0	0	0	0	0	NA	NA	NA	NA	NA	NA	NA	NA	NA	NA
4500001	4520001	5	0.025	1	0	1	0	0	1	3	1	2	2	0.005	0	0.005	0	0	0.005	0.015	0.005	0.01	0.01	20	0	20	0	0	20	60	20	40	40
4510001	4530001	5	0.025	1	0	1	0	0	1	3	1	2	2	0.005	0	0.005	0	0	0.005	0.015	0.005	0.01	0.01	20	0	20	0	0	20	60	20	40	40
4520001	4540001	2	0.01	0	0	0	0	0	0	0	0	0	0	0	0	0	0	0	0	0	0	0	0	0	0	0	0	0	0	0	0	0	0
4530001	4550001	2	0.01	0	0	0	0	0	0	0	0	0	0	0	0	0	0	0	0	0	0	0	0	0	0	0	0	0	0	0	0	0	0
4540001	4560001	1	0.005	0	0	0	0	0	0	0	0	0	0	0	0	0	0	0	0	0	0	0	0	0	0	0	0	0	0	0	0	0	0
4550001	4570001	2	0.01	0	0	0	0	0	0	0	0	0	0	0	0	0	0	0	0	0	0	0	0	0	0	0	0	0	0	0	0	0	0
4560001	4580001	3	0.015	0	0	0	0	0	0	2	0	0	2	0	0	0	0	0	0	0.01	0	0	0.01	0	0	0	0	0	0	66.6667	0	0	66.6667
4570001	4590001	3	0.015	0	0	1	0	0	1	2	1	0	3	0	0	0.005	0	0	0.005	0.01	0.005	0	0.015	0	0	33.3333	0	0	33.3333	66.6667	33.3333	0	100
4580001	4600001	1	0.005	0	0	1	0	0	1	0	1	0	1	0	0	0.005	0	0	0.005	0	0.005	0	0.005	0	0	100	0	0	100	0	100	0	100
4590001	4610001	1	0.005	0	0	0	0	0	0	0	0	0	0	0	0	0	0	0	0	0	0	0	0	0	0	0	0	0	0	0	0	0	0
4600001	4620001	2	0.01	0	0	0	1	0	0	1	0	1	1	0	0	0	0.005	0	0	0.005	0	0.005	0.005	0	0	0	50	0	0	50	0	50	50
4610001	4630001	2	0.01	0	0	0	1	0	0	1	0	1	1	0	0	0	0.005	0	0	0.005	0	0.005	0.005	0	0	0	50	0	0	50	0	50	50
4620001	4640001	1	0.005	0	0	0	0	0	0	0	0	0	0	0	0	0	0	0	0	0	0	0	0	0	0	0	0	0	0	0	0	0	0
4630001	4650001	0	0	0	0	0	0	0	0	0	0	0	0	0	0	0	0	0	0	0	0	0	0	NA	NA	NA	NA	NA	NA	NA	NA	NA	NA
4640001	4660001	2	0.01	0	0	0	0	0	0	0	0	0	0	0	0	0	0	0	0	0	0	0	0	0	0	0	0	0	0	0	0	0	0
4650001	4670001	2	0.01	0	0	0	0	0	0	0	0	0	0	0	0	0	0	0	0	0	0	0	0	0	0	0	0	0	0	0	0	0	0
4660001	4680001	0	0	0	0	0	0	0	0	0	0	0	0	0	0	0	0	0	0	0	0	0	0	NA	NA	NA	NA	NA	NA	NA	NA	NA	NA
4670001	4690001	0	0	0	0	0	0	0	0	0	0	0	0	0	0	0	0	0	0	0	0	0	0	NA	NA	NA	NA	NA	NA	NA	NA	NA	NA
4680001	4700001	1	0.005	0	0	0	0	0	0	0	0	0	0	0	0	0	0	0	0	0	0	0	0	0	0	0	0	0	0	0	0	0	0
4690001	4710001	1	0.005	0	0	0	0	0	0	0	0	0	0	0	0	0	0	0	0	0	0	0	0	0	0	0	0	0	0	0	0	0	0
4700001	4720001	1	0.005	0	0	0	0	0	0	0	0	0	0	0	0	0	0	0	0	0	0	0	0	0	0	0	0	0	0	0	0	0	0
4710001	4730001	1	0.005	0	0	0	0	0	0	0	0	0	0	0	0	0	0	0	0	0	0	0	0	0	0	0	0	0	0	0	0	0	0
4720001	4740001	0	0	0	0	0	0	0	0	0	0	0	0	0	0	0	0	0	0	0	0	0	0	NA	NA	NA	NA	NA	NA	NA	NA	NA	NA
4730001	4750001	0	0	0	0	0	0	0	0	0	0	0	0	0	0	0	0	0	0	0	0	0	0	NA	NA	NA	NA	NA	NA	NA	NA	NA	NA
4740001	4760001	0	0	0	0	0	0	0	0	0	0	0	0	0	0	0	0	0	0	0	0	0	0	NA	NA	NA	NA	NA	NA	NA	NA	NA	NA
4750001	4770001	1	0.005	0	0	0	0	0	0	1	0	0	1	0	0	0	0	0	0	0.005	0	0	0.005	0	0	0	0	0	0	100	0	0	100
4760001	4780001	2	0.01	0	1	0	0	1	0	1	1	1	1	0	0.005	0	0	0.005	0	0.005	0.005	0.005	0.005	0	50	0	0	50	0	50	50	50	50
4770001	4790001	1	0.005	0	1	0	0	1	0	0	1	1	0	0	0.005	0	0	0.005	0	0	0.005	0.005	0	0	100	0	0	100	0	0	100	100	0
4780001	4800001	1	0.005	0	0	1	0	0	1	0	1	0	1	0	0	0.005	0	0	0.005	0	0.005	0	0.005	0	0	100	0	0	100	0	100	0	100
4790001	4810001	1	0.005	0	0	1	0	0	1	0	1	0	1	0	0	0.005	0	0	0.005	0	0.005	0	0.005	0	0	100	0	0	100	0	100	0	100
4800001	4820001	0	0	0	0	0	0	0	0	0	0	0	0	0	0	0	0	0	0	0	0	0	0	NA	NA	NA	NA	NA	NA	NA	NA	NA	NA
4810001	4830001	0	0	0	0	0	0	0	0	0	0	0	0	0	0	0	0	0	0	0	0	0	0	NA	NA	NA	NA	NA	NA	NA	NA	NA	NA
4820001	4840001	1	0.005	1	0	0	0	1	1	1	0	0	0	0.005	0	0	0	0.005	0.005	0.005	0	0	0	100	0	0	0	100	100	100	0	0	0
4830001	4850001	2	0.01	2	0	0	0	2	2	2	0	0	0	0.01	0	0	0	0.01	0.01	0.01	0	0	0	100	0	0	0	100	100	100	0	0	0
4840001	4860001	1	0.005	1	0	0	0	1	1	1	0	0	0	0.005	0	0	0	0.005	0.005	0.005	0	0	0	100	0	0	0	100	100	100	0	0	0
4850001	4870001	1	0.005	0	0	1	0	0	1	0	1	0	1	0	0	0.005	0	0	0.005	0	0.005	0	0.005	0	0	100	0	0	100	0	100	0	100
4860001	4880001	2	0.01	0	0	1	0	0	1	0	1	0	1	0	0	0.005	0	0	0.005	0	0.005	0	0.005	0	0	50	0	0	50	0	50	0	50
4870001	4890001	1	0.005	0	0	0	0	0	0	0	0	0	0	0	0	0	0	0	0	0	0	0	0	0	0	0	0	0	0	0	0	0	0
4880001	4900001	0	0	0	0	0	0	0	0	0	0	0	0	0	0	0	0	0	0	0	0	0	0	NA	NA	NA	NA	NA	NA	NA	NA	NA	NA
4890001	4910001	0	0	0	0	0	0	0	0	0	0	0	0	0	0	0	0	0	0	0	0	0	0	NA	NA	NA	NA	NA	NA	NA	NA	NA	NA
4900001	4920001	0	0	0	0	0	0	0	0	0	0	0	0	0	0	0	0	0	0	0	0	0	0	NA	NA	NA	NA	NA	NA	NA	NA	NA	NA
4910001	4930001	0	0	0	0	0	0	0	0	0	0	0	0	0	0	0	0	0	0	0	0	0	0	NA	NA	NA	NA	NA	NA	NA	NA	NA	NA
4920001	4940001	0	0	0	0	0	0	0	0	0	0	0	0	0	0	0	0	0	0	0	0	0	0	NA	NA	NA	NA	NA	NA	NA	NA	NA	NA
4930001	4950001	0	0	0	0	0	0	0	0	0	0	0	0	0	0	0	0	0	0	0	0	0	0	NA	NA	NA	NA	NA	NA	NA	NA	NA	NA
4940001	4960001	0	0	0	0	0	0	0	0	0	0	0	0	0	0	0	0	0	0	0	0	0	0	NA	NA	NA	NA	NA	NA	NA	NA	NA	NA
4950001	4970001	0	0	0	0	0	0	0	0	0	0	0	0	0	0	0	0	0	0	0	0	0	0	NA	NA	NA	NA	NA	NA	NA	NA	NA	NA
4960001	4980001	1	0.005	0	0	0	0	0	0	0	0	0	0	0	0	0	0	0	0	0	0	0	0	0	0	0	0	0	0	0	0	0	0
4970001	4990001	1	0.005	0	0	0	0	0	0	0	0	0	0	0	0	0	0	0	0	0	0	0	0	0	0	0	0	0	0	0	0	0	0
4980001	5000001	0	0	0	0	0	0	0	0	0	0	0	0	0	0	0	0	0	0	0	0	0	0	NA	NA	NA	NA	NA	NA	NA	NA	NA	NA
4990001	5010001	1	0.005	0	0	1	1	0	0	0	1	1	0	0	0	0.005	0.005	0	0	0	0.005	0.005	0	0	0	100	100	0	0	0	100	100	0
5000001	5020001	2	0.01	1	0	1	1	1	1	1	1	1	0	0.005	0	0.005	0.005	0.005	0.005	0.005	0.005	0.005	0	50	0	50	50	50	50	50	50	50	0
5010001	5030001	1	0.005	1	0	0	0	1	1	1	0	0	0	0.005	0	0	0	0.005	0.005	0.005	0	0	0	100	0	0	0	100	100	100	0	0	0
5020001	5040001	1	0.005	0	0	1	0	0	1	0	1	0	1	0	0	0.005	0	0	0.005	0	0.005	0	0.005	0	0	100	0	0	100	0	100	0	100
5030001	5050001	1	0.005	0	0	1	0	0	1	0	1	0	1	0	0	0.005	0	0	0.005	0	0.005	0	0.005	0	0	100	0	0	100	0	100	0	100
5040001	5060001	7	0.035	0	0	0	0	0	0	0	3	1	2	0	0	0	0	0	0	0	0.015	0.005	0.01	0	0	0	0	0	0	0	42.8571	14.2857	28.5714
5050001	5070001	13	0.065	0	1	1	0	0	0	0	5	2	5	0	0.005	0.005	0	0	0	0	0.025	0.01	0.025	0	7.69231	7.69231	0	0	0	0	38.4615	15.3846	38.4615
5060001	5080001	19	0.095	0	1	2	0	2	1	0	6	3	5	0	0.005	0.01	0	0.01	0.005	0	0.03	0.015	0.025	0	5.26316	10.5263	0	10.5263	5.26316	0	31.5789	15.7895	26.3158
5070001	5090001	13	0.065	0	0	1	0	2	1	0	4	2	2	0	0	0.005	0	0.01	0.005	0	0.02	0.01	0.01	0	0	7.69231	0	15.3846	7.69231	0	30.7692	15.3846	15.3846
5080001	5100001	0	0	0	0	0	0	0	0	0	0	0	0	0	0	0	0	0	0	0	0	0	0	NA	NA	NA	NA	NA	NA	NA	NA	NA	NA
5090001	5110001	0	0	0	0	0	0	0	0	0	0	0	0	0	0	0	0	0	0	0	0	0	0	NA	NA	NA	NA	NA	NA	NA	NA	NA	NA
5100001	5120001	0	0	0	0	0	0	0	0	0	0	0	0	0	0	0	0	0	0	0	0	0	0	NA	NA	NA	NA	NA	NA	NA	NA	NA	NA
5110001	5130001	1	0.005	0	0	0	1	0	0	0	0	1	1	0	0	0	0.005	0	0	0	0	0.005	0.005	0	0	0	100	0	0	0	0	100	100
5120001	5140001	1	0.005	0	0	0	1	0	0	0	0	1	1	0	0	0	0.005	0	0	0	0	0.005	0.005	0	0	0	100	0	0	0	0	100	100
5130001	5150001	0	0	0	0	0	0	0	0	0	0	0	0	0	0	0	0	0	0	0	0	0	0	NA	NA	NA	NA	NA	NA	NA	NA	NA	NA
5140001	5160001	1	0.005	0	0	0	0	0	0	0	0	0	0	0	0	0	0	0	0	0	0	0	0	0	0	0	0	0	0	0	0	0	0
5150001	5170001	1	0.005	0	0	0	0	0	0	0	0	0	0	0	0	0	0	0	0	0	0	0	0	0	0	0	0	0	0	0	0	0	0
5160001	5180001	0	0	0	0	0	0	0	0	0	0	0	0	0	0	0	0	0	0	0	0	0	0	NA	NA	NA	NA	NA	NA	NA	NA	NA	NA
5170001	5190001	0	0	0	0	0	0	0	0	0	0	0	0	0	0	0	0	0	0	0	0	0	0	NA	NA	NA	NA	NA	NA	NA	NA	NA	NA
5180001	5200001	0	0	0	0	0	0	0	0	0	0	0	0	0	0	0	0	0	0	0	0	0	0	NA	NA	NA	NA	NA	NA	NA	NA	NA	NA
5190001	5210001	1	0.005	0	0	1	0	0	1	0	1	0	1	0	0	0.005	0	0	0.005	0	0.005	0	0.005	0	0	100	0	0	100	0	100	0	100
5200001	5220001	1	0.005	0	0	1	0	0	1	0	1	0	1	0	0	0.005	0	0	0.005	0	0.005	0	0.005	0	0	100	0	0	100	0	100	0	100
5210001	5230001	0	0	0	0	0	0	0	0	0	0	0	0	0	0	0	0	0	0	0	0	0	0	NA	NA	NA	NA	NA	NA	NA	NA	NA	NA
5220001	5240001	1	0.005	0	0	0	0	0	0	0	0	0	0	0	0	0	0	0	0	0	0	0	0	0	0	0	0	0	0	0	0	0	0
5230001	5250001	1	0.005	0	0	0	0	0	0	0	0	0	0	0	0	0	0	0	0	0	0	0	0	0	0	0	0	0	0	0	0	0	0
5240001	5260001	0	0	0	0	0	0	0	0	0	0	0	0	0	0	0	0	0	0	0	0	0	0	NA	NA	NA	NA	NA	NA	NA	NA	NA	NA
5250001	5270001	0	0	0	0	0	0	0	0	0	0	0	0	0	0	0	0	0	0	0	0	0	0	NA	NA	NA	NA	NA	NA	NA	NA	NA	NA
5260001	5280001	2	0.01	0	0	0	0	0	1	0	2	0	2	0	0	0	0	0	0.005	0	0.01	0	0.01	0	0	0	0	0	50	0	100	0	100
5270001	5290001	2	0.01	0	0	0	0	0	1	0	2	0	2	0	0	0	0	0	0.005	0	0.01	0	0.01	0	0	0	0	0	50	0	100	0	100
5280001	5300001	1	0.005	0	0	0	0	0	0	0	0	0	0	0	0	0	0	0	0	0	0	0	0	0	0	0	0	0	0	0	0	0	0
5290001	5310001	1	0.005	0	0	0	0	0	0	0	0	0	0	0	0	0	0	0	0	0	0	0	0	0	0	0	0	0	0	0	0	0	0
5300001	5320001	0	0	0	0	0	0	0	0	0	0	0	0	0	0	0	0	0	0	0	0	0	0	NA	NA	NA	NA	NA	NA	NA	NA	NA	NA
5310001	5330001	0	0	0	0	0	0	0	0	0	0	0	0	0	0	0	0	0	0	0	0	0	0	NA	NA	NA	NA	NA	NA	NA	NA	NA	NA
5320001	5340001	1	0.005	0	0	0	0	0	0	0	0	0	0	0	0	0	0	0	0	0	0	0	0	0	0	0	0	0	0	0	0	0	0
5330001	5350001	1	0.005	0	0	0	0	0	0	0	0	0	0	0	0	0	0	0	0	0	0	0	0	0	0	0	0	0	0	0	0	0	0
5340001	5360001	0	0	0	0	0	0	0	0	0	0	0	0	0	0	0	0	0	0	0	0	0	0	NA	NA	NA	NA	NA	NA	NA	NA	NA	NA
5350001	5370001	0	0	0	0	0	0	0	0	0	0	0	0	0	0	0	0	0	0	0	0	0	0	NA	NA	NA	NA	NA	NA	NA	NA	NA	NA
5360001	5380001	0	0	0	0	0	0	0	0	0	0	0	0	0	0	0	0	0	0	0	0	0	0	NA	NA	NA	NA	NA	NA	NA	NA	NA	NA
5370001	5390001	2	0.01	0	0	1	0	0	1	0	1	0	1	0	0	0.005	0	0	0.005	0	0.005	0	0.005	0	0	50	0	0	50	0	50	0	50
5380001	5400001	2	0.01	0	0	1	0	0	1	0	1	0	1	0	0	0.005	0	0	0.005	0	0.005	0	0.005	0	0	50	0	0	50	0	50	0	50
5390001	5410001	2	0.01	0	0	0	0	0	0	0	0	0	1	0	0	0	0	0	0	0	0	0	0.005	0	0	0	0	0	0	0	0	0	50
5400001	5420001	2	0.01	0	0	0	0	0	0	0	0	0	1	0	0	0	0	0	0	0	0	0	0.005	0	0	0	0	0	0	0	0	0	50
5410001	5430001	5	0.025	0	0	0	0	0	0	0	0	0	4	0	0	0	0	0	0	0	0	0	0.02	0	0	0	0	0	0	0	0	0	80
5420001	5440001	6	0.03	0	0	1	0	0	1	0	1	0	5	0	0	0.005	0	0	0.005	0	0.005	0	0.025	0	0	16.6667	0	0	16.6667	0	16.6667	0	83.3333
5430001	5450001	1	0.005	0	0	1	0	0	1	0	1	0	1	0	0	0.005	0	0	0.005	0	0.005	0	0.005	0	0	100	0	0	100	0	100	0	100
5440001	5460001	0	0	0	0	0	0	0	0	0	0	0	0	0	0	0	0	0	0	0	0	0	0	NA	NA	NA	NA	NA	NA	NA	NA	NA	NA
5450001	5470001	2	0.01	1	0	0	0	1	1	2	0	1	1	0.005	0	0	0	0.005	0.005	0.01	0	0.005	0.005	50	0	0	0	50	50	100	0	50	50
5460001	5480001	4	0.02	1	0	0	0	2	2	3	0	1	1	0.005	0	0	0	0.01	0.01	0.015	0	0.005	0.005	25	0	0	0	50	50	75	0	25	25
5470001	5490001	3	0.015	0	0	0	0	1	1	1	0	0	0	0	0	0	0	0.005	0.005	0.005	0	0	0	0	0	0	0	33.3333	33.3333	33.3333	0	0	0
5480001	5500001	1	0.005	0	0	0	0	0	0	0	0	0	0	0	0	0	0	0	0	0	0	0	0	0	0	0	0	0	0	0	0	0	0
5490001	5510001	0	0	0	0	0	0	0	0	0	0	0	0	0	0	0	0	0	0	0	0	0	0	NA	NA	NA	NA	NA	NA	NA	NA	NA	NA
5500001	5520001	2	0.01	0	0	0	0	0	0	0	0	0	0	0	0	0	0	0	0	0	0	0	0	0	0	0	0	0	0	0	0	0	0
5510001	5530001	2	0.01	0	0	0	0	0	0	0	0	0	0	0	0	0	0	0	0	0	0	0	0	0	0	0	0	0	0	0	0	0	0
5520001	5540001	0	0	0	0	0	0	0	0	0	0	0	0	0	0	0	0	0	0	0	0	0	0	NA	NA	NA	NA	NA	NA	NA	NA	NA	NA
5530001	5550001	0	0	0	0	0	0	0	0	0	0	0	0	0	0	0	0	0	0	0	0	0	0	NA	NA	NA	NA	NA	NA	NA	NA	NA	NA
5540001	5560001	1	0.005	0	0	0	0	0	1	1	1	1	0	0	0	0	0	0	0.005	0.005	0.005	0.005	0	0	0	0	0	0	100	100	100	100	0
5550001	5570001	1	0.005	0	0	0	0	0	1	1	1	1	0	0	0	0	0	0	0.005	0.005	0.005	0.005	0	0	0	0	0	0	100	100	100	100	0
5560001	5580001	0	0	0	0	0	0	0	0	0	0	0	0	0	0	0	0	0	0	0	0	0	0	NA	NA	NA	NA	NA	NA	NA	NA	NA	NA
5570001	5590001	0	0	0	0	0	0	0	0	0	0	0	0	0	0	0	0	0	0	0	0	0	0	NA	NA	NA	NA	NA	NA	NA	NA	NA	NA
5580001	5600001	0	0	0	0	0	0	0	0	0	0	0	0	0	0	0	0	0	0	0	0	0	0	NA	NA	NA	NA	NA	NA	NA	NA	NA	NA
5590001	5610001	1	0.005	0	0	0	0	0	0	0	0	0	0	0	0	0	0	0	0	0	0	0	0	0	0	0	0	0	0	0	0	0	0
5600001	5620001	5	0.025	0	3	3	0	0	0	0	0	3	3	0	0.015	0.015	0	0	0	0	0	0.015	0.015	0	60	60	0	0	0	0	0	60	60
5610001	5630001	5	0.025	0	3	3	1	0	0	1	0	3	4	0	0.015	0.015	0.005	0	0	0.005	0	0.015	0.02	0	60	60	20	0	0	20	0	60	80
5620001	5640001	1	0.005	0	0	0	1	0	0	1	0	0	1	0	0	0	0.005	0	0	0.005	0	0	0.005	0	0	0	100	0	0	100	0	0	100
5630001	5650001	0	0	0	0	0	0	0	0	0	0	0	0	0	0	0	0	0	0	0	0	0	0	NA	NA	NA	NA	NA	NA	NA	NA	NA	NA
5640001	5660001	0	0	0	0	0	0	0	0	0	0	0	0	0	0	0	0	0	0	0	0	0	0	NA	NA	NA	NA	NA	NA	NA	NA	NA	NA
5650001	5670001	0	0	0	0	0	0	0	0	0	0	0	0	0	0	0	0	0	0	0	0	0	0	NA	NA	NA	NA	NA	NA	NA	NA	NA	NA
5660001	5680001	0	0	0	0	0	0	0	0	0	0	0	0	0	0	0	0	0	0	0	0	0	0	NA	NA	NA	NA	NA	NA	NA	NA	NA	NA
5670001	5690001	0	0	0	0	0	0	0	0	0	0	0	0	0	0	0	0	0	0	0	0	0	0	NA	NA	NA	NA	NA	NA	NA	NA	NA	NA
5680001	5700001	0	0	0	0	0	0	0	0	0	0	0	0	0	0	0	0	0	0	0	0	0	0	NA	NA	NA	NA	NA	NA	NA	NA	NA	NA
5690001	5710001	0	0	0	0	0	0	0	0	0	0	0	0	0	0	0	0	0	0	0	0	0	0	NA	NA	NA	NA	NA	NA	NA	NA	NA	NA
5700001	5720001	1	0.005	0	0	0	0	1	0	1	1	0	1	0	0	0	0	0.005	0	0.005	0.005	0	0.005	0	0	0	0	100	0	100	100	0	100
5710001	5730001	7	0.035	0	0	1	1	1	2	2	2	0	2	0	0	0.005	0.005	0.005	0.01	0.01	0.01	0	0.01	0	0	14.2857	14.2857	14.2857	28.5714	28.5714	28.5714	0	28.5714
5720001	5740001	6	0.03	0	0	1	1	0	2	1	1	0	1	0	0	0.005	0.005	0	0.01	0.005	0.005	0	0.005	0	0	16.6667	16.6667	0	33.3333	16.6667	16.6667	0	16.6667
5730001	5750001	0	0	0	0	0	0	0	0	0	0	0	0	0	0	0	0	0	0	0	0	0	0	NA	NA	NA	NA	NA	NA	NA	NA	NA	NA
5740001	5760001	0	0	0	0	0	0	0	0	0	0	0	0	0	0	0	0	0	0	0	0	0	0	NA	NA	NA	NA	NA	NA	NA	NA	NA	NA
5750001	5770001	0	0	0	0	0	0	0	0	0	0	0	0	0	0	0	0	0	0	0	0	0	0	NA	NA	NA	NA	NA	NA	NA	NA	NA	NA
5760001	5780001	0	0	0	0	0	0	0	0	0	0	0	0	0	0	0	0	0	0	0	0	0	0	NA	NA	NA	NA	NA	NA	NA	NA	NA	NA
5770001	5790001	0	0	0	0	0	0	0	0	0	0	0	0	0	0	0	0	0	0	0	0	0	0	NA	NA	NA	NA	NA	NA	NA	NA	NA	NA
5780001	5800001	1	0.005	0	0	0	0	0	0	0	0	0	0	0	0	0	0	0	0	0	0	0	0	0	0	0	0	0	0	0	0	0	0
5790001	5810001	3	0.015	0	0	0	0	0	0	0	0	0	0	0	0	0	0	0	0	0	0	0	0	0	0	0	0	0	0	0	0	0	0
5800001	5820001	3	0.015	0	0	0	0	0	0	0	0	0	1	0	0	0	0	0	0	0	0	0	0.005	0	0	0	0	0	0	0	0	0	33.3333
5810001	5830001	2	0.01	0	0	0	0	0	0	0	0	0	1	0	0	0	0	0	0	0	0	0	0.005	0	0	0	0	0	0	0	0	0	50
5820001	5840001	3	0.015	2	0	0	2	2	2	0	0	2	2	0.01	0	0	0.01	0.01	0.01	0	0	0.01	0.01	66.6667	0	0	66.6667	66.6667	66.6667	0	0	66.6667	66.6667
5830001	5850001	2	0.01	2	0	0	2	2	2	0	0	2	2	0.01	0	0	0.01	0.01	0.01	0	0	0.01	0.01	100	0	0	100	100	100	0	0	100	100
5840001	5860001	0	0	0	0	0	0	0	0	0	0	0	0	0	0	0	0	0	0	0	0	0	0	NA	NA	NA	NA	NA	NA	NA	NA	NA	NA
5850001	5870001	3	0.015	0	0	0	0	0	0	3	0	0	3	0	0	0	0	0	0	0.015	0	0	0.015	0	0	0	0	0	0	100	0	0	100
5860001	5880001	5	0.025	0	0	1	0	0	1	3	1	0	4	0	0	0.005	0	0	0.005	0.015	0.005	0	0.02	0	0	20	0	0	20	60	20	0	80
5870001	5890001	2	0.01	0	0	1	0	0	1	0	1	0	1	0	0	0.005	0	0	0.005	0	0.005	0	0.005	0	0	50	0	0	50	0	50	0	50
5880001	5900001	2	0.01	0	0	0	0	0	0	0	0	0	0	0	0	0	0	0	0	0	0	0	0	0	0	0	0	0	0	0	0	0	0
5890001	5910001	2	0.01	0	0	0	0	0	0	0	0	0	0	0	0	0	0	0	0	0	0	0	0	0	0	0	0	0	0	0	0	0	0
5900001	5920001	0	0	0	0	0	0	0	0	0	0	0	0	0	0	0	0	0	0	0	0	0	0	NA	NA	NA	NA	NA	NA	NA	NA	NA	NA
5910001	5930001	0	0	0	0	0	0	0	0	0	0	0	0	0	0	0	0	0	0	0	0	0	0	NA	NA	NA	NA	NA	NA	NA	NA	NA	NA
5920001	5940001	0	0	0	0	0	0	0	0	0	0	0	0	0	0	0	0	0	0	0	0	0	0	NA	NA	NA	NA	NA	NA	NA	NA	NA	NA
5930001	5950001	4	0.02	0	0	0	1	0	0	2	0	2	2	0	0	0	0.005	0	0	0.01	0	0.01	0.01	0	0	0	25	0	0	50	0	50	50
5940001	5960001	5	0.025	0	0	0	1	0	0	2	0	2	2	0	0	0	0.005	0	0	0.01	0	0.01	0.01	0	0	0	20	0	0	40	0	40	40
5950001	5970001	1	0.005	0	0	0	0	0	0	0	0	0	0	0	0	0	0	0	0	0	0	0	0	0	0	0	0	0	0	0	0	0	0
5960001	5980001	1	0.005	0	0	0	0	0	0	0	0	0	0	0	0	0	0	0	0	0	0	0	0	0	0	0	0	0	0	0	0	0	0
5970001	5990001	1	0.005	0	0	0	0	0	0	0	0	0	0	0	0	0	0	0	0	0	0	0	0	0	0	0	0	0	0	0	0	0	0
5980001	6000001	0	0	0	0	0	0	0	0	0	0	0	0	0	0	0	0	0	0	0	0	0	0	NA	NA	NA	NA	NA	NA	NA	NA	NA	NA
5990001	6010001	0	0	0	0	0	0	0	0	0	0	0	0	0	0	0	0	0	0	0	0	0	0	NA	NA	NA	NA	NA	NA	NA	NA	NA	NA
6000001	6020001	0	0	0	0	0	0	0	0	0	0	0	0	0	0	0	0	0	0	0	0	0	0	NA	NA	NA	NA	NA	NA	NA	NA	NA	NA
6010001	6030001	1	0.005	0	0	0	0	0	0	0	0	0	0	0	0	0	0	0	0	0	0	0	0	0	0	0	0	0	0	0	0	0	0
6020001	6040001	2	0.01	0	1	0	0	1	0	0	1	1	0	0	0.005	0	0	0.005	0	0	0.005	0.005	0	0	50	0	0	50	0	0	50	50	0
6030001	6050001	2	0.01	0	1	0	0	1	0	0	1	1	0	0	0.005	0	0	0.005	0	0	0.005	0.005	0	0	50	0	0	50	0	0	50	50	0
6040001	6060001	2	0.01	0	0	0	1	0	0	1	0	1	1	0	0	0	0.005	0	0	0.005	0	0.005	0.005	0	0	0	50	0	0	50	0	50	50
6050001	6070001	8	0.04	0	0	0	8	0	0	8	0	8	8	0	0	0	0.04	0	0	0.04	0	0.04	0.04	0	0	0	100	0	0	100	0	100	100
6060001	6080001	8	0.04	0	0	0	7	0	0	7	0	7	7	0	0	0	0.035	0	0	0.035	0	0.035	0.035	0	0	0	87.5	0	0	87.5	0	87.5	87.5
6070001	6090001	1	0.005	0	0	0	0	0	0	0	0	0	0	0	0	0	0	0	0	0	0	0	0	0	0	0	0	0	0	0	0	0	0
6080001	6100001	2	0.01	0	0	0	0	0	0	0	0	0	0	0	0	0	0	0	0	0	0	0	0	0	0	0	0	0	0	0	0	0	0
6090001	6110001	3	0.015	0	0	0	0	0	0	0	1	0	1	0	0	0	0	0	0	0	0.005	0	0.005	0	0	0	0	0	0	0	33.3333	0	33.3333
6100001	6120001	2	0.01	0	0	0	0	0	0	0	1	0	1	0	0	0	0	0	0	0	0.005	0	0.005	0	0	0	0	0	0	0	50	0	50
6110001	6130001	3	0.015	0	0	1	0	0	1	0	1	0	1	0	0	0.005	0	0	0.005	0	0.005	0	0.005	0	0	33.3333	0	0	33.3333	0	33.3333	0	33.3333
6120001	6140001	3	0.015	0	0	1	0	0	1	0	1	0	1	0	0	0.005	0	0	0.005	0	0.005	0	0.005	0	0	33.3333	0	0	33.3333	0	33.3333	0	33.3333
6130001	6150001	3	0.015	0	0	0	1	0	0	1	0	1	1	0	0	0	0.005	0	0	0.005	0	0.005	0.005	0	0	0	33.3333	0	0	33.3333	0	33.3333	33.3333
6140001	6160001	8	0.04	0	0	3	3	0	4	4	4	4	4	0	0	0.015	0.015	0	0.02	0.02	0.02	0.02	0.02	0	0	37.5	37.5	0	50	50	50	50	50
6150001	6170001	6	0.03	0	0	3	2	0	4	3	4	3	3	0	0	0.015	0.01	0	0.02	0.015	0.02	0.015	0.015	0	0	50	33.3333	0	66.6667	50	66.6667	50	50
6160001	6180001	0	0	0	0	0	0	0	0	0	0	0	0	0	0	0	0	0	0	0	0	0	0	NA	NA	NA	NA	NA	NA	NA	NA	NA	NA
6170001	6190001	0	0	0	0	0	0	0	0	0	0	0	0	0	0	0	0	0	0	0	0	0	0	NA	NA	NA	NA	NA	NA	NA	NA	NA	NA
6180001	6200001	0	0	0	0	0	0	0	0	0	0	0	0	0	0	0	0	0	0	0	0	0	0	NA	NA	NA	NA	NA	NA	NA	NA	NA	NA
6190001	6210001	0	0	0	0	0	0	0	0	0	0	0	0	0	0	0	0	0	0	0	0	0	0	NA	NA	NA	NA	NA	NA	NA	NA	NA	NA
6200001	6220001	2	0.01	0	0	0	0	0	0	0	0	0	0	0	0	0	0	0	0	0	0	0	0	0	0	0	0	0	0	0	0	0	0
6210001	6230001	2	0.01	0	0	0	0	0	0	0	0	0	0	0	0	0	0	0	0	0	0	0	0	0	0	0	0	0	0	0	0	0	0
6220001	6240001	0	0	0	0	0	0	0	0	0	0	0	0	0	0	0	0	0	0	0	0	0	0	NA	NA	NA	NA	NA	NA	NA	NA	NA	NA
6230001	6250001	1	0.005	0	0	0	0	0	0	0	0	1	1	0	0	0	0	0	0	0	0	0.005	0.005	0	0	0	0	0	0	0	0	100	100
6240001	6260001	2	0.01	0	0	0	0	0	0	0	0	2	2	0	0	0	0	0	0	0	0	0.01	0.01	0	0	0	0	0	0	0	0	100	100
6250001	6270001	1	0.005	0	0	0	0	0	0	0	0	1	1	0	0	0	0	0	0	0	0	0.005	0.005	0	0	0	0	0	0	0	0	100	100
6260001	6280001	3	0.015	1	0	1	1	1	2	1	1	1	2	0.005	0	0.005	0.005	0.005	0.01	0.005	0.005	0.005	0.01	33.3333	0	33.3333	33.3333	33.3333	66.6667	33.3333	33.3333	33.3333	66.6667
6270001	6290001	3	0.015	1	0	1	1	1	2	1	1	1	2	0.005	0	0.005	0.005	0.005	0.01	0.005	0.005	0.005	0.01	33.3333	0	33.3333	33.3333	33.3333	66.6667	33.3333	33.3333	33.3333	66.6667
6280001	6300001	1	0.005	0	0	0	0	0	0	0	0	0	0	0	0	0	0	0	0	0	0	0	0	0	0	0	0	0	0	0	0	0	0
6290001	6310001	1	0.005	0	0	0	0	0	0	0	0	0	0	0	0	0	0	0	0	0	0	0	0	0	0	0	0	0	0	0	0	0	0
6300001	6320001	1	0.005	0	0	0	0	0	0	1	0	1	1	0	0	0	0	0	0	0.005	0	0.005	0.005	0	0	0	0	0	0	100	0	100	100
6310001	6330001	2	0.01	0	0	0	0	0	0	1	0	1	1	0	0	0	0	0	0	0.005	0	0.005	0.005	0	0	0	0	0	0	50	0	50	50
6320001	6340001	1	0.005	0	0	0	0	0	0	0	0	0	0	0	0	0	0	0	0	0	0	0	0	0	0	0	0	0	0	0	0	0	0
6330001	6350001	0	0	0	0	0	0	0	0	0	0	0	0	0	0	0	0	0	0	0	0	0	0	NA	NA	NA	NA	NA	NA	NA	NA	NA	NA
6340001	6360001	0	0	0	0	0	0	0	0	0	0	0	0	0	0	0	0	0	0	0	0	0	0	NA	NA	NA	NA	NA	NA	NA	NA	NA	NA
6350001	6370001	4	0.02	0	0	0	0	0	0	2	0	3	3	0	0	0	0	0	0	0.01	0	0.015	0.015	0	0	0	0	0	0	50	0	75	75
6360001	6380001	5	0.025	0	0	0	0	0	0	2	0	3	3	0	0	0	0	0	0	0.01	0	0.015	0.015	0	0	0	0	0	0	40	0	60	60
6370001	6390001	2	0.01	0	1	0	0	1	0	0	1	1	0	0	0.005	0	0	0.005	0	0	0.005	0.005	0	0	50	0	0	50	0	0	50	50	0
6380001	6400001	1	0.005	0	1	0	0	1	0	0	1	1	0	0	0.005	0	0	0.005	0	0	0.005	0.005	0	0	100	0	0	100	0	0	100	100	0
6390001	6410001	0	0	0	0	0	0	0	0	0	0	0	0	0	0	0	0	0	0	0	0	0	0	NA	NA	NA	NA	NA	NA	NA	NA	NA	NA
6400001	6420001	0	0	0	0	0	0	0	0	0	0	0	0	0	0	0	0	0	0	0	0	0	0	NA	NA	NA	NA	NA	NA	NA	NA	NA	NA
6410001	6430001	2	0.01	0	0	0	0	0	0	0	0	0	0	0	0	0	0	0	0	0	0	0	0	0	0	0	0	0	0	0	0	0	0
6420001	6440001	2	0.01	0	0	0	0	0	0	0	0	0	0	0	0	0	0	0	0	0	0	0	0	0	0	0	0	0	0	0	0	0	0
6430001	6450001	1	0.005	1	0	0	0	1	1	1	0	0	0	0.005	0	0	0	0.005	0.005	0.005	0	0	0	100	0	0	0	100	100	100	0	0	0
6440001	6460001	2	0.01	1	0	0	1	1	1	1	0	1	1	0.005	0	0	0.005	0.005	0.005	0.005	0	0.005	0.005	50	0	0	50	50	50	50	0	50	50
6450001	6470001	1	0.005	0	0	0	1	0	0	0	0	1	1	0	0	0	0.005	0	0	0	0	0.005	0.005	0	0	0	100	0	0	0	0	100	100
6460001	6480001	0	0	0	0	0	0	0	0	0	0	0	0	0	0	0	0	0	0	0	0	0	0	NA	NA	NA	NA	NA	NA	NA	NA	NA	NA
6470001	6490001	0	0	0	0	0	0	0	0	0	0	0	0	0	0	0	0	0	0	0	0	0	0	NA	NA	NA	NA	NA	NA	NA	NA	NA	NA
6480001	6500001	0	0	0	0	0	0	0	0	0	0	0	0	0	0	0	0	0	0	0	0	0	0	NA	NA	NA	NA	NA	NA	NA	NA	NA	NA
6490001	6510001	3	0.015	0	0	2	0	0	2	0	3	1	2	0	0	0.01	0	0	0.01	0	0.015	0.005	0.01	0	0	66.6667	0	0	66.6667	0	100	33.3333	66.6667
6500001	6520001	3	0.015	0	0	2	0	0	2	0	3	1	2	0	0	0.01	0	0	0.01	0	0.015	0.005	0.01	0	0	66.6667	0	0	66.6667	0	100	33.3333	66.6667
6510001	6530001	1	0.005	0	0	0	0	0	0	0	0	0	0	0	0	0	0	0	0	0	0	0	0	0	0	0	0	0	0	0	0	0	0
6520001	6540001	1	0.005	0	0	0	0	0	0	0	0	0	0	0	0	0	0	0	0	0	0	0	0	0	0	0	0	0	0	0	0	0	0
6530001	6550001	0	0	0	0	0	0	0	0	0	0	0	0	0	0	0	0	0	0	0	0	0	0	NA	NA	NA	NA	NA	NA	NA	NA	NA	NA
6540001	6560001	1	0.005	0	0	0	0	1	0	1	1	0	1	0	0	0	0	0.005	0	0.005	0.005	0	0.005	0	0	0	0	100	0	100	100	0	100
6550001	6570001	4	0.02	0	0	0	1	1	2	4	1	1	2	0	0	0	0.005	0.005	0.01	0.02	0.005	0.005	0.01	0	0	0	25	25	50	100	25	25	50
6560001	6580001	3	0.015	0	0	0	1	0	2	3	0	1	1	0	0	0	0.005	0	0.01	0.015	0	0.005	0.005	0	0	0	33.3333	0	66.6667	100	0	33.3333	33.3333
6570001	6590001	2	0.01	0	0	0	1	1	1	0	0	2	2	0	0	0	0.005	0.005	0.005	0	0	0.01	0.01	0	0	0	50	50	50	0	0	100	100
6580001	6600001	4	0.02	0	0	0	1	1	1	0	0	2	2	0	0	0	0.005	0.005	0.005	0	0	0.01	0.01	0	0	0	25	25	25	0	0	50	50
6590001	6610001	2	0.01	0	0	0	0	0	0	0	0	0	0	0	0	0	0	0	0	0	0	0	0	0	0	0	0	0	0	0	0	0	0
6600001	6620001	0	0	0	0	0	0	0	0	0	0	0	0	0	0	0	0	0	0	0	0	0	0	NA	NA	NA	NA	NA	NA	NA	NA	NA	NA
6610001	6630001	1	0.005	0	0	0	1	0	0	1	0	1	1	0	0	0	0.005	0	0	0.005	0	0.005	0.005	0	0	0	100	0	0	100	0	100	100
6620001	6640001	1	0.005	0	0	0	1	0	0	1	0	1	1	0	0	0	0.005	0	0	0.005	0	0.005	0.005	0	0	0	100	0	0	100	0	100	100
6630001	6650001	2	0.01	0	0	1	1	0	1	1	1	1	2	0	0	0.005	0.005	0	0.005	0.005	0.005	0.005	0.01	0	0	50	50	0	50	50	50	50	100
6640001	6660001	3	0.015	0	0	1	1	0	1	1	1	1	2	0	0	0.005	0.005	0	0.005	0.005	0.005	0.005	0.01	0	0	33.3333	33.3333	0	33.3333	33.3333	33.3333	33.3333	66.6667
6650001	6670001	2	0.01	0	0	0	0	0	0	0	0	0	0	0	0	0	0	0	0	0	0	0	0	0	0	0	0	0	0	0	0	0	0
6660001	6680001	2	0.01	0	0	0	0	0	0	0	1	1	0	0	0	0	0	0	0	0	0.005	0.005	0	0	0	0	0	0	0	0	50	50	0
6670001	6690001	1	0.005	0	0	0	0	0	0	0	1	1	0	0	0	0	0	0	0	0	0.005	0.005	0	0	0	0	0	0	0	0	100	100	0
6680001	6700001	2	0.01	0	0	1	1	0	1	1	1	1	0	0	0	0.005	0.005	0	0.005	0.005	0.005	0.005	0	0	0	50	50	0	50	50	50	50	0
6690001	6710001	2	0.01	0	0	1	1	0	1	1	1	1	0	0	0	0.005	0.005	0	0.005	0.005	0.005	0.005	0	0	0	50	50	0	50	50	50	50	0
6700001	6720001	2	0.01	0	0	0	0	0	0	1	0	1	1	0	0	0	0	0	0	0.005	0	0.005	0.005	0	0	0	0	0	0	50	0	50	50
6710001	6730001	4	0.02	0	0	0	0	0	0	1	0	1	1	0	0	0	0	0	0	0.005	0	0.005	0.005	0	0	0	0	0	0	25	0	25	25
6720001	6740001	2	0.01	0	0	0	0	0	0	0	0	0	0	0	0	0	0	0	0	0	0	0	0	0	0	0	0	0	0	0	0	0	0
6730001	6750001	0	0	0	0	0	0	0	0	0	0	0	0	0	0	0	0	0	0	0	0	0	0	NA	NA	NA	NA	NA	NA	NA	NA	NA	NA
6740001	6760001	0	0	0	0	0	0	0	0	0	0	0	0	0	0	0	0	0	0	0	0	0	0	NA	NA	NA	NA	NA	NA	NA	NA	NA	NA
6750001	6770001	5	0.025	0	0	0	0	0	0	0	5	0	5	0	0	0	0	0	0	0	0.025	0	0.025	0	0	0	0	0	0	0	100	0	100
6760001	6780001	7	0.035	0	0	0	0	0	0	0	5	0	5	0	0	0	0	0	0	0	0.025	0	0.025	0	0	0	0	0	0	0	71.4286	0	71.4286
6770001	6790001	3	0.015	0	0	0	0	0	0	0	0	0	0	0	0	0	0	0	0	0	0	0	0	0	0	0	0	0	0	0	0	0	0
6780001	6800001	2	0.01	0	0	0	0	0	0	0	0	0	0	0	0	0	0	0	0	0	0	0	0	0	0	0	0	0	0	0	0	0	0
6790001	6810001	1	0.005	0	0	0	0	0	0	0	0	0	0	0	0	0	0	0	0	0	0	0	0	0	0	0	0	0	0	0	0	0	0
6800001	6820001	1	0.005	0	0	0	0	0	0	0	0	0	0	0	0	0	0	0	0	0	0	0	0	0	0	0	0	0	0	0	0	0	0
6810001	6830001	1	0.005	0	0	0	0	0	0	0	0	0	0	0	0	0	0	0	0	0	0	0	0	0	0	0	0	0	0	0	0	0	0
6820001	6840001	1	0.005	0	0	0	0	0	0	0	0	0	1	0	0	0	0	0	0	0	0	0	0.005	0	0	0	0	0	0	0	0	0	100
6830001	6850001	3	0.015	1	0	0	1	1	1	2	0	1	2	0.005	0	0	0.005	0.005	0.005	0.01	0	0.005	0.01	33.3333	0	0	33.3333	33.3333	33.3333	66.6667	0	33.3333	66.6667
6840001	6860001	2	0.01	1	0	0	1	1	1	2	0	1	1	0.005	0	0	0.005	0.005	0.005	0.01	0	0.005	0.005	50	0	0	50	50	50	100	0	50	50
6850001	6870001	0	0	0	0	0	0	0	0	0	0	0	0	0	0	0	0	0	0	0	0	0	0	NA	NA	NA	NA	NA	NA	NA	NA	NA	NA
6860001	6880001	1	0.005	0	0	0	0	0	0	0	0	0	0	0	0	0	0	0	0	0	0	0	0	0	0	0	0	0	0	0	0	0	0
6870001	6890001	2	0.01	0	0	1	0	0	0	0	0	0	1	0	0	0.005	0	0	0	0	0	0	0.005	0	0	50	0	0	0	0	0	0	50
6880001	6900001	1	0.005	0	0	1	0	0	0	0	0	0	1	0	0	0.005	0	0	0	0	0	0	0.005	0	0	100	0	0	0	0	0	0	100
6890001	6910001	2	0.01	0	0	0	0	0	0	0	0	0	0	0	0	0	0	0	0	0	0	0	0	0	0	0	0	0	0	0	0	0	0
6900001	6920001	2	0.01	0	0	0	0	0	0	0	0	0	0	0	0	0	0	0	0	0	0	0	0	0	0	0	0	0	0	0	0	0	0
6910001	6930001	1	0.005	0	0	1	0	0	1	0	1	0	1	0	0	0.005	0	0	0.005	0	0.005	0	0.005	0	0	100	0	0	100	0	100	0	100
6920001	6940001	1	0.005	0	0	1	0	0	1	0	1	0	1	0	0	0.005	0	0	0.005	0	0.005	0	0.005	0	0	100	0	0	100	0	100	0	100
6930001	6950001	0	0	0	0	0	0	0	0	0	0	0	0	0	0	0	0	0	0	0	0	0	0	NA	NA	NA	NA	NA	NA	NA	NA	NA	NA
6940001	6960001	0	0	0	0	0	0	0	0	0	0	0	0	0	0	0	0	0	0	0	0	0	0	NA	NA	NA	NA	NA	NA	NA	NA	NA	NA
6950001	6970001	0	0	0	0	0	0	0	0	0	0	0	0	0	0	0	0	0	0	0	0	0	0	NA	NA	NA	NA	NA	NA	NA	NA	NA	NA
6960001	6980001	0	0	0	0	0	0	0	0	0	0	0	0	0	0	0	0	0	0	0	0	0	0	NA	NA	NA	NA	NA	NA	NA	NA	NA	NA
6970001	6990001	0	0	0	0	0	0	0	0	0	0	0	0	0	0	0	0	0	0	0	0	0	0	NA	NA	NA	NA	NA	NA	NA	NA	NA	NA
6980001	7000001	1	0.005	0	0	0	1	0	0	1	0	1	1	0	0	0	0.005	0	0	0.005	0	0.005	0.005	0	0	0	100	0	0	100	0	100	100
6990001	7010001	4	0.02	0	0	2	2	0	2	2	2	2	4	0	0	0.01	0.01	0	0.01	0.01	0.01	0.01	0.02	0	0	50	50	0	50	50	50	50	100
7000001	7020001	4	0.02	0	0	2	2	0	2	2	2	2	4	0	0	0.01	0.01	0	0.01	0.01	0.01	0.01	0.02	0	0	50	50	0	50	50	50	50	100
7010001	7030001	1	0.005	0	0	0	1	0	0	1	0	1	1	0	0	0	0.005	0	0	0.005	0	0.005	0.005	0	0	0	100	0	0	100	0	100	100
7020001	7040001	0	0	0	0	0	0	0	0	0	0	0	0	0	0	0	0	0	0	0	0	0	0	NA	NA	NA	NA	NA	NA	NA	NA	NA	NA
7030001	7050001	0	0	0	0	0	0	0	0	0	0	0	0	0	0	0	0	0	0	0	0	0	0	NA	NA	NA	NA	NA	NA	NA	NA	NA	NA
7040001	7060001	1	0.005	0	0	1	0	0	1	0	1	0	1	0	0	0.005	0	0	0.005	0	0.005	0	0.005	0	0	100	0	0	100	0	100	0	100
7050001	7070001	1	0.005	0	0	1	0	0	1	0	1	0	1	0	0	0.005	0	0	0.005	0	0.005	0	0.005	0	0	100	0	0	100	0	100	0	100
7060001	7080001	3	0.015	0	0	0	0	0	0	0	0	0	0	0	0	0	0	0	0	0	0	0	0	0	0	0	0	0	0	0	0	0	0
7070001	7090001	3	0.015	0	0	0	0	0	0	0	0	0	0	0	0	0	0	0	0	0	0	0	0	0	0	0	0	0	0	0	0	0	0
7080001	7100001	0	0	0	0	0	0	0	0	0	0	0	0	0	0	0	0	0	0	0	0	0	0	NA	NA	NA	NA	NA	NA	NA	NA	NA	NA
7090001	7110001	2	0.01	1	0	0	1	1	1	2	0	1	1	0.005	0	0	0.005	0.005	0.005	0.01	0	0.005	0.005	50	0	0	50	50	50	100	0	50	50
7100001	7120001	3	0.015	1	0	0	1	1	1	2	0	1	1	0.005	0	0	0.005	0.005	0.005	0.01	0	0.005	0.005	33.3333	0	0	33.3333	33.3333	33.3333	66.6667	0	33.3333	33.3333
7110001	7130001	1	0.005	0	0	0	0	0	0	0	0	0	0	0	0	0	0	0	0	0	0	0	0	0	0	0	0	0	0	0	0	0	0
7120001	7140001	1	0.005	0	0	0	0	0	0	0	0	0	0	0	0	0	0	0	0	0	0	0	0	0	0	0	0	0	0	0	0	0	0
7130001	7150001	1	0.005	0	0	0	0	0	0	0	0	0	0	0	0	0	0	0	0	0	0	0	0	0	0	0	0	0	0	0	0	0	0
7140001	7160001	3	0.015	0	0	0	1	0	0	1	0	1	1	0	0	0	0.005	0	0	0.005	0	0.005	0.005	0	0	0	33.3333	0	0	33.3333	0	33.3333	33.3333
7150001	7170001	3	0.015	0	0	0	1	0	0	1	0	1	1	0	0	0	0.005	0	0	0.005	0	0.005	0.005	0	0	0	33.3333	0	0	33.3333	0	33.3333	33.3333
7160001	7180001	2	0.01	0	2	2	2	0	0	0	0	0	0	0	0.01	0.01	0.01	0	0	0	0	0	0	0	100	100	100	0	0	0	0	0	0
7170001	7190001	2	0.01	0	2	2	2	0	0	0	0	0	0	0	0.01	0.01	0.01	0	0	0	0	0	0	0	100	100	100	0	0	0	0	0	0
7180001	7200001	2	0.01	0	0	0	0	0	0	0	0	0	1	0	0	0	0	0	0	0	0	0	0.005	0	0	0	0	0	0	0	0	0	50
7190001	7210001	2	0.01	0	0	0	0	0	0	0	0	0	1	0	0	0	0	0	0	0	0	0	0.005	0	0	0	0	0	0	0	0	0	50
7200001	7220001	1	0.005	0	0	0	1	0	0	0	0	0	1	0	0	0	0.005	0	0	0	0	0	0.005	0	0	0	100	0	0	0	0	0	100
7210001	7230001	2	0.01	0	0	0	2	0	0	0	0	0	2	0	0	0	0.01	0	0	0	0	0	0.01	0	0	0	100	0	0	0	0	0	100
7220001	7240001	1	0.005	0	0	0	1	0	0	0	0	0	1	0	0	0	0.005	0	0	0	0	0	0.005	0	0	0	100	0	0	0	0	0	100
7230001	7250001	1	0.005	0	0	0	0	0	0	0	0	0	0	0	0	0	0	0	0	0	0	0	0	0	0	0	0	0	0	0	0	0	0
7240001	7260001	1	0.005	0	0	0	0	0	0	0	0	0	0	0	0	0	0	0	0	0	0	0	0	0	0	0	0	0	0	0	0	0	0
7250001	7270001	0	0	0	0	0	0	0	0	0	0	0	0	0	0	0	0	0	0	0	0	0	0	NA	NA	NA	NA	NA	NA	NA	NA	NA	NA
7260001	7280001	2	0.01	0	0	0	0	0	0	0	1	1	0	0	0	0	0	0	0	0	0.005	0.005	0	0	0	0	0	0	0	0	50	50	0
7270001	7290001	2	0.01	0	0	0	0	0	0	0	1	1	0	0	0	0	0	0	0	0	0.005	0.005	0	0	0	0	0	0	0	0	50	50	0
7280001	7300001	7	0.035	0	0	0	1	0	0	1	0	2	2	0	0	0	0.005	0	0	0.005	0	0.01	0.01	0	0	0	14.2857	0	0	14.2857	0	28.5714	28.5714
7290001	7310001	7	0.035	0	0	0	1	0	0	1	0	2	2	0	0	0	0.005	0	0	0.005	0	0.01	0.01	0	0	0	14.2857	0	0	14.2857	0	28.5714	28.5714
7300001	7320001	1	0.005	0	0	1	0	0	1	0	1	0	1	0	0	0.005	0	0	0.005	0	0.005	0	0.005	0	0	100	0	0	100	0	100	0	100
7310001	7330001	1	0.005	0	0	1	0	0	1	0	1	0	1	0	0	0.005	0	0	0.005	0	0.005	0	0.005	0	0	100	0	0	100	0	100	0	100
7320001	7340001	2	0.01	0	1	0	1	0	0	0	1	0	1	0	0.005	0	0.005	0	0	0	0.005	0	0.005	0	50	0	50	0	0	0	50	0	50
7330001	7350001	2	0.01	0	1	0	1	0	0	0	1	0	1	0	0.005	0	0.005	0	0	0	0.005	0	0.005	0	50	0	50	0	0	0	50	0	50
7340001	7360001	5	0.025	0	0	0	2	0	0	0	0	4	5	0	0	0	0.01	0	0	0	0	0.02	0.025	0	0	0	40	0	0	0	0	80	100
7350001	7370001	5	0.025	0	0	0	2	0	0	0	0	4	5	0	0	0	0.01	0	0	0	0	0.02	0.025	0	0	0	40	0	0	0	0	80	100
7360001	7380001	0	0	0	0	0	0	0	0	0	0	0	0	0	0	0	0	0	0	0	0	0	0	NA	NA	NA	NA	NA	NA	NA	NA	NA	NA
7370001	7390001	0	0	0	0	0	0	0	0	0	0	0	0	0	0	0	0	0	0	0	0	0	0	NA	NA	NA	NA	NA	NA	NA	NA	NA	NA
7380001	7400001	1	0.005	0	0	0	0	0	0	0	0	0	0	0	0	0	0	0	0	0	0	0	0	0	0	0	0	0	0	0	0	0	0
7390001	7410001	1	0.005	0	0	0	0	0	0	0	0	0	0	0	0	0	0	0	0	0	0	0	0	0	0	0	0	0	0	0	0	0	0
7400001	7420001	1	0.005	0	0	0	0	0	0	0	0	0	0	0	0	0	0	0	0	0	0	0	0	0	0	0	0	0	0	0	0	0	0
7410001	7430001	2	0.01	0	0	0	0	0	1	0	1	0	1	0	0	0	0	0	0.005	0	0.005	0	0.005	0	0	0	0	0	50	0	50	0	50
7420001	7440001	1	0.005	0	0	0	0	0	1	0	1	0	1	0	0	0	0	0	0.005	0	0.005	0	0.005	0	0	0	0	0	100	0	100	0	100
7430001	7450001	0	0	0	0	0	0	0	0	0	0	0	0	0	0	0	0	0	0	0	0	0	0	NA	NA	NA	NA	NA	NA	NA	NA	NA	NA
7440001	7460001	0	0	0	0	0	0	0	0	0	0	0	0	0	0	0	0	0	0	0	0	0	0	NA	NA	NA	NA	NA	NA	NA	NA	NA	NA
7450001	7470001	3	0.015	0	0	1	0	0	1	0	1	0	1	0	0	0.005	0	0	0.005	0	0.005	0	0.005	0	0	33.3333	0	0	33.3333	0	33.3333	0	33.3333
7460001	7480001	6	0.03	0	0	1	1	0	1	1	3	0	4	0	0	0.005	0.005	0	0.005	0.005	0.015	0	0.02	0	0	16.6667	16.6667	0	16.6667	16.6667	50	0	66.6667
7470001	7490001	3	0.015	0	0	0	1	0	0	1	2	0	3	0	0	0	0.005	0	0	0.005	0.01	0	0.015	0	0	0	33.3333	0	0	33.3333	66.6667	0	100
7480001	7500001	1	0.005	0	0	0	0	0	0	0	0	0	0	0	0	0	0	0	0	0	0	0	0	0	0	0	0	0	0	0	0	0	0
7490001	7510001	1	0.005	0	0	0	0	0	0	0	0	0	0	0	0	0	0	0	0	0	0	0	0	0	0	0	0	0	0	0	0	0	0
7500001	7520001	2	0.01	0	0	0	0	0	0	0	0	0	0	0	0	0	0	0	0	0	0	0	0	0	0	0	0	0	0	0	0	0	0
7510001	7530001	2	0.01	0	0	0	0	0	0	0	0	0	0	0	0	0	0	0	0	0	0	0	0	0	0	0	0	0	0	0	0	0	0
7520001	7540001	0	0	0	0	0	0	0	0	0	0	0	0	0	0	0	0	0	0	0	0	0	0	NA	NA	NA	NA	NA	NA	NA	NA	NA	NA
7530001	7550001	2	0.01	0	0	1	0	0	1	0	1	0	1	0	0	0.005	0	0	0.005	0	0.005	0	0.005	0	0	50	0	0	50	0	50	0	50
7540001	7560001	6	0.03	0	0	1	0	0	2	0	2	2	4	0	0	0.005	0	0	0.01	0	0.01	0.01	0.02	0	0	16.6667	0	0	33.3333	0	33.3333	33.3333	66.6667
7550001	7570001	5	0.025	0	0	0	0	0	1	0	1	2	3	0	0	0	0	0	0.005	0	0.005	0.01	0.015	0	0	0	0	0	20	0	20	40	60
7560001	7580001	2	0.01	0	0	0	0	0	1	1	1	1	0	0	0	0	0	0	0.005	0.005	0.005	0.005	0	0	0	0	0	0	50	50	50	50	0
7570001	7590001	1	0.005	0	0	0	0	0	1	1	1	1	0	0	0	0	0	0	0.005	0.005	0.005	0.005	0	0	0	0	0	0	100	100	100	100	0
7580001	7600001	0	0	0	0	0	0	0	0	0	0	0	0	0	0	0	0	0	0	0	0	0	0	NA	NA	NA	NA	NA	NA	NA	NA	NA	NA
7590001	7610001	0	0	0	0	0	0	0	0	0	0	0	0	0	0	0	0	0	0	0	0	0	0	NA	NA	NA	NA	NA	NA	NA	NA	NA	NA
7600001	7620001	0	0	0	0	0	0	0	0	0	0	0	0	0	0	0	0	0	0	0	0	0	0	NA	NA	NA	NA	NA	NA	NA	NA	NA	NA
7610001	7630001	1	0.005	0	0	0	0	0	0	0	0	0	0	0	0	0	0	0	0	0	0	0	0	0	0	0	0	0	0	0	0	0	0
7620001	7640001	1	0.005	0	0	0	0	0	0	0	0	0	0	0	0	0	0	0	0	0	0	0	0	0	0	0	0	0	0	0	0	0	0
7630001	7650001	1	0.005	0	0	1	0	0	0	0	1	0	1	0	0	0.005	0	0	0	0	0.005	0	0.005	0	0	100	0	0	0	0	100	0	100
7640001	7660001	1	0.005	0	0	1	0	0	0	0	1	0	1	0	0	0.005	0	0	0	0	0.005	0	0.005	0	0	100	0	0	0	0	100	0	100
7650001	7670001	0	0	0	0	0	0	0	0	0	0	0	0	0	0	0	0	0	0	0	0	0	0	NA	NA	NA	NA	NA	NA	NA	NA	NA	NA
7660001	7680001	1	0.005	0	0	0	0	0	0	0	0	0	0	0	0	0	0	0	0	0	0	0	0	0	0	0	0	0	0	0	0	0	0
7670001	7690001	2	0.01	0	0	0	0	0	0	0	0	0	0	0	0	0	0	0	0	0	0	0	0	0	0	0	0	0	0	0	0	0	0
7680001	7700001	2	0.01	0	0	0	0	0	0	0	0	0	0	0	0	0	0	0	0	0	0	0	0	0	0	0	0	0	0	0	0	0	0
7690001	7710001	1	0.005	0	0	0	0	0	0	0	0	0	0	0	0	0	0	0	0	0	0	0	0	0	0	0	0	0	0	0	0	0	0
7700001	7720001	5	0.025	0	1	1	1	0	2	0	4	0	4	0	0.005	0.005	0.005	0	0.01	0	0.02	0	0.02	0	20	20	20	0	40	0	80	0	80
7710001	7730001	8	0.04	0	1	1	1	0	3	0	4	0	5	0	0.005	0.005	0.005	0	0.015	0	0.02	0	0.025	0	12.5	12.5	12.5	0	37.5	0	50	0	62.5
7720001	7740001	3	0.015	0	0	0	0	0	1	0	0	0	1	0	0	0	0	0	0.005	0	0	0	0.005	0	0	0	0	0	33.3333	0	0	0	33.3333
7730001	7750001	1	0.005	0	0	0	1	0	0	1	0	1	1	0	0	0	0.005	0	0	0.005	0	0.005	0.005	0	0	0	100	0	0	100	0	100	100
7740001	7760001	1	0.005	0	0	0	1	0	0	1	0	1	1	0	0	0	0.005	0	0	0.005	0	0.005	0.005	0	0	0	100	0	0	100	0	100	100
7750001	7770001	2	0.01	0	0	0	0	0	0	1	0	1	1	0	0	0	0	0	0	0.005	0	0.005	0.005	0	0	0	0	0	0	50	0	50	50
7760001	7780001	2	0.01	0	0	0	0	0	0	1	0	1	1	0	0	0	0	0	0	0.005	0	0.005	0.005	0	0	0	0	0	0	50	0	50	50
7770001	7790001	0	0	0	0	0	0	0	0	0	0	0	0	0	0	0	0	0	0	0	0	0	0	NA	NA	NA	NA	NA	NA	NA	NA	NA	NA
7780001	7800001	0	0	0	0	0	0	0	0	0	0	0	0	0	0	0	0	0	0	0	0	0	0	NA	NA	NA	NA	NA	NA	NA	NA	NA	NA
7790001	7810001	0	0	0	0	0	0	0	0	0	0	0	0	0	0	0	0	0	0	0	0	0	0	NA	NA	NA	NA	NA	NA	NA	NA	NA	NA
7800001	7820001	0	0	0	0	0	0	0	0	0	0	0	0	0	0	0	0	0	0	0	0	0	0	NA	NA	NA	NA	NA	NA	NA	NA	NA	NA
7810001	7830001	2	0.01	1	0	0	0	1	1	1	0	0	0	0.005	0	0	0	0.005	0.005	0.005	0	0	0	50	0	0	0	50	50	50	0	0	0
7820001	7840001	3	0.015	1	0	1	0	1	2	1	1	0	1	0.005	0	0.005	0	0.005	0.01	0.005	0.005	0	0.005	33.3333	0	33.3333	0	33.3333	66.6667	33.3333	33.3333	0	33.3333
7830001	7850001	2	0.01	0	0	1	0	0	1	0	1	0	1	0	0	0.005	0	0	0.005	0	0.005	0	0.005	0	0	50	0	0	50	0	50	0	50
7840001	7860001	1	0.005	0	0	0	0	0	0	0	0	0	0	0	0	0	0	0	0	0	0	0	0	0	0	0	0	0	0	0	0	0	0
7850001	7870001	1	0.005	0	0	1	0	0	0	0	0	0	1	0	0	0.005	0	0	0	0	0	0	0.005	0	0	100	0	0	0	0	0	0	100
7860001	7880001	1	0.005	0	0	1	0	0	0	0	0	0	1	0	0	0.005	0	0	0	0	0	0	0.005	0	0	100	0	0	0	0	0	0	100
7870001	7890001	0	0	0	0	0	0	0	0	0	0	0	0	0	0	0	0	0	0	0	0	0	0	NA	NA	NA	NA	NA	NA	NA	NA	NA	NA
7880001	7900001	0	0	0	0	0	0	0	0	0	0	0	0	0	0	0	0	0	0	0	0	0	0	NA	NA	NA	NA	NA	NA	NA	NA	NA	NA
7890001	7910001	0	0	0	0	0	0	0	0	0	0	0	0	0	0	0	0	0	0	0	0	0	0	NA	NA	NA	NA	NA	NA	NA	NA	NA	NA
7900001	7920001	2	0.01	0	0	0	0	2	2	2	0	0	0	0	0	0	0	0.01	0.01	0.01	0	0	0	0	0	0	0	100	100	100	0	0	0
7910001	7930001	2	0.01	0	0	0	0	2	2	2	0	0	0	0	0	0	0	0.01	0.01	0.01	0	0	0	0	0	0	0	100	100	100	0	0	0
7920001	7940001	1	0.005	0	1	1	0	1	1	0	0	1	1	0	0.005	0.005	0	0.005	0.005	0	0	0.005	0.005	0	100	100	0	100	100	0	0	100	100
7930001	7950001	2	0.01	0	1	1	0	1	1	0	0	1	1	0	0.005	0.005	0	0.005	0.005	0	0	0.005	0.005	0	50	50	0	50	50	0	0	50	50
7940001	7960001	1	0.005	0	0	0	0	0	0	0	0	0	0	0	0	0	0	0	0	0	0	0	0	0	0	0	0	0	0	0	0	0	0
7950001	7970001	0	0	0	0	0	0	0	0	0	0	0	0	0	0	0	0	0	0	0	0	0	0	NA	NA	NA	NA	NA	NA	NA	NA	NA	NA
7960001	7980001	0	0	0	0	0	0	0	0	0	0	0	0	0	0	0	0	0	0	0	0	0	0	NA	NA	NA	NA	NA	NA	NA	NA	NA	NA
7970001	7990001	0	0	0	0	0	0	0	0	0	0	0	0	0	0	0	0	0	0	0	0	0	0	NA	NA	NA	NA	NA	NA	NA	NA	NA	NA
7980001	8000001	4	0.02	0	0	0	1	0	0	1	1	1	2	0	0	0	0.005	0	0	0.005	0.005	0.005	0.01	0	0	0	25	0	0	25	25	25	50
7990001	8010001	5	0.025	0	0	0	1	0	0	1	1	1	2	0	0	0	0.005	0	0	0.005	0.005	0.005	0.01	0	0	0	20	0	0	20	20	20	40
8000001	8020001	3	0.015	0	0	1	0	0	1	0	1	1	2	0	0	0.005	0	0	0.005	0	0.005	0.005	0.01	0	0	33.3333	0	0	33.3333	0	33.3333	33.3333	66.6667
8010001	8030001	3	0.015	0	0	1	1	0	1	1	1	2	3	0	0	0.005	0.005	0	0.005	0.005	0.005	0.01	0.015	0	0	33.3333	33.3333	0	33.3333	33.3333	33.3333	66.6667	100
8020001	8040001	4	0.02	0	0	1	1	0	1	1	1	1	2	0	0	0.005	0.005	0	0.005	0.005	0.005	0.005	0.01	0	0	25	25	0	25	25	25	25	50
8030001	8050001	3	0.015	0	0	1	0	0	1	0	1	0	1	0	0	0.005	0	0	0.005	0	0.005	0	0.005	0	0	33.3333	0	0	33.3333	0	33.3333	0	33.3333
8040001	8060001	0	0	0	0	0	0	0	0	0	0	0	0	0	0	0	0	0	0	0	0	0	0	NA	NA	NA	NA	NA	NA	NA	NA	NA	NA
8050001	8070001	0	0	0	0	0	0	0	0	0	0	0	0	0	0	0	0	0	0	0	0	0	0	NA	NA	NA	NA	NA	NA	NA	NA	NA	NA
8060001	8080001	0	0	0	0	0	0	0	0	0	0	0	0	0	0	0	0	0	0	0	0	0	0	NA	NA	NA	NA	NA	NA	NA	NA	NA	NA
8070001	8090001	4	0.02	0	2	0	3	0	0	1	2	1	3	0	0.01	0	0.015	0	0	0.005	0.01	0.005	0.015	0	50	0	75	0	0	25	50	25	75
8080001	8100001	4	0.02	0	2	0	3	0	0	1	2	1	3	0	0.01	0	0.015	0	0	0.005	0.01	0.005	0.015	0	50	0	75	0	0	25	50	25	75
8090001	8110001	0	0	0	0	0	0	0	0	0	0	0	0	0	0	0	0	0	0	0	0	0	0	NA	NA	NA	NA	NA	NA	NA	NA	NA	NA
8100001	8120001	0	0	0	0	0	0	0	0	0	0	0	0	0	0	0	0	0	0	0	0	0	0	NA	NA	NA	NA	NA	NA	NA	NA	NA	NA
8110001	8130001	1	0.005	0	0	0	1	0	0	1	0	1	1	0	0	0	0.005	0	0	0.005	0	0.005	0.005	0	0	0	100	0	0	100	0	100	100
8120001	8140001	4	0.02	1	0	0	1	1	1	2	0	1	1	0.005	0	0	0.005	0.005	0.005	0.01	0	0.005	0.005	25	0	0	25	25	25	50	0	25	25
8130001	8150001	3	0.015	1	0	0	0	1	1	1	0	0	0	0.005	0	0	0	0.005	0.005	0.005	0	0	0	33.3333	0	0	0	33.3333	33.3333	33.3333	0	0	0
8140001	8160001	1	0.005	0	0	0	0	0	0	0	0	0	0	0	0	0	0	0	0	0	0	0	0	0	0	0	0	0	0	0	0	0	0
8150001	8170001	1	0.005	0	0	0	0	0	0	0	0	0	0	0	0	0	0	0	0	0	0	0	0	0	0	0	0	0	0	0	0	0	0
8160001	8180001	1	0.005	0	0	0	0	0	0	0	0	1	1	0	0	0	0	0	0	0	0	0.005	0.005	0	0	0	0	0	0	0	0	100	100
8170001	8190001	8	0.04	0	0	2	0	0	2	3	4	1	8	0	0	0.01	0	0	0.01	0.015	0.02	0.005	0.04	0	0	25	0	0	25	37.5	50	12.5	100
8180001	8200001	7	0.035	0	0	2	0	0	2	3	4	0	7	0	0	0.01	0	0	0.01	0.015	0.02	0	0.035	0	0	28.5714	0	0	28.5714	42.8571	57.1429	0	100
8190001	8210001	0	0	0	0	0	0	0	0	0	0	0	0	0	0	0	0	0	0	0	0	0	0	NA	NA	NA	NA	NA	NA	NA	NA	NA	NA
8200001	8220001	3	0.015	0	0	0	0	0	0	0	0	0	0	0	0	0	0	0	0	0	0	0	0	0	0	0	0	0	0	0	0	0	0
8210001	8230001	3	0.015	0	0	0	0	0	0	0	0	0	0	0	0	0	0	0	0	0	0	0	0	0	0	0	0	0	0	0	0	0	0
8220001	8240001	5	0.025	0	0	0	0	0	0	0	0	0	0	0	0	0	0	0	0	0	0	0	0	0	0	0	0	0	0	0	0	0	0
8230001	8250001	7	0.035	0	0	0	0	0	0	0	0	1	2	0	0	0	0	0	0	0	0	0.005	0.01	0	0	0	0	0	0	0	0	14.2857	28.5714
8240001	8260001	2	0.01	0	0	0	0	0	0	0	0	1	2	0	0	0	0	0	0	0	0	0.005	0.01	0	0	0	0	0	0	0	0	50	100
8250001	8270001	1	0.005	0	0	1	0	0	1	0	1	0	1	0	0	0.005	0	0	0.005	0	0.005	0	0.005	0	0	100	0	0	100	0	100	0	100
8260001	8280001	3	0.015	0	0	1	0	0	2	0	1	0	2	0	0	0.005	0	0	0.01	0	0.005	0	0.01	0	0	33.3333	0	0	66.6667	0	33.3333	0	66.6667
8270001	8290001	10	0.05	0	1	0	2	0	1	0	5	0	7	0	0.005	0	0.01	0	0.005	0	0.025	0	0.035	0	10	0	20	0	10	0	50	0	70
8280001	8300001	9	0.045	0	1	0	2	0	0	0	5	0	6	0	0.005	0	0.01	0	0	0	0.025	0	0.03	0	11.1111	0	22.2222	0	0	0	55.5556	0	66.6667
8290001	8310001	2	0.01	0	0	0	0	0	0	0	0	0	0	0	0	0	0	0	0	0	0	0	0	0	0	0	0	0	0	0	0	0	0
8300001	8320001	4	0.02	0	0	0	1	0	0	1	0	1	1	0	0	0	0.005	0	0	0.005	0	0.005	0.005	0	0	0	25	0	0	25	0	25	25
8310001	8330001	3	0.015	0	0	0	1	0	0	1	0	1	1	0	0	0	0.005	0	0	0.005	0	0.005	0.005	0	0	0	33.3333	0	0	33.3333	0	33.3333	33.3333
8320001	8340001	0	0	0	0	0	0	0	0	0	0	0	0	0	0	0	0	0	0	0	0	0	0	NA	NA	NA	NA	NA	NA	NA	NA	NA	NA
8330001	8350001	0	0	0	0	0	0	0	0	0	0	0	0	0	0	0	0	0	0	0	0	0	0	NA	NA	NA	NA	NA	NA	NA	NA	NA	NA
8340001	8360001	1	0.005	0	0	1	0	0	0	0	0	0	1	0	0	0.005	0	0	0	0	0	0	0.005	0	0	100	0	0	0	0	0	0	100
8350001	8370001	2	0.01	0	0	1	0	0	0	0	0	0	1	0	0	0.005	0	0	0	0	0	0	0.005	0	0	50	0	0	0	0	0	0	50
8360001	8380001	1	0.005	0	0	0	0	0	0	0	0	0	0	0	0	0	0	0	0	0	0	0	0	0	0	0	0	0	0	0	0	0	0
8370001	8390001	2	0.01	0	0	0	0	0	0	0	0	0	0	0	0	0	0	0	0	0	0	0	0	0	0	0	0	0	0	0	0	0	0
8380001	8400001	4	0.02	0	0	0	0	0	0	0	0	0	1	0	0	0	0	0	0	0	0	0	0.005	0	0	0	0	0	0	0	0	0	25
8390001	8410001	2	0.01	0	0	0	0	0	0	0	0	0	1	0	0	0	0	0	0	0	0	0	0.005	0	0	0	0	0	0	0	0	0	50
8400001	8420001	1	0.005	0	0	0	0	0	0	0	0	0	0	0	0	0	0	0	0	0	0	0	0	0	0	0	0	0	0	0	0	0	0
8410001	8430001	1	0.005	0	0	0	0	0	0	0	0	0	0	0	0	0	0	0	0	0	0	0	0	0	0	0	0	0	0	0	0	0	0
8420001	8440001	0	0	0	0	0	0	0	0	0	0	0	0	0	0	0	0	0	0	0	0	0	0	NA	NA	NA	NA	NA	NA	NA	NA	NA	NA
8430001	8450001	0	0	0	0	0	0	0	0	0	0	0	0	0	0	0	0	0	0	0	0	0	0	NA	NA	NA	NA	NA	NA	NA	NA	NA	NA
8440001	8460001	0	0	0	0	0	0	0	0	0	0	0	0	0	0	0	0	0	0	0	0	0	0	NA	NA	NA	NA	NA	NA	NA	NA	NA	NA
8450001	8470001	0	0	0	0	0	0	0	0	0	0	0	0	0	0	0	0	0	0	0	0	0	0	NA	NA	NA	NA	NA	NA	NA	NA	NA	NA
8460001	8480001	2	0.01	0	0	0	0	0	0	0	0	0	0	0	0	0	0	0	0	0	0	0	0	0	0	0	0	0	0	0	0	0	0
8470001	8490001	2	0.01	0	0	0	0	0	0	0	0	0	0	0	0	0	0	0	0	0	0	0	0	0	0	0	0	0	0	0	0	0	0
8480001	8500001	4	0.02	0	0	0	1	0	0	0	0	1	1	0	0	0	0.005	0	0	0	0	0.005	0.005	0	0	0	25	0	0	0	0	25	25
8490001	8510001	4	0.02	0	0	0	1	0	0	0	0	1	1	0	0	0	0.005	0	0	0	0	0.005	0.005	0	0	0	25	0	0	0	0	25	25
8500001	8520001	0	0	0	0	0	0	0	0	0	0	0	0	0	0	0	0	0	0	0	0	0	0	NA	NA	NA	NA	NA	NA	NA	NA	NA	NA
8510001	8530001	1	0.005	0	0	0	0	0	0	0	0	0	0	0	0	0	0	0	0	0	0	0	0	0	0	0	0	0	0	0	0	0	0
8520001	8540001	2	0.01	0	0	1	0	0	1	0	1	0	1	0	0	0.005	0	0	0.005	0	0.005	0	0.005	0	0	50	0	0	50	0	50	0	50
8530001	8550001	2	0.01	0	0	1	0	0	1	0	1	0	1	0	0	0.005	0	0	0.005	0	0.005	0	0.005	0	0	50	0	0	50	0	50	0	50
8540001	8560001	1	0.005	0	0	0	0	0	0	0	0	0	0	0	0	0	0	0	0	0	0	0	0	0	0	0	0	0	0	0	0	0	0
8550001	8570001	3	0.015	0	1	0	0	1	0	0	1	1	0	0	0.005	0	0	0.005	0	0	0.005	0.005	0	0	33.3333	0	0	33.3333	0	0	33.3333	33.3333	0
8560001	8580001	3	0.015	0	1	0	0	1	0	0	1	1	0	0	0.005	0	0	0.005	0	0	0.005	0.005	0	0	33.3333	0	0	33.3333	0	0	33.3333	33.3333	0
8570001	8590001	1	0.005	0	0	0	0	0	0	0	0	0	0	0	0	0	0	0	0	0	0	0	0	0	0	0	0	0	0	0	0	0	0
8580001	8600001	4	0.02	0	0	0	0	0	3	0	3	0	3	0	0	0	0	0	0.015	0	0.015	0	0.015	0	0	0	0	0	75	0	75	0	75
8590001	8610001	3	0.015	0	0	0	0	0	3	0	3	0	3	0	0	0	0	0	0.015	0	0.015	0	0.015	0	0	0	0	0	100	0	100	0	100
8600001	8620001	3	0.015	0	0	0	0	0	0	0	0	0	0	0	0	0	0	0	0	0	0	0	0	0	0	0	0	0	0	0	0	0	0
8610001	8630001	3	0.015	0	0	0	0	0	0	0	0	0	0	0	0	0	0	0	0	0	0	0	0	0	0	0	0	0	0	0	0	0	0
8620001	8640001	0	0	0	0	0	0	0	0	0	0	0	0	0	0	0	0	0	0	0	0	0	0	NA	NA	NA	NA	NA	NA	NA	NA	NA	NA
8630001	8650001	3	0.015	0	0	0	0	0	0	0	1	1	0	0	0	0	0	0	0	0	0.005	0.005	0	0	0	0	0	0	0	0	33.3333	33.3333	0
8640001	8660001	3	0.015	0	0	0	0	0	0	0	1	1	0	0	0	0	0	0	0	0	0.005	0.005	0	0	0	0	0	0	0	0	33.3333	33.3333	0
8650001	8670001	1	0.005	0	0	0	0	0	0	0	0	0	0	0	0	0	0	0	0	0	0	0	0	0	0	0	0	0	0	0	0	0	0
8660001	8680001	1	0.005	0	0	0	0	0	0	0	0	0	0	0	0	0	0	0	0	0	0	0	0	0	0	0	0	0	0	0	0	0	0
8670001	8690001	1	0.005	0	0	0	0	0	0	0	0	0	0	0	0	0	0	0	0	0	0	0	0	0	0	0	0	0	0	0	0	0	0
8680001	8700001	1	0.005	0	0	0	0	0	0	0	0	0	0	0	0	0	0	0	0	0	0	0	0	0	0	0	0	0	0	0	0	0	0
8690001	8710001	1	0.005	0	0	0	1	0	0	1	0	1	1	0	0	0	0.005	0	0	0.005	0	0.005	0.005	0	0	0	100	0	0	100	0	100	100
8700001	8720001	1	0.005	0	0	0	1	0	0	1	0	1	1	0	0	0	0.005	0	0	0.005	0	0.005	0.005	0	0	0	100	0	0	100	0	100	100
8710001	8730001	0	0	0	0	0	0	0	0	0	0	0	0	0	0	0	0	0	0	0	0	0	0	NA	NA	NA	NA	NA	NA	NA	NA	NA	NA
8720001	8740001	0	0	0	0	0	0	0	0	0	0	0	0	0	0	0	0	0	0	0	0	0	0	NA	NA	NA	NA	NA	NA	NA	NA	NA	NA
8730001	8750001	0	0	0	0	0	0	0	0	0	0	0	0	0	0	0	0	0	0	0	0	0	0	NA	NA	NA	NA	NA	NA	NA	NA	NA	NA
8740001	8760001	1	0.005	1	0	0	0	1	1	1	0	0	0	0.005	0	0	0	0.005	0.005	0.005	0	0	0	100	0	0	0	100	100	100	0	0	0
8750001	8770001	2	0.01	1	0	1	0	1	2	1	1	0	1	0.005	0	0.005	0	0.005	0.01	0.005	0.005	0	0.005	50	0	50	0	50	100	50	50	0	50
8760001	8780001	1	0.005	0	0	1	0	0	1	0	1	0	1	0	0	0.005	0	0	0.005	0	0.005	0	0.005	0	0	100	0	0	100	0	100	0	100
8770001	8790001	1	0.005	0	0	0	0	0	0	0	0	0	0	0	0	0	0	0	0	0	0	0	0	0	0	0	0	0	0	0	0	0	0
8780001	8800001	3	0.015	0	0	0	2	0	0	0	0	2	2	0	0	0	0.01	0	0	0	0	0.01	0.01	0	0	0	66.6667	0	0	0	0	66.6667	66.6667
8790001	8810001	2	0.01	0	0	0	2	0	0	0	0	2	2	0	0	0	0.01	0	0	0	0	0.01	0.01	0	0	0	100	0	0	0	0	100	100
8800001	8820001	0	0	0	0	0	0	0	0	0	0	0	0	0	0	0	0	0	0	0	0	0	0	NA	NA	NA	NA	NA	NA	NA	NA	NA	NA
8810001	8830001	0	0	0	0	0	0	0	0	0	0	0	0	0	0	0	0	0	0	0	0	0	0	NA	NA	NA	NA	NA	NA	NA	NA	NA	NA
8820001	8840001	5	0.025	0	0	0	0	0	0	0	1	1	3	0	0	0	0	0	0	0	0.005	0.005	0.015	0	0	0	0	0	0	0	20	20	60
8830001	8850001	5	0.025	0	0	0	0	0	0	0	1	1	3	0	0	0	0	0	0	0	0.005	0.005	0.015	0	0	0	0	0	0	0	20	20	60
8840001	8860001	0	0	0	0	0	0	0	0	0	0	0	0	0	0	0	0	0	0	0	0	0	0	NA	NA	NA	NA	NA	NA	NA	NA	NA	NA
8850001	8870001	0	0	0	0	0	0	0	0	0	0	0	0	0	0	0	0	0	0	0	0	0	0	NA	NA	NA	NA	NA	NA	NA	NA	NA	NA
8860001	8880001	1	0.005	0	0	0	0	0	0	0	0	0	0	0	0	0	0	0	0	0	0	0	0	0	0	0	0	0	0	0	0	0	0
8870001	8890001	1	0.005	0	0	0	0	0	0	0	0	0	0	0	0	0	0	0	0	0	0	0	0	0	0	0	0	0	0	0	0	0	0
8880001	8900001	2	0.01	0	0	2	0	0	2	0	2	0	2	0	0	0.01	0	0	0.01	0	0.01	0	0.01	0	0	100	0	0	100	0	100	0	100
8890001	8910001	2	0.01	0	0	2	0	0	2	0	2	0	2	0	0	0.01	0	0	0.01	0	0.01	0	0.01	0	0	100	0	0	100	0	100	0	100
8900001	8920001	0	0	0	0	0	0	0	0	0	0	0	0	0	0	0	0	0	0	0	0	0	0	NA	NA	NA	NA	NA	NA	NA	NA	NA	NA
8910001	8930001	0	0	0	0	0	0	0	0	0	0	0	0	0	0	0	0	0	0	0	0	0	0	NA	NA	NA	NA	NA	NA	NA	NA	NA	NA
8920001	8940001	0	0	0	0	0	0	0	0	0	0	0	0	0	0	0	0	0	0	0	0	0	0	NA	NA	NA	NA	NA	NA	NA	NA	NA	NA
8930001	8950001	0	0	0	0	0	0	0	0	0	0	0	0	0	0	0	0	0	0	0	0	0	0	NA	NA	NA	NA	NA	NA	NA	NA	NA	NA
8940001	8960001	0	0	0	0	0	0	0	0	0	0	0	0	0	0	0	0	0	0	0	0	0	0	NA	NA	NA	NA	NA	NA	NA	NA	NA	NA
8950001	8970001	1	0.005	0	0	0	0	0	0	0	0	0	0	0	0	0	0	0	0	0	0	0	0	0	0	0	0	0	0	0	0	0	0
8960001	8980001	2	0.01	0	0	0	0	0	0	0	0	0	0	0	0	0	0	0	0	0	0	0	0	0	0	0	0	0	0	0	0	0	0
8970001	8990001	1	0.005	0	0	0	0	0	0	0	0	0	0	0	0	0	0	0	0	0	0	0	0	0	0	0	0	0	0	0	0	0	0
8980001	9000001	0	0	0	0	0	0	0	0	0	0	0	0	0	0	0	0	0	0	0	0	0	0	NA	NA	NA	NA	NA	NA	NA	NA	NA	NA
8990001	9010001	7	0.035	0	0	0	0	0	0	0	1	0	1	0	0	0	0	0	0	0	0.005	0	0.005	0	0	0	0	0	0	0	14.2857	0	14.2857
9000001	9020001	13	0.065	0	0	3	0	0	4	0	5	0	6	0	0	0.015	0	0	0.02	0	0.025	0	0.03	0	0	23.0769	0	0	30.7692	0	38.4615	0	46.1538
9010001	9030001	6	0.03	0	0	3	0	0	4	0	4	0	5	0	0	0.015	0	0	0.02	0	0.02	0	0.025	0	0	50	0	0	66.6667	0	66.6667	0	83.3333
9020001	9040001	2	0.01	0	0	0	0	0	0	0	0	0	0	0	0	0	0	0	0	0	0	0	0	0	0	0	0	0	0	0	0	0	0
9030001	9050001	2	0.01	0	0	0	0	0	0	0	0	0	0	0	0	0	0	0	0	0	0	0	0	0	0	0	0	0	0	0	0	0	0
9040001	9060001	3	0.015	0	0	0	0	0	0	0	0	0	0	0	0	0	0	0	0	0	0	0	0	0	0	0	0	0	0	0	0	0	0
9050001	9070001	3	0.015	0	0	0	0	0	0	0	0	0	0	0	0	0	0	0	0	0	0	0	0	0	0	0	0	0	0	0	0	0	0
9060001	9080001	0	0	0	0	0	0	0	0	0	0	0	0	0	0	0	0	0	0	0	0	0	0	NA	NA	NA	NA	NA	NA	NA	NA	NA	NA
9070001	9090001	1	0.005	0	1	0	0	1	0	0	1	1	0	0	0.005	0	0	0.005	0	0	0.005	0.005	0	0	100	0	0	100	0	0	100	100	0
9080001	9100001	1	0.005	0	1	0	0	1	0	0	1	1	0	0	0.005	0	0	0.005	0	0	0.005	0.005	0	0	100	0	0	100	0	0	100	100	0
9090001	9110001	0	0	0	0	0	0	0	0	0	0	0	0	0	0	0	0	0	0	0	0	0	0	NA	NA	NA	NA	NA	NA	NA	NA	NA	NA
9100001	9120001	0	0	0	0	0	0	0	0	0	0	0	0	0	0	0	0	0	0	0	0	0	0	NA	NA	NA	NA	NA	NA	NA	NA	NA	NA
9110001	9130001	1	0.005	0	0	0	0	0	0	0	0	0	0	0	0	0	0	0	0	0	0	0	0	0	0	0	0	0	0	0	0	0	0

## Sheet: all_gene
Gene_ID	Start	End	Gene_name	SNPs	SNPs_as_%_of_sites
MXAN_0001	87	1439	dnaA	10	0.739098
MXAN_0002	1519	3420	null	28	1.47213
MXAN_0003	3553	3990	null	0	0
MXAN_0004	4009	4620	null	7	1.14379
MXAN_0005	4634	5485	null	15	1.76056
MXAN_0008	8667	8975	null	4	1.2945
MXAN_0009	9261	10496	null	17	1.3754
MXAN_0010	10660	12276	null	10	0.618429
MXAN_0012	12409	12978	null	8	1.40351
MXAN_0013	13054	14049	null	24	2.40964
MXAN_0014	14066	14845	null	15	1.92308
MXAN_0015	15080	16390	null	0	0
MXAN_0016	16412	18307	null	49	2.58439
MXAN_0017	18526	19494	gshB	9	0.928793
MXAN_0018	19574	21286	null	19	1.10917
MXAN_0019	22471	24672	null	46	2.08901
MXAN_0020	24666	25397	null	18	2.45902
MXAN_0021	25822	27387	null	9	0.574713
MXAN_0022	27440	28207	null	6	0.78125
MXAN_0023	28264	31071	pkn13	34	1.21083
MXAN_0024	31391	33286	null	34	1.79325
MXAN_0025	33255	33941	null	1	0.14556
MXAN_0026	33951	34370	null	0	0
MXAN_0027	34381	35274	null	11	1.23043
MXAN_0028	35219	35986	null	5	0.651042
MXAN_0029	35989	38070	null	24	1.15274
MXAN_0030	38087	39049	null	10	1.03842
MXAN_0031	39368	39937	null	3	0.526316
MXAN_0032	39934	40524	null	0	0
MXAN_0033	40722	41213	null	4	0.813008
MXAN_0034	41220	41990	null	7	0.907912
MXAN_0035	42049	43059	null	12	1.18694
MXAN_0036	43139	43900	null	8	1.04987
MXAN_0037	43910	44689	null	13	1.66667
MXAN_0038	44867	45361	null	5	1.0101
MXAN_0039	45388	46008	null	9	1.44928
MXAN_0040	46167	47252	null	8	0.736648
MXAN_0041	47274	49139	null	20	1.07181
MXAN_0042	49156	51831	null	33	1.23318
MXAN_0043	51872	53212	null	22	1.64057
MXAN_0044	53209	53673	null	4	0.860215
MXAN_0045	53785	54915	null	21	1.85676
MXAN_0046	54872	55510	null	8	1.25196
MXAN_0047	55489	56160	null	9	1.33929
MXAN_0048	56126	56482	null	1	0.280112
MXAN_0049	56489	57073	null	6	1.02564
MXAN_0050	57099	57983	null	7	0.79096
MXAN_0051	58046	58831	null	17	2.16285
MXAN_0052	58837	59880	null	17	1.62835
MXAN_0053	59886	60509	null	4	0.641026
MXAN_0054	60556	60996	null	5	1.13379
MXAN_0055	61027	62271	null	9	0.722892
MXAN_0056	62304	64466	ppk	12	0.554785
MXAN_0057	64622	65146	null	1	0.190476
MXAN_0058	65246	65800	null	1	0.18018
MXAN_0059	65872	68061	null	58	2.6484
MXAN_0060	68306	70582	null	42	1.84453
MXAN_0061	70592	71488	null	11	1.22631
MXAN_0062	71629	71988	null	0	0
MXAN_0063	72317	73297	null	12	1.22324
MXAN_0064	73389	74741	null	9	0.665188
MXAN_0067	74587	76128	null	15	0.972763
MXAN_0065	75019	75351	null	3	0.900901
MXAN_0066	75119	75514	null	6	1.51515
MXAN_0068	75585	76625	null	10	0.960615
MXAN_0069	76505	77938	null	16	1.11576
MXAN_0070	78128	79564	null	9	0.626305
MXAN_0071	79567	80331	null	3	0.392157
MXAN_0072	80456	80920	null	0	0
MXAN_0073	80917	81369	null	2	0.441501
MXAN_0074	81438	82439	null	3	0.299401
MXAN_0075	82834	86007	null	23	0.724638
MXAN_0076	86056	86520	null	2	0.430108
MXAN_0077	86696	87862	null	18	1.54242
MXAN_0078	87914	88792	null	6	0.682594
MXAN_0079	88836	89504	null	11	1.64425
MXAN_0080	89549	91279	null	40	2.3108
MXAN_0081	91284	92900	accB	13	0.803958
MXAN_0082	92915	94909	accC	30	1.50376
MXAN_0083	95005	96057	null	0	0
MXAN_0084	96070	96987	null	0	0
MXAN_0085	96996	97583	null	0	0
MXAN_0086	97598	98335	null	0	0
MXAN_0087	98351	99553	null	16	1.33001
MXAN_0088	99616	100686	null	14	1.30719
MXAN_0089	100774	101418	null	11	1.70543
MXAN_0090	101508	102089	null	5	0.859107
MXAN_0091	102329	103465	null	6	0.527704
MXAN_0092	103480	106620	null	29	0.923273
MXAN_0093	106672	107040	null	3	0.813008
MXAN_0094	107033	108109	null	10	0.928505
MXAN_0095	108152	110458	null	11	0.47681
MXAN_0096	110594	111340	null	24	3.21285
MXAN_0097	111354	112583	null	11	0.894309
MXAN_0098	112585	114258	null	13	0.776583
MXAN_0099	114381	114485	null	1	0.952381
MXAN_0100	114710	116215	null	21	1.39442
MXAN_0101	116347	117471	null	0	0
MXAN_0102	117468	118238	null	0	0
MXAN_0103	118283	118753	null	0	0
MXAN_0104	118762	119688	null	1	0.107875
MXAN_0105	119698	121449	null	2	0.114155
MXAN_0106	121721	123724	null	9	0.449102
MXAN_0107	124014	125240	null	5	0.407498
MXAN_0108	125263	126480	null	5	0.410509
MXAN_0109	126904	127737	null	19	2.27818
MXAN_0110	127779	129026	cls	15	1.20192
MXAN_0111	129078	130409	null	0	0
MXAN_0112	130502	131032	null	3	0.564972
MXAN_0113	131035	132717	null	16	0.950683
MXAN_0114	132926	134035	null	1	0.0900901
MXAN_0115	134069	134875	null	6	0.743494
MXAN_0116	134929	136269	null	6	0.447427
MXAN_0117	136328	139102	null	19	0.684685
MXAN_0118	139252	139824	null	11	1.91972
MXAN_0119	139837	141180	null	22	1.6369
MXAN_0120	141430	141840	null	9	2.18978
MXAN_0121	142019	143503	mmsA	15	1.0101
MXAN_0122	143467	144831	null	10	0.732601
MXAN_0123	144824	146035	null	2	0.165017
MXAN_0124	146048	146683	upp	1	0.157233
MXAN_0125	146722	147303	null	12	2.06186
MXAN_0126	147385	148707	null	13	0.982615
MXAN_0127	148704	148829	null	0	0
MXAN_0128	148831	150870	null	4	0.196078
MXAN_0129	150949	151809	null	14	1.62602
MXAN_0130	151806	153659	null	15	0.809061
MXAN_0131	153663	154964	null	25	1.92012
MXAN_0133	155186	156238	null	10	0.949668
MXAN_0132	155197	155292	null	1	1.04167
MXAN_0134	156342	157364	null	12	1.17302
MXAN_0135	157340	157993	null	7	1.07034
MXAN_0136	157990	159615	lnt	9	0.553506
MXAN_0137	159737	160612	null	3	0.342466
MXAN_0138	160655	162178	null	18	1.1811
MXAN_0139	162330	163220	null	14	1.57127
MXAN_0140	163224	164681	null	24	1.64609
MXAN_0141	165082	166935	null	8	0.431499
MXAN_0142	166932	173471	null	55	0.840979
MXAN_0143	173554	174441	null	11	1.23874
MXAN_0144	174457	177189	null	28	1.02452
MXAN_0145	177208	178092	null	10	1.12994
MXAN_0146	178112	181291	null	9	0.283019
MXAN_0147	181382	182230	null	8	0.942285
MXAN_0148	182235	185459	null	35	1.08527
MXAN_0149	185456	186709	null	17	1.35566
MXAN_0150	186938	187396	null	3	0.653595
MXAN_0151	187417	188298	null	4	0.453515
MXAN_0152	188295	189032	null	7	0.948509
MXAN_0153	189029	190387	null	15	1.10375
MXAN_0154	190384	190608	null	4	1.77778
MXAN_0155	190980	191867	null	19	2.13964
MXAN_0156	191845	192618	null	2	0.258398
MXAN_0157	192619	193419	null	1	0.124844
MXAN_0158	193489	194274	null	7	0.890585
MXAN_0159	194300	194734	null	1	0.229885
MXAN_0160	194842	195537	null	7	1.00575
MXAN_0161	195530	196189	null	3	0.454545
MXAN_0162	196477	197580	null	15	1.3587
MXAN_0163	197644	197778	kdpF	0	0
MXAN_0164	197788	199509	kdpA	26	1.50987
MXAN_0165	199511	201571	kdpB	30	1.4556
MXAN_0166	201586	202221	kdpC	4	0.628931
MXAN_0167	202310	203479	null	10	0.854701
MXAN_0168	203476	205323	null	17	0.919913
MXAN_0169	205493	205831	null	0	0
MXAN_0170	205828	206334	null	0	0
MXAN_0171	206411	206995	null	8	1.36752
MXAN_0172	207019	208380	null	16	1.17474
MXAN_0173	208434	208928	null	1	0.20202
MXAN_0174	209306	210898	null	5	0.313873
MXAN_0175	210960	212615	fhs	28	1.69082
MXAN_0176	213061	214989	null	19	0.984966
MXAN_0177	214997	215878	null	18	2.04082
MXAN_0178	215875	216486	null	16	2.61438
MXAN_0179	216504	217208	null	6	0.851064
MXAN_0180	217450	218832	null	30	2.1692
MXAN_0181	218766	220097	null	24	1.8018
MXAN_0182	220189	222891	null	28	1.03589
MXAN_0183	223256	223675	null	0	0
MXAN_0184	223688	224407	null	0	0
MXAN_0185	224504	226126	null	15	0.924214
MXAN_0186	226126	228057	null	19	0.983437
MXAN_0188	228610	229587	null	16	1.63599
MXAN_0189	229700	231832	null	45	2.1097
MXAN_0190	231829	232260	null	2	0.462963
MXAN_0191	232374	233132	null	1	0.131752
MXAN_0192	233488	233817	null	3	0.909091
MXAN_0193	233826	234929	null	14	1.26812
MXAN_0194	234948	236216	null	7	0.551615
MXAN_0195	236498	239401	null	12	0.413223
MXAN_0196	239406	241313	null	20	1.04822
MXAN_0197	241318	243834	null	24	0.953516
MXAN_0198	243905	244420	null	2	0.387597
MXAN_0199	244507	244788	null	0	0
MXAN_0200	244803	245759	null	0	0
MXAN_0201	245784	246728	null	2	0.21164
MXAN_0202	247025	248320	null	11	0.848765
MXAN_0203	248324	249289	null	5	0.517598
MXAN_0204	249306	249956	null	7	1.07527
MXAN_0205	250000	250842	lgt	6	0.711744
MXAN_0206	251454	252881	null	12	0.840336
MXAN_0207	252891	253361	null	3	0.636943
MXAN_0208	253657	254592	null	2	0.213675
MXAN_0209	254674	255570	null	2	0.222965
MXAN_0210	255625	258021	null	19	0.792657
MXAN_0211	258083	258829	null	4	0.535475
MXAN_0212	258998	260218	null	26	2.1294
MXAN_0213	260222	260698	null	3	0.628931
MXAN_0214	261610	262353	null	6	0.806452
MXAN_0215	262363	263358	null	1	0.100402
MXAN_0216	263385	264944	null	4	0.25641
MXAN_0217	264981	265670	null	1	0.144928
MXAN_0218	265667	267412	null	11	0.630011
MXAN_0219	265715	267541	null	12	0.656814
MXAN_0220	267544	268734	null	9	0.755668
MXAN_0221	268797	269801	null	10	0.995025
MXAN_0222	269920	270957	null	15	1.44509
MXAN_0223	270967	271611	null	15	2.32558
MXAN_0224	271678	273312	null	15	0.917431
MXAN_0225	273221	274738	null	20	1.31752
MXAN_0226	274970	275068	null	0	0
MXAN_0227	275249	276910	null	25	1.50421
MXAN_0228	277365	277733	null	0	0
MXAN_0229	277754	279280	null	23	1.50622
MXAN_0230	279273	280814	null	7	0.453956
MXAN_0231	280811	281515	null	8	1.13475
MXAN_0232	281523	282185	null	10	1.5083
MXAN_0233	282421	282969	null	3	0.546448
MXAN_0235	284387	284848	null	1	0.21645
MXAN_0236	285058	286164	dnaN	8	0.722674
MXAN_0237	286244	287587	null	18	1.33929
MXAN_0238	287684	288958	null	9	0.705882
MXAN_0239	288955	289587	null	1	0.157978
MXAN_0240	288958	289803	null	1	0.118203
MXAN_0241	289671	290000	null	0	0
MXAN_0242	290144	290809	null	0	0
MXAN_0243	290816	291538	null	0	0
MXAN_0244	291528	292637	null	16	1.44144
MXAN_0245	292680	294749	null	7	0.338164
MXAN_0246	294790	295932	recF	1	0.0874891
MXAN_0247	295935	296564	null	1	0.15873
MXAN_0248	296597	297145	null	2	0.364299
MXAN_0249	297199	297951	null	6	0.796813
MXAN_0250	297958	298776	null	8	0.976801
MXAN_0251	298773	299981	null	11	0.909843
MXAN_0252	299978	300706	null	0	0
MXAN_0253	300732	301394	null	0	0
MXAN_0254	301574	302950	null	13	0.944081
MXAN_0255	303331	304626	null	9	0.694444
MXAN_0256	304826	305986	null	12	1.03359
MXAN_0257	306148	306810	null	2	0.301659
MXAN_0258	306903	307325	null	1	0.236407
MXAN_0259	307322	307690	null	3	0.813008
MXAN_0260	307792	309939	null	15	0.698324
MXAN_0261	309939	310757	null	3	0.3663
MXAN_0262	310759	311613	null	3	0.350877
MXAN_0263	311616	312074	null	2	0.43573
MXAN_0264	312232	314679	gyrB	13	0.531046
MXAN_0265	314955	317783	null	31	1.09579
MXAN_0266	317893	319128	null	22	1.77994
MXAN_0267	319125	320228	null	11	0.996377
MXAN_0268	320326	320850	null	6	1.14286
MXAN_0269	320920	322092	null	8	0.682012
MXAN_0270	322104	322880	null	16	2.0592
MXAN_0271	323188	324567	null	7	0.507246
MXAN_0272	324589	327819	null	25	0.773754
MXAN_0273	327897	328322	null	1	0.234742
MXAN_0274	328334	328741	null	7	1.71569
MXAN_0275	328725	329477	null	4	0.531208
MXAN_0276	329523	330332	tonB	6	0.740741
MXAN_0277	330389	331708	null	7	0.530303
MXAN_0278	331739	333130	null	22	1.58046
MXAN_0279	333632	333994	null	3	0.826446
MXAN_0280	333994	335148	null	20	1.7316
MXAN_0281	335354	335427	null	0	0
MXAN_0282	335489	336016	null	3	0.568182
MXAN_0283	336107	337069	null	6	0.623053
MXAN_0284	337202	337726	null	8	1.52381
MXAN_0285	337885	338379	null	3	0.606061
MXAN_0286	338479	340686	null	9	0.407609
MXAN_0287	341231	341392	null	1	0.617284
MXAN_0288	341568	342905	null	15	1.12108
MXAN_0289	343105	345429	null	11	0.473118
MXAN_0290	345476	346057	null	4	0.687285
MXAN_0291	346071	346442	null	4	1.07527
MXAN_0292	346571	347986	null	7	0.49435
MXAN_0293	348152	348445	null	1	0.340136
MXAN_0294	348442	348816	null	0	0
MXAN_0295	348818	349735	null	2	0.217865
MXAN_0296	349748	350689	null	4	0.424628
MXAN_0297	350749	351768	null	11	1.07843
MXAN_0298	351910	352929	null	6	0.588235
MXAN_0299	352948	353805	null	15	1.74825
MXAN_0300	353802	354995	null	7	0.586265
MXAN_0301	354980	356287	null	1	0.0764526
MXAN_0302	356341	357129	null	1	0.126743
MXAN_0303	357157	358167	null	1	0.098912
MXAN_0304	358250	360394	null	2	0.0932401
MXAN_0305	360460	361779	null	12	0.909091
MXAN_0306	361767	362339	null	7	1.22164
MXAN_0307	362336	364003	null	32	1.91847
MXAN_0308	364000	364857	null	10	1.1655
MXAN_0309	364824	366359	null	9	0.585938
MXAN_0310	364896	366398	null	7	0.465735
MXAN_0311	366423	367052	null	18	2.85714
MXAN_0312	367102	367470	null	3	0.813008
MXAN_0313	367920	368996	null	13	1.20706
MXAN_0314	369075	371150	null	30	1.44509
MXAN_0315	371187	371873	null	3	0.436681
MXAN_0316	371958	373157	null	12	1
MXAN_0317	373213	374007	null	0	0
MXAN_0318	374231	375562	null	9	0.675676
MXAN_0319	376441	377980	rrsA	0	0
MXAN_0320	378191	378267	null	0	0
MXAN_0321	378338	378410	null	0	0
MXAN_0322	378685	381657	rrlA	0	0
MXAN_0323	381811	381926	rrfA	0	0
MXAN_0324	382003	382617	null	7	1.13821
MXAN_0325	382638	383798	null	15	1.29199
MXAN_0326	383935	384459	null	1	0.190476
MXAN_0327	384701	386704	null	7	0.349301
MXAN_0328	386793	387302	null	6	1.17647
MXAN_0330	387369	387986	null	4	0.647249
MXAN_0331	388392	389147	null	8	1.0582
MXAN_0332	389155	389745	rimJ	6	1.01523
MXAN_0333	389769	390998	null	8	0.650407
MXAN_0334	391027	391536	null	3	0.588235
MXAN_0335	391581	392465	null	8	0.903955
MXAN_0336	392434	394530	null	0	0
MXAN_0337	394712	395113	null	4	0.995025
MXAN_0338	395134	396063	null	5	0.537634
MXAN_0339	396346	396891	null	8	1.4652
MXAN_0340	396925	398613	null	23	1.36175
MXAN_0341	398696	400657	kup	9	0.458716
MXAN_0342	400898	401953	null	2	0.189394
MXAN_0343	401964	402560	null	3	0.502513
MXAN_0344	402557	403294	null	5	0.677507
MXAN_0345	403478	405337	null	23	1.23656
MXAN_0346	405345	406445	tolB	7	0.635786
MXAN_0347	406435	409044	null	14	0.536398
MXAN_0348	409118	410101	null	0	0
MXAN_0349	410138	410857	null	2	0.277778
MXAN_0350	410878	412500	null	1	0.0616143
MXAN_0351	412565	413236	null	4	0.595238
MXAN_0352	413402	414391	rimK	8	0.808081
MXAN_0353	414440	415900	null	4	0.273785
MXAN_0354	415916	416851	null	3	0.320513
MXAN_0355	416848	418464	null	10	0.618429
MXAN_0356	418436	419482	null	6	0.573066
MXAN_0357	419473	420297	null	7	0.848485
MXAN_0358	420764	423664	ileS	32	1.10307
MXAN_0359	423736	424383	null	21	3.24074
MXAN_0360	424386	425612	null	0	0
MXAN_0361	425609	426139	null	0	0
MXAN_0362	426136	430395	null	2	0.0469484
MXAN_0363	430392	430901	null	0	0
MXAN_0364	430873	431673	null	3	0.374532
MXAN_0365	431829	432593	null	14	1.83007
MXAN_0366	432780	434201	null	17	1.1955
MXAN_0367	434260	434706	null	1	0.223714
MXAN_0368	434755	435351	lspA	4	0.670017
MXAN_0369	435385	435993	lspA	0	0
MXAN_0370	436288	437385	lgt	6	0.546448
MXAN_0371	437427	438644	null	23	1.88834
MXAN_0372	438875	439261	null	1	0.258398
MXAN_0373	439372	439464	null	2	2.15054
MXAN_0374	439471	440298	null	7	0.845411
MXAN_0375	440476	440766	null	2	0.687285
MXAN_0376	440766	441671	null	9	0.993377
MXAN_0377	441692	442606	null	12	1.31148
MXAN_0378	442651	443976	mgtE	5	0.377074
MXAN_0379	444118	445479	null	31	2.27606
MXAN_0380	445635	445781	null	2	1.36054
MXAN_0381	445878	445949	null	4	5.55556
MXAN_0382	445987	446060	null	0	0
MXAN_0383	446207	446629	null	0	0
MXAN_0384	446752	447081	sugE	4	1.21212
MXAN_0385	447225	448637	null	18	1.27389
MXAN_0386	448779	449168	null	3	0.769231
MXAN_0387	449257	450111	null	21	2.45614
MXAN_0388	450580	450652	null	0	0
MXAN_0389	450744	451706	null	20	2.07684
MXAN_0390	451737	452234	null	9	1.80723
MXAN_0391	452250	453227	null	15	1.53374
MXAN_0392	453321	454139	null	8	0.976801
MXAN_0393	454164	454442	null	0	0
MXAN_0394	454403	455488	null	0	0
MXAN_0395	455680	456975	hemL	6	0.462963
MXAN_0396	457022	458950	null	28	1.45153
MXAN_0397	459182	459343	null	0	0
MXAN_0398	459293	459472	null	1	0.555556
MXAN_0399	459424	462051	null	32	1.21766
MXAN_0400	462220	463455	null	11	0.889968
MXAN_0401	463415	463825	null	2	0.486618
MXAN_0402	463924	464835	atpB	2	0.219298
MXAN_0403	464980	465210	atpE	0	0
MXAN_0404	465378	465896	atpF	1	0.192678
MXAN_0405	465949	467058	ychF	8	0.720721
MXAN_0406	467150	467533	null	5	1.30208
MXAN_0407	467571	468875	citZ	0	0
MXAN_0408	468955	469761	null	0	0
MXAN_0409	469778	470281	null	1	0.198413
MXAN_0410	470295	470792	null	7	1.40562
MXAN_0411	470850	473210	null	10	0.423549
MXAN_0412	473242	474039	null	13	1.62907
MXAN_0413	474094	474864	null	13	1.68612
MXAN_0414	474876	476015	null	9	0.789474
MXAN_0415	476067	477161	pilT	7	0.639269
MXAN_0416	477341	477934	null	4	0.673401
MXAN_0417	477945	478718	null	12	1.55039
MXAN_0418	478915	479796	null	1	0.113379
MXAN_0419	479776	480420	null	5	0.775194
MXAN_0420	480477	480698	null	1	0.45045
MXAN_0421	480798	481913	null	10	0.896057
MXAN_0422	481980	483794	null	21	1.15702
MXAN_0423	483850	484974	null	8	0.711111
MXAN_0424	485283	485351	null	0	0
MXAN_0425	485344	485913	null	2	0.350877
MXAN_0426	486021	486389	null	0	0
MXAN_0427	486386	486607	null	0	0
MXAN_0428	487152	487328	null	0	0
MXAN_0429	487697	488458	null	0	0
MXAN_0430	489849	490181	null	0	0
MXAN_0431	490426	491400	null	11	1.12821
MXAN_0432	491641	492426	null	17	2.16285
MXAN_0433	493172	493924	null	13	1.72643
MXAN_0434	493937	496063	glgX	18	0.846262
MXAN_0435	496130	497401	null	14	1.10063
MXAN_0436	497605	497877	null	2	0.732601
MXAN_0437	498027	498674	null	10	1.54321
MXAN_0438	498689	499402	null	5	0.70028
MXAN_0439	499519	500040	null	9	1.72414
MXAN_0440	500069	502543	null	28	1.13131
MXAN_0441	502511	505480	null	27	0.909091
MXAN_0442	505526	505810	null	7	2.45614
MXAN_0443	505823	506695	null	10	1.14548
MXAN_0444	506898	507947	null	6	0.571429
MXAN_0445	507979	508854	null	3	0.342466
MXAN_0446	508945	510342	null	21	1.50215
MXAN_0447	511077	511481	null	0	0
MXAN_0448	511494	512075	null	11	1.89003
MXAN_0449	512072	513133	null	11	1.03578
MXAN_0450	513060	514295	null	9	0.728155
MXAN_0451	514303	515229	null	4	0.431499
MXAN_0452	515207	516541	null	4	0.299625
MXAN_0453	516941	517468	null	0	0
MXAN_0454	517593	518087	null	7	1.41414
MXAN_0455	518306	520036	null	23	1.32871
MXAN_0456	520101	521111	null	12	1.18694
MXAN_0457	521331	521666	null	0	0
MXAN_0458	521962	522576	null	2	0.325203
MXAN_0459	522573	523982	null	5	0.35461
MXAN_0460	523979	524746	null	1	0.130208
MXAN_0461	524750	525478	null	0	0
MXAN_0462	525475	525858	null	1	0.260417
MXAN_0463	525874	527277	pepP	2	0.14245
MXAN_0464	527240	527911	null	2	0.297619
MXAN_0465	527957	528550	null	2	0.3367
MXAN_0466	528601	530181	null	24	1.51803
MXAN_0467	530459	531499	pdxA	14	1.34486
MXAN_0468	531505	532482	null	8	0.817996
MXAN_0469	532538	533587	null	12	1.14286
MXAN_0470	533643	534662	null	9	0.882353
MXAN_0471	534768	535109	null	6	1.75439
MXAN_0472	535135	535407	null	3	1.0989
MXAN_0473	535425	535874	null	2	0.444444
MXAN_0474	535562	536017	null	8	1.75439
MXAN_0475	535893	536207	null	5	1.5873
MXAN_0476	536240	536578	null	0	0
MXAN_0477	536595	537032	null	1	0.228311
MXAN_0478	537051	537743	null	4	0.577201
MXAN_0479	537833	538666	null	5	0.59952
MXAN_0480	538739	539125	gloA	3	0.775194
MXAN_0481	539190	541517	null	57	2.44845
MXAN_0482	541537	541929	null	10	2.54453
MXAN_0483	541949	543139	null	30	2.51889
MXAN_0484	543838	544407	null	0	0
MXAN_0485	544427	545782	null	0	0
MXAN_0486	546168	546998	null	0	0
MXAN_0487	547636	547761	null	0	0
MXAN_0488	547771	548091	null	0	0
MXAN_0489	549148	549306	null	0	0
MXAN_0490	549305	549418	null	0	0
MXAN_0491	550246	550485	null	0	0
MXAN_0492	550495	551583	null	0	0
MXAN_0493	550527	552242	null	0	0
MXAN_0494	552681	553145	null	0	0
MXAN_0495	553256	553453	null	0	0
MXAN_0496	554072	554461	null	0	0
MXAN_0497	554481	556259	null	1	0.0562114
MXAN_0498	554628	556331	null	1	0.0586854
MXAN_0499	556423	557010	null	3	0.510204
MXAN_0500	556995	558356	null	11	0.807636
MXAN_0501	558607	560517	glmS	9	0.470958
MXAN_0502	560676	561191	null	7	1.35659
MXAN_0504	561968	562381	null	0	0
MXAN_0505	562571	562999	null	0	0
MXAN_0506	563674	565035	null	3	0.220264
MXAN_0507	566553	568151	null	5	0.312695
MXAN_0508	567243	568094	null	4	0.469484
MXAN_0509	568078	571008	null	11	0.375299
MXAN_0510	568129	571125	null	11	0.367034
MXAN_0511	571574	571948	null	2	0.533333
MXAN_0512	571945	572709	null	3	0.392157
MXAN_0514	572770	573342	null	2	0.34904
MXAN_0513	572797	573294	null	2	0.401606
MXAN_0515	573724	576012	dpp4	0	0
MXAN_0516	576282	576887	null	0	0
MXAN_0517	576949	577395	null	9	2.01342
MXAN_0518	577397	580273	null	19	0.66041
MXAN_0519	580425	581000	null	8	1.38889
MXAN_0520	581014	585564	null	67	1.4722
MXAN_0521	585669	586121	null	5	1.10375
MXAN_0522	586377	588023	null	3	0.182149
MXAN_0523	588233	590113	null	0	0
MXAN_0524	590225	590734	null	3	0.588235
MXAN_0525	590854	594678	null	76	1.98693
MXAN_0526	594757	595827	null	21	1.96078
MXAN_0527	595982	597247	null	1	0.0789889
MXAN_0528	597272	600463	null	5	0.156642
MXAN_0529	600548	602512	null	30	1.52672
MXAN_0530	602524	603264	null	7	0.944669
MXAN_0531	603538	604842	null	8	0.613027
MXAN_0532	604878	606236	null	14	1.03017
MXAN_0533	606283	607458	null	11	0.935374
MXAN_0534	607572	609095	null	0	0
MXAN_0535	610214	614896	topB	25	0.533846
MXAN_0536	615104	616555	null	13	0.895317
MXAN_0537	616552	618012	null	10	0.684463
MXAN_0538	618427	619377	null	2	0.210305
MXAN_0539	619505	619969	null	4	0.860215
MXAN_0540	619994	621154	null	6	0.516796
MXAN_0541	621391	623256	treZ	24	1.28617
MXAN_0542	623563	624915	null	12	0.886918
MXAN_0543	624930	626510	null	2	0.126502
MXAN_0544	626500	628521	null	1	0.049456
MXAN_0545	628544	628726	null	0	0
MXAN_0546	628779	630086	null	0	0
MXAN_0547	630090	631403	null	2	0.152207
MXAN_0548	631424	631996	null	3	0.52356
MXAN_0549	632081	632611	null	2	0.376648
MXAN_0550	632639	633613	null	13	1.33333
MXAN_0551	633628	634869	null	9	0.724638
MXAN_0552	634938	636608	null	9	0.5386
MXAN_0553	636733	637479	null	6	0.803213
MXAN_0554	637504	638436	null	10	1.07181
MXAN_0555	638560	639390	null	12	1.44404
MXAN_0556	639479	640906	null	20	1.40056
MXAN_0557	640991	641455	null	4	0.860215
MXAN_0558	641499	641831	null	5	1.5015
MXAN_0559	642090	643769	mac1	8	0.47619
MXAN_0560	643878	644786	pdcA	4	0.440044
MXAN_0561	645313	646230	htpX	1	0.108932
MXAN_0562	646394	647767	null	0	0
MXAN_0563	647951	649570	null	3	0.185185
MXAN_0564	649706	650884	null	0	0
MXAN_0565	650890	651471	null	1	0.171821
MXAN_0566	651473	652330	null	3	0.34965
MXAN_0567	652380	652571	null	3	1.5625
MXAN_0568	652654	654777	null	20	0.94162
MXAN_0569	654573	656615	null	29	1.41948
MXAN_0570	656627	657088	null	6	1.2987
MXAN_0571	657295	659562	null	16	0.705467
MXAN_0572	659640	660470	null	10	1.20337
MXAN_0574	660591	660932	null	1	0.292398
MXAN_0575	661017	661424	null	2	0.490196
MXAN_0576	661541	661960	null	0	0
MXAN_0577	661987	662286	null	0	0
MXAN_0578	662323	663144	null	16	1.94647
MXAN_0579	663275	663889	null	2	0.325203
MXAN_0580	663974	664468	null	2	0.40404
MXAN_0581	664395	665138	infC	1	0.134409
MXAN_0582	665379	666278	null	2	0.222222
MXAN_0583	666308	666976	null	8	1.19581
MXAN_0584	666910	668541	null	9	0.551471
MXAN_0585	668538	673256	null	52	1.10193
MXAN_0586	673260	675470	null	10	0.452284
MXAN_0587	675610	676929	null	12	0.909091
MXAN_0588	676942	679323	null	41	1.72124
MXAN_0589	679437	681359	null	23	1.19605
MXAN_0590	681400	683172	null	22	1.24083
MXAN_0592	683169	683957	null	3	0.380228
MXAN_0591	683207	683671	null	3	0.645161
MXAN_0593	684014	685306	null	17	1.31477
MXAN_0594	685436	686209	null	9	1.16279
MXAN_0595	686277	687230	null	31	3.24948
MXAN_0596	687252	688010	null	32	4.21607
MXAN_0597	688025	689521	null	48	3.20641
MXAN_0598	689518	690024	null	0	0
MXAN_0599	690915	692597	null	0	0
MXAN_0600	692955	693176	null	0	0
MXAN_0601	693442	693819	null	0	0
MXAN_0602	694361	695332	null	12	1.23457
MXAN_0603	695798	698554	null	19	0.689155
MXAN_0604	698828	699913	null	14	1.28913
MXAN_0605	700129	700467	null	3	0.884956
MXAN_0606	700496	702193	null	6	0.353357
MXAN_0607	702295	703710	null	13	0.918079
MXAN_0608	703703	704092	null	0	0
MXAN_0609	704174	704878	null	0	0
MXAN_0610	705009	706769	null	19	1.07893
MXAN_0611	706782	707441	null	11	1.66667
MXAN_0612	707603	709774	null	24	1.10497
MXAN_0613	709919	711979	null	26	1.26152
MXAN_0614	711993	713477	null	22	1.48148
MXAN_0615	713535	714608	null	9	0.837989
MXAN_0616	714757	715245	idnK	6	1.22699
MXAN_0617	715363	716004	null	3	0.46729
MXAN_0618	716019	717719	null	6	0.352734
MXAN_0619	717747	718100	null	2	0.564972
MXAN_0620	718232	719008	null	9	1.1583
MXAN_0621	719059	719685	null	4	0.637959
MXAN_0622	719871	721493	null	11	0.677757
MXAN_0623	721545	722312	null	0	0
MXAN_0624	722305	722895	null	1	0.169205
MXAN_0625	722971	724410	null	25	1.73611
MXAN_0626	724449	725900	null	7	0.482094
MXAN_0627	725930	726613	null	8	1.16959
MXAN_0628	726712	727344	null	10	1.57978
MXAN_0629	727476	728174	null	0	0
MXAN_0630	728171	729181	null	12	1.18694
MXAN_0631	729488	730261	null	4	0.516796
MXAN_0632	730342	731292	null	3	0.315457
MXAN_0633	731387	731791	null	3	0.740741
MXAN_0634	732114	734216	null	22	1.04612
MXAN_0635	734257	735216	null	5	0.520833
MXAN_0636	735222	736436	null	9	0.740741
MXAN_0637	736447	737433	null	8	0.810537
MXAN_0638	737430	738038	null	5	0.821018
MXAN_0639	738035	740389	null	27	1.1465
MXAN_0640	740698	741252	null	5	0.900901
MXAN_0641	741355	741924	null	10	1.75439
MXAN_0642	741931	742218	null	1	0.347222
MXAN_0643	742253	743962	null	12	0.701754
MXAN_0644	743996	746644	null	40	1.51
MXAN_0645	746826	747617	null	7	0.883838
MXAN_0646	747628	748710	null	5	0.461681
MXAN_0647	748912	749466	null	5	0.900901
MXAN_0649	749301	749993	null	15	2.1645
MXAN_0648	749441	749572	null	6	4.54545
MXAN_0650	749547	750080	null	8	1.49813
MXAN_0651	750055	750471	null	7	1.67866
MXAN_0652	750449	751234	null	5	0.636132
MXAN_0653	751212	753047	null	9	0.490196
MXAN_0654	753107	753610	null	5	0.992063
MXAN_0655	753628	754065	ohr	5	1.14155
MXAN_0656	754264	755697	null	7	0.488145
MXAN_0657	755560	757605	null	18	0.879765
MXAN_0658	757645	758214	null	3	0.526316
MXAN_0659	758380	760182	null	15	0.831947
MXAN_0660	760225	760929	null	3	0.425532
MXAN_0661	761024	761797	null	2	0.258398
MXAN_0662	761999	762523	null	2	0.380952
MXAN_0663	762526	763449	rnz	7	0.757576
MXAN_0664	763539	764246	null	6	0.847458
MXAN_0665	764309	765076	null	8	1.04167
MXAN_0666	765073	766182	null	13	1.17117
MXAN_0667	766195	769311	null	22	0.705807
MXAN_0668	769299	770111	null	6	0.738007
MXAN_0669	770143	770700	null	7	1.25448
MXAN_0670	770755	771207	null	4	0.883002
MXAN_0671	771384	771950	null	3	0.529101
MXAN_0672	772044	772247	cspC	0	0
MXAN_0673	772356	773072	null	3	0.41841
MXAN_0674	773069	773389	null	2	0.623053
MXAN_0675	773500	773988	null	3	0.613497
MXAN_0676	774015	774575	null	12	2.13904
MXAN_0677	774645	775016	null	0	0
MXAN_0678	775170	776141	null	4	0.411523
MXAN_0679	776383	777270	null	9	1.01351
MXAN_0680	777469	777846	null	3	0.793651
MXAN_0681	777865	779100	null	12	0.970874
MXAN_0682	779144	779758	null	2	0.325203
MXAN_0683	779742	781145	null	11	0.783476
MXAN_0684	781443	782201	null	8	1.05402
MXAN_0685	782198	783166	null	1	0.103199
MXAN_0686	783156	784118	null	4	0.415369
MXAN_0687	784131	785036	null	13	1.43488
MXAN_0688	785305	785400	null	1	1.04167
MXAN_0689	785389	786801	null	22	1.55697
MXAN_0690	787437	788981	null	27	1.74757
MXAN_0691	788853	790334	null	14	0.944669
MXAN_0692	789417	789869	null	4	0.883002
MXAN_0693	789470	790033	null	6	1.06383
MXAN_0694	790015	790380	null	5	1.36612
MXAN_0695	790522	792576	null	19	0.924574
MXAN_0696	792635	795082	null	21	0.857843
MXAN_0697	795156	796199	null	4	0.383142
MXAN_0698	796490	797134	null	6	0.930233
MXAN_0699	797079	798170	null	3	0.274725
MXAN_0700	798169	799119	null	2	0.210305
MXAN_0701	799166	799813	null	10	1.54321
MXAN_0702	799980	801614	null	29	1.7737
MXAN_0703	801687	802187	null	2	0.399202
MXAN_0704	802270	803613	null	14	1.04167
MXAN_0705	803791	805914	null	15	0.706215
MXAN_0706	805921	807516	null	20	1.25313
MXAN_0707	807564	808496	null	15	1.60772
MXAN_0708	808456	808914	null	3	0.653595
MXAN_0709	809002	810477	null	9	0.609756
MXAN_0710	810506	810871	null	7	1.91257
MXAN_0711	810877	811701	null	6	0.727273
MXAN_0712	811933	817836	null	75	1.27033
MXAN_0713	817833	818669	null	18	2.15054
MXAN_0714	818666	819223	null	3	0.537634
MXAN_0715	819220	820356	null	11	0.967458
MXAN_0716	820412	820813	null	2	0.497512
MXAN_0717	820806	821066	null	5	1.91571
MXAN_0718	821073	821348	null	3	1.08696
MXAN_0719	821098	821382	null	5	1.75439
MXAN_0720	821386	823965	null	25	0.968992
MXAN_0721	823968	824726	null	1	0.131752
MXAN_0722	824729	825532	null	12	1.49254
MXAN_0723	825709	826344	null	2	0.314465
MXAN_0724	826731	827777	null	6	0.573066
MXAN_0725	827854	829158	null	3	0.229885
MXAN_0726	829172	829669	null	8	1.60643
MXAN_0729	830572	831450	null	8	0.910125
MXAN_0730	831558	832592	null	13	1.25604
MXAN_0731	832589	833437	null	9	1.06007
MXAN_0732	833523	833933	null	2	0.486618
MXAN_0733	833926	836871	null	14	0.475221
MXAN_0734	836875	838020	null	2	0.17452
MXAN_0735	838065	839960	null	17	0.896624
MXAN_0736	840186	842030	null	9	0.487805
MXAN_0737	842246	845314	null	38	1.23819
MXAN_0738	845462	846271	null	5	0.617284
MXAN_0739	846250	847788	null	14	0.909682
MXAN_0740	847763	848740	null	15	1.53374
MXAN_0741	848737	849504	null	16	2.08333
MXAN_0742	849508	850068	null	3	0.534759
MXAN_0743	850072	850854	null	8	1.02171
MXAN_0744	850880	851104	null	4	1.77778
MXAN_0745	851144	851863	null	3	0.416667
MXAN_0746	851704	852798	null	10	0.913242
MXAN_0747	852837	853214	null	5	1.32275
MXAN_0748	853309	855072	null	9	0.510204
MXAN_0749	855138	855671	null	0	0
MXAN_0750	855840	856967	dnaJ	6	0.531915
MXAN_0751	857139	859319	null	15	0.687758
MXAN_0752	859316	860959	null	13	0.790754
MXAN_0753	860975	861601	null	4	0.637959
MXAN_0754	861722	862492	null	2	0.259403
MXAN_0755	862505	864274	pkn9	16	0.903955
MXAN_0757	864320	866344	null	6	0.296296
MXAN_0756	864407	866086	null	5	0.297619
MXAN_0758	866083	867102	null	6	0.588235
MXAN_0759	867145	869091	null	6	0.308166
MXAN_0760	869122	869799	ung	9	1.32743
MXAN_0761	869868	870680	null	13	1.59902
MXAN_0762	870796	871083	null	0	0
MXAN_0763	871242	871607	null	5	1.36612
MXAN_0764	871681	873138	null	20	1.37174
MXAN_0765	873189	873968	null	14	1.79487
MXAN_0766	874137	876965	gyrA	25	0.883704
MXAN_0767	877033	877413	null	0	0
MXAN_0768	877841	878677	null	13	1.55317
MXAN_0769	878688	879194	null	9	1.77515
MXAN_0770	879448	880431	null	3	0.304878
MXAN_0771	880431	881996	null	16	1.02171
MXAN_0772	882045	883103	null	12	1.13314
MXAN_0773	883145	883483	null	2	0.589971
MXAN_0774	883580	884407	null	9	1.08696
MXAN_0775	884414	885574	null	9	0.775194
MXAN_0776	885597	888179	null	28	1.08401
MXAN_0777	888176	888673	null	8	1.60643
MXAN_0778	888883	889044	null	4	2.46914
MXAN_0779	889051	889890	null	14	1.66667
MXAN_0780	889890	891245	null	2	0.147493
MXAN_0781	891247	892557	null	6	0.457666
MXAN_0784	893484	894389	null	2	0.220751
MXAN_0785	894474	895295	null	3	0.364964
MXAN_0786	895384	895456	null	0	0
MXAN_0787	895768	899610	null	51	1.32709
MXAN_0788	899624	900367	null	13	1.74731
MXAN_0789	900194	900346	null	3	1.96078
MXAN_0790	900423	901115	null	3	0.4329
MXAN_0791	901171	902625	null	9	0.618557
MXAN_0792	902622	904082	null	19	1.30048
MXAN_0793	904238	905854	null	12	0.742115
MXAN_0794	905881	907044	null	8	0.687285
MXAN_0795	907410	908255	null	11	1.30024
MXAN_0796	908252	909061	null	6	0.740741
MXAN_0797	909119	910927	null	25	1.38198
MXAN_0798	910949	911584	null	11	1.72956
MXAN_0799	911769	912104	null	0	0
MXAN_0800	912163	912462	null	3	1
MXAN_0801	912492	913352	null	4	0.464576
MXAN_0802	913542	913778	null	2	0.843882
MXAN_0803	914023	914388	null	1	0.273224
MXAN_0804	915165	917057	null	13	0.686741
MXAN_0805	917355	918845	null	14	0.938967
MXAN_0806	918962	919867	null	12	1.3245
MXAN_0807	919945	920799	null	4	0.467836
MXAN_0808	920930	921526	null	6	1.00503
MXAN_0809	921539	921748	null	2	0.952381
MXAN_0810	922232	922525	null	0	0
MXAN_0811	922533	923726	null	17	1.42379
MXAN_0812	923807	926911	null	26	0.837359
MXAN_0813	926887	929346	null	34	1.38211
MXAN_0814	929554	930591	null	10	0.963391
MXAN_0815	930629	931069	null	1	0.226757
MXAN_0816	930636	933026	null	14	0.585529
MXAN_0817	933037	933846	null	3	0.37037
MXAN_0818	933959	934639	null	14	2.0558
MXAN_0819	934643	935077	null	9	2.06897
MXAN_0820	935094	935894	tonB	8	0.998752
MXAN_0821	936037	938799	null	22	0.796236
MXAN_0822	938801	939721	null	14	1.52009
MXAN_0823	939811	941994	null	30	1.37363
MXAN_0824	942022	942795	null	14	1.80879
MXAN_0825	942846	943472	null	7	1.11643
MXAN_0826	943478	944824	null	13	0.965108
MXAN_0827	945051	945431	null	4	1.04987
MXAN_0828	945456	945572	null	0	0
MXAN_0829	945774	947849	null	7	0.337187
MXAN_0831	948088	949212	lys1	9	0.8
MXAN_0832	949212	949874	null	10	1.5083
MXAN_0833	949869	950357	null	2	0.408998
MXAN_0834	950212	950304	null	0	0
MXAN_0835	950482	950631	null	1	0.666667
MXAN_0836	950634	951452	null	4	0.4884
MXAN_0837	951518	952366	null	1	0.117786
MXAN_0838	952363	953556	null	8	0.670017
MXAN_0839	953553	954821	null	8	0.630418
MXAN_0840	954866	956146	null	12	0.936768
MXAN_0841	956187	957491	null	12	0.91954
MXAN_0842	957944	958078	null	1	0.740741
MXAN_0843	958311	958403	null	0	0
MXAN_0844	958572	961016	null	12	0.490798
MXAN_0845	961039	962025	null	9	0.911854
MXAN_0846	962053	962373	null	0	0
MXAN_0847	962441	963016	null	0	0
MXAN_0848	963017	964363	null	0	0
MXAN_0849	964492	965679	null	8	0.673401
MXAN_0850	965615	967624	null	32	1.59204
MXAN_0851	967569	968606	null	2	0.192678
MXAN_0853	969000	970004	null	1	0.0995025
MXAN_0854	970173	970727	null	1	0.18018
MXAN_0855	970860	971663	null	1	0.124378
MXAN_0856	971703	974318	null	16	0.611621
MXAN_0857	974321	975190	null	7	0.804598
MXAN_0858	975212	976468	null	7	0.556881
MXAN_0859	976573	977220	null	7	1.08025
MXAN_0860	977376	978068	null	8	1.1544
MXAN_0861	978152	979048	null	19	2.11817
MXAN_0862	979049	979579	ppa	6	1.12994
MXAN_0863	979668	981134	null	19	1.29516
MXAN_0864	981202	981828	null	0	0
MXAN_0865	981825	982667	null	7	0.830368
MXAN_0866	982791	983342	null	3	0.543478
MXAN_0867	983404	983952	null	11	2.00364
MXAN_0868	984094	985227	null	2	0.176367
MXAN_0869	985258	986424	null	7	0.599829
MXAN_0870	986547	988625	null	20	0.962001
MXAN_0871	988755	990497	null	18	1.0327
MXAN_0872	990506	990844	null	2	0.589971
MXAN_0873	991251	991850	null	1	0.166667
MXAN_0874	991902	992549	null	13	2.00617
MXAN_0875	992567	993160	null	4	0.673401
MXAN_0876	993199	994023	null	11	1.33333
MXAN_0877	994020	994619	null	3	0.5
MXAN_0878	994630	996525	null	7	0.369198
MXAN_0879	996623	997063	null	2	0.453515
MXAN_0880	997192	998469	null	14	1.09546
MXAN_0881	998475	999266	null	7	0.883838
MXAN_0882	999393	1000886	null	26	1.74029
MXAN_0883	1000928	1001626	null	5	0.715308
MXAN_0884	1001648	1003072	null	11	0.77193
MXAN_0885	1003080	1004012	null	10	1.07181
MXAN_0886	1004071	1008723	null	51	1.09607
MXAN_0887	1008900	1009562	null	15	2.26244
MXAN_0888	1009581	1010978	null	32	2.28898
MXAN_0889	1011262	1015662	null	50	1.13611
MXAN_0890	1015867	1016511	null	5	0.775194
MXAN_0891	1016601	1017686	null	8	0.736648
MXAN_0892	1017696	1018595	null	1	0.111111
MXAN_0893	1018598	1019227	null	4	0.634921
MXAN_0894	1019276	1020361	null	5	0.460405
MXAN_0895	1020369	1021922	crtI	6	0.3861
MXAN_0896	1021919	1022929	crtB	10	0.98912
MXAN_0897	1022990	1024447	null	18	1.23457
MXAN_0898	1024444	1025370	null	12	1.2945
MXAN_0899	1025367	1026491	null	13	1.15556
MXAN_0900	1026488	1026874	null	3	0.775194
MXAN_0901	1026871	1027221	null	1	0.2849
MXAN_0902	1027218	1027895	null	9	1.32743
MXAN_0903	1027892	1028758	null	10	1.1534
MXAN_0904	1028774	1029673	null	10	1.11111
MXAN_0905	1029675	1031120	null	8	0.55325
MXAN_0906	1031293	1035210	null	0	0
MXAN_0907	1035207	1037030	null	0	0
MXAN_0908	1037126	1037806	null	0	0
MXAN_0909	1037812	1038324	null	0	0
MXAN_0910	1038529	1040052	null	13	0.853018
MXAN_0911	1040234	1041511	null	9	0.704225
MXAN_0912	1041586	1043025	glnA	0	0
MXAN_0913	1043359	1044165	null	6	0.743494
MXAN_0914	1044210	1045109	null	0	0
MXAN_0915	1045157	1045894	null	4	0.542005
MXAN_0916	1045872	1047266	null	7	0.501792
MXAN_0917	1047259	1048539	kynU	8	0.624512
MXAN_0918	1048536	1049552	null	7	0.688299
MXAN_0919	1049549	1050073	null	3	0.571429
MXAN_0920	1050074	1050505	null	1	0.231481
MXAN_0921	1050539	1051981	null	11	0.762301
MXAN_0922	1052325	1052582	null	1	0.387597
MXAN_0923	1052762	1053544	null	4	0.510856
MXAN_0924	1053569	1054204	null	2	0.314465
MXAN_0925	1054379	1055164	null	6	0.763359
MXAN_0926	1055174	1056835	null	29	1.74489
MXAN_0927	1056834	1057421	null	10	1.70068
MXAN_0928	1057351	1058355	null	14	1.39303
MXAN_0929	1058518	1059549	null	13	1.25969
MXAN_0930	1059796	1061217	null	10	0.703235
MXAN_0931	1061417	1063750	null	16	0.685518
MXAN_0932	1063747	1065525	null	24	1.34907
MXAN_0933	1065518	1069531	null	33	0.822123
MXAN_0934	1069625	1071127	null	12	0.798403
MXAN_0935	1071567	1072253	null	12	1.74672
MXAN_0936	1072414	1073214	null	1	0.124844
MXAN_0937	1073217	1074584	null	0	0
MXAN_0938	1074566	1076044	null	1	0.0676133
MXAN_0939	1076336	1077901	null	0	0
MXAN_0940	1077917	1080028	null	2	0.094697
MXAN_0941	1080065	1080601	null	2	0.372439
MXAN_0942	1080634	1080867	null	1	0.42735
MXAN_0943	1080969	1081517	null	3	0.546448
MXAN_0944	1081580	1082629	null	1	0.0952381
MXAN_0945	1083081	1085825	null	2	0.0728597
MXAN_0946	1085853	1086860	null	0	0
MXAN_0947	1087051	1087884	null	0	0
MXAN_0948	1087881	1089287	null	17	1.20824
MXAN_0949	1089438	1091105	null	16	0.959233
MXAN_0950	1091117	1092286	null	4	0.34188
MXAN_0951	1092457	1093881	gnd	8	0.561404
MXAN_0952	1093919	1094590	pgl	7	1.04167
MXAN_0953	1094587	1096131	zwf	12	0.776699
MXAN_0954	1096255	1097154	null	0	0
MXAN_0955	1097342	1098067	null	0	0
MXAN_0956	1098159	1100930	null	0	0
MXAN_0957	1101163	1101876	null	2	0.280112
MXAN_0958	1102076	1103320	sbcD	9	0.722892
MXAN_0959	1103317	1107225	sbcC	46	1.17677
MXAN_0960	1107241	1108167	null	7	0.755124
MXAN_0961	1108170	1108997	null	12	1.44928
MXAN_0962	1109214	1112606	null	11	0.324197
MXAN_0963	1112596	1112706	null	3	2.7027
MXAN_0964	1112723	1114498	null	18	1.01351
MXAN_0965	1114530	1115465	null	9	0.961538
MXAN_0966	1115564	1116397	null	12	1.43885
MXAN_0967	1116437	1117054	null	3	0.485437
MXAN_0968	1117101	1118093	metN	13	1.30916
MXAN_0969	1118429	1119559	null	10	0.884173
MXAN_0970	1119498	1120598	null	14	1.27157
MXAN_0971	1120623	1123097	null	22	0.888889
MXAN_0972	1123060	1123302	null	2	0.823045
MXAN_0973	1123272	1123550	null	1	0.358423
MXAN_0974	1123563	1123886	null	0	0
MXAN_0975	1124026	1124976	null	7	0.736067
MXAN_0976	1125013	1125948	null	8	0.854701
MXAN_0977	1125961	1127100	null	7	0.614035
MXAN_0978	1127199	1128611	null	3	0.212314
MXAN_0979	1128647	1131238	null	22	0.848765
MXAN_0980	1131414	1131791	null	2	0.529101
MXAN_0981	1131879	1132970	null	4	0.3663
MXAN_0982	1133074	1134003	null	14	1.50538
MXAN_0983	1134064	1137186	null	30	0.960615
MXAN_0984	1137203	1138402	null	17	1.41667
MXAN_0985	1138399	1139661	null	14	1.10847
MXAN_0986	1139771	1140085	null	6	1.90476
MXAN_0987	1140175	1140786	null	5	0.816993
MXAN_0988	1141144	1144344	null	15	0.468604
MXAN_0989	1144331	1145512	null	4	0.338409
MXAN_0990	1146064	1147434	null	4	0.291758
MXAN_0991	1147562	1147969	null	1	0.245098
MXAN_0992	1148048	1149013	null	2	0.207039
MXAN_0993	1149185	1150645	null	9	0.616016
MXAN_0994	1150712	1151311	null	4	0.666667
MXAN_0995	1151487	1152542	null	7	0.662879
MXAN_0996	1152567	1153739	null	2	0.170503
MXAN_0997	1154115	1158482	null	32	0.732601
MXAN_0998	1158508	1161117	null	44	1.68582
MXAN_0999	1161163	1161531	null	0	0
MXAN_1000	1161497	1162060	null	0	0
MXAN_1001	1162230	1164254	null	12	0.592593
MXAN_1002	1164254	1164913	null	3	0.454545
MXAN_1003	1164931	1166361	null	5	0.349406
MXAN_1004	1166376	1167905	null	14	0.915033
MXAN_1005	1167938	1171675	null	8	0.214018
MXAN_1006	1171752	1172162	null	3	0.729927
MXAN_1007	1172244	1172555	null	1	0.320513
MXAN_1008	1172624	1173163	null	7	1.2963
MXAN_1009	1173241	1174728	null	13	0.873656
MXAN_1010	1174796	1176184	hutF	20	1.43988
MXAN_1011	1176123	1177790	null	3	0.179856
MXAN_1012	1177865	1179007	argE	4	0.349956
MXAN_1013	1179075	1182641	mfd	22	0.616765
MXAN_1014	1182811	1184352	sdeK	6	0.389105
MXAN_1015	1184374	1184691	null	2	0.628931
MXAN_1016	1184744	1185067	null	1	0.308642
MXAN_1017	1185174	1185818	null	0	0
MXAN_1018	1185820	1187025	null	15	1.24378
MXAN_1019	1187022	1187558	null	4	0.744879
MXAN_1020	1187555	1191925	null	35	0.800732
MXAN_1021	1192001	1192720	null	1	0.138889
MXAN_1022	1192985	1194679	null	0	0
MXAN_1023	1194770	1196116	null	0	0
MXAN_1024	1196173	1196367	null	0	0
MXAN_1025	1196382	1198514	null	1	0.0468823
MXAN_1026	1198511	1199761	null	9	0.719424
MXAN_1027	1199758	1200894	null	8	0.703606
MXAN_1028	1200891	1202351	null	10	0.684463
MXAN_1029	1202356	1203462	null	15	1.35501
MXAN_1030	1203476	1204627	null	20	1.73611
MXAN_1031	1204649	1205884	null	13	1.05178
MXAN_1032	1206048	1207226	null	13	1.10263
MXAN_1033	1207223	1208371	null	9	0.78329
MXAN_1034	1208381	1209049	null	2	0.298954
MXAN_1035	1209244	1210764	null	13	0.854701
MXAN_1036	1210785	1211735	null	6	0.630915
MXAN_1037	1211737	1212651	null	9	0.983607
MXAN_1038	1212663	1213208	null	8	1.4652
MXAN_1039	1213403	1214425	glkA	3	0.293255
MXAN_1040	1214460	1216487	null	21	1.0355
MXAN_1041	1216441	1217571	null	3	0.265252
MXAN_1042	1217645	1218790	null	7	0.61082
MXAN_1043	1218919	1220406	null	13	0.873656
MXAN_1044	1220403	1221635	null	1	0.081103
MXAN_1045	1220788	1221495	null	0	0
MXAN_1046	1221696	1224332	null	32	1.2135
MXAN_1047	1224551	1225606	null	14	1.32576
MXAN_1048	1225710	1227008	null	4	0.307929
MXAN_1049	1227011	1228198	null	17	1.43098
MXAN_1050	1228278	1228568	null	3	1.03093
MXAN_1051	1228668	1229285	null	6	0.970874
MXAN_1052	1229337	1232006	null	23	0.861423
MXAN_1053	1232028	1232576	null	2	0.364299
MXAN_1054	1232797	1233366	null	4	0.701754
MXAN_1055	1233398	1234123	null	8	1.10193
MXAN_1056	1234152	1235474	astB	11	0.831444
MXAN_1057	1235492	1236445	null	8	0.838574
MXAN_1058	1236458	1237009	null	8	1.44928
MXAN_1059	1237006	1237632	null	11	1.75439
MXAN_1060	1237629	1238372	null	12	1.6129
MXAN_1061	1238621	1240138	rpoN	3	0.197628
MXAN_1062	1240202	1240852	null	0	0
MXAN_1063	1240839	1241651	null	2	0.246002
MXAN_1065	1242191	1242856	yfiA	5	0.750751
MXAN_1066	1243322	1243783	null	3	0.649351
MXAN_1067	1243784	1244662	null	2	0.227531
MXAN_1068	1244659	1245120	dtd	1	0.21645
MXAN_1069	1245190	1245285	null	0	0
MXAN_1070	1245306	1247552	dacB	22	0.979083
MXAN_1071	1247763	1248260	ssb	2	0.401606
MXAN_1072	1248383	1249063	sdhC	1	0.146843
MXAN_1073	1249326	1250210	null	2	0.225989
MXAN_1074	1250245	1251276	null	12	1.16279
MXAN_1075	1251339	1252082	null	2	0.268817
MXAN_1076	1252102	1254018	selB	6	0.312989
MXAN_1077	1254015	1256507	null	0	0
MXAN_1078	1256504	1257952	nla19	0	0
MXAN_1079	1258366	1259202	null	1	0.119474
MXAN_1080	1259280	1260839	null	1	0.0641026
MXAN_1081	1260857	1262590	null	6	0.346021
MXAN_1082	1262587	1264782	null	10	0.455373
MXAN_1083	1264838	1265140	null	0	0
MXAN_1084	1265214	1265720	null	0	0
MXAN_1085	1265717	1267057	null	4	0.298285
MXAN_1086	1267093	1267581	null	1	0.204499
MXAN_1087	1267687	1268436	null	0	0
MXAN_1088	1268502	1270052	null	9	0.580271
MXAN_1089	1270126	1271325	serB	10	0.833333
MXAN_1090	1271335	1272177	null	6	0.711744
MXAN_1091	1272238	1272432	null	0	0
MXAN_1092	1272643	1273086	null	3	0.675676
MXAN_1093	1273183	1273788	null	3	0.49505
MXAN_1094	1273844	1274449	kdsC	2	0.330033
MXAN_1095	1274451	1275287	kdsA	6	0.716846
MXAN_1096	1275284	1276924	pyrG	12	0.731261
MXAN_1097	1277552	1279318	null	10	0.565931
MXAN_1098	1279428	1280276	null	6	0.706714
MXAN_1099	1280269	1281225	null	11	1.14943
MXAN_1100	1281228	1281968	kdsB	3	0.404858
MXAN_1101	1282076	1283206	null	6	0.530504
MXAN_1102	1283308	1284297	null	10	1.0101
MXAN_1103	1284364	1285800	purF	7	0.487126
MXAN_1104	1285897	1287207	null	2	0.152555
MXAN_1105	1287260	1287550	null	2	0.687285
MXAN_1106	1287593	1290271	null	17	0.634565
MXAN_1107	1290371	1291183	null	4	0.492005
MXAN_1108	1291325	1292095	null	11	1.42672
MXAN_1109	1292114	1292629	null	5	0.968992
MXAN_1110	1292634	1293143	null	3	0.588235
MXAN_1111	1293166	1294683	pccA	10	0.658762
MXAN_1112	1294722	1295336	null	3	0.487805
MXAN_1113	1295455	1297017	pccB	16	1.02367
MXAN_1114	1297027	1297875	null	6	0.706714
MXAN_1115	1297963	1299120	null	10	0.863558
MXAN_1116	1299127	1299384	null	0	0
MXAN_1117	1299813	1300262	null	4	0.888889
MXAN_1118	1300267	1300635	null	8	2.16802
MXAN_1119	1300756	1302783	null	36	1.77515
MXAN_1120	1302823	1304298	null	11	0.745257
MXAN_1122	1304276	1304947	null	1	0.14881
MXAN_1121	1304377	1304838	null	0	0
MXAN_1123	1305032	1308127	null	23	0.742894
MXAN_1124	1308261	1309055	null	1	0.125786
MXAN_1125	1309123	1310196	null	7	0.651769
MXAN_1126	1310217	1311101	null	4	0.451977
MXAN_1127	1311130	1312503	null	15	1.0917
MXAN_1128	1312511	1313911	frgC	8	0.571021
MXAN_1129	1313908	1315440	frgB	12	0.782779
MXAN_1130	1315462	1318290	frgA	23	0.813008
MXAN_1131	1318343	1320055	null	13	0.758903
MXAN_1132	1320176	1320442	null	1	0.374532
MXAN_1133	1320553	1321287	null	9	1.22449
MXAN_1134	1321465	1322766	null	9	0.691244
MXAN_1135	1322789	1323304	null	11	2.13178
MXAN_1136	1323314	1323805	null	7	1.42276
MXAN_1137	1323913	1324959	null	18	1.7192
MXAN_1138	1325046	1326167	null	22	1.96078
MXAN_1139	1326300	1327166	prmA	15	1.7301
MXAN_1140	1327449	1328480	null	17	1.64729
MXAN_1141	1328514	1331318	null	18	0.641711
MXAN_1142	1331317	1333572	null	34	1.50709
MXAN_1143	1333586	1334791	null	14	1.16086
MXAN_1144	1334825	1335655	null	21	2.52708
MXAN_1145	1335672	1337213	null	19	1.23217
MXAN_1146	1337390	1338172	null	7	0.893997
MXAN_1147	1338133	1339710	null	9	0.570342
MXAN_1148	1339707	1340819	null	2	0.179695
MXAN_1149	1340729	1341676	null	2	0.21097
MXAN_1150	1341673	1341852	null	0	0
MXAN_1151	1341877	1342941	null	8	0.751174
MXAN_1152	1343246	1343764	null	4	0.770713
MXAN_1153	1343761	1345197	sufB	5	0.347947
MXAN_1154	1345200	1345988	sufC	5	0.633714
MXAN_1155	1345985	1347325	sufD	21	1.566
MXAN_1156	1347322	1348545	sufS	8	0.653595
MXAN_1157	1348542	1349000	null	1	0.217865
MXAN_1158	1349003	1349557	null	4	0.720721
MXAN_1159	1349609	1350280	null	4	0.595238
MXAN_1160	1350467	1351522	null	5	0.473485
MXAN_1161	1351586	1352515	null	7	0.752688
MXAN_1162	1352632	1356411	null	36	0.952381
MXAN_1163	1356497	1358335	null	23	1.25068
MXAN_1164	1358452	1359042	null	4	0.676819
MXAN_1165	1359642	1360337	null	2	0.287356
MXAN_1166	1360383	1361813	null	11	0.768693
MXAN_1167	1361810	1363153	nla28	8	0.595238
MXAN_1168	1363169	1363378	null	0	0
MXAN_1169	1363415	1363537	null	0	0
MXAN_1170	1363499	1363924	null	0	0
MXAN_1171	1364010	1365590	null	0	0
MXAN_1172	1365750	1366406	null	0	0
MXAN_1173	1366394	1367872	null	0	0
MXAN_1174	1367876	1368289	null	0	0
MXAN_1175	1368293	1369027	null	0	0
MXAN_1176	1369030	1369776	null	0	0
MXAN_1177	1369966	1370931	null	0	0
MXAN_1178	1370885	1372117	null	0	0
MXAN_1179	1372121	1373332	null	2	0.165017
MXAN_1181	1373582	1375477	null	12	0.632911
MXAN_1182	1375671	1375901	null	1	0.4329
MXAN_1183	1375947	1377443	null	12	0.801603
MXAN_1184	1377425	1379068	null	24	1.45985
MXAN_1185	1379262	1381619	null	9	0.381679
MXAN_1186	1381603	1381920	null	0	0
MXAN_1187	1381995	1382603	null	7	1.14943
MXAN_1188	1382609	1385056	null	31	1.26634
MXAN_1189	1385311	1386663	null	3	0.221729
MXAN_1190	1386660	1387934	null	3	0.235294
MXAN_1191	1387946	1389154	null	8	0.661704
MXAN_1192	1389169	1391337	otsAB	13	0.599355
MXAN_1193	1391388	1395047	null	24	0.655738
MXAN_1194	1395189	1395944	null	9	1.19048
MXAN_1195	1395978	1401962	null	98	1.63743
MXAN_1196	1401919	1402536	null	17	2.75081
MXAN_1197	1402684	1405389	null	37	1.36733
MXAN_1198	1405659	1406453	null	0	0
MXAN_1199	1406472	1406819	null	10	2.87356
MXAN_1200	1406984	1408183	null	0	0
MXAN_1201	1408431	1408991	null	0	0
MXAN_1202	1408991	1409173	null	0	0
MXAN_1203	1409225	1411234	null	0	0
MXAN_1204	1411318	1411848	null	0	0
MXAN_1206	1413199	1415229	null	0	0
MXAN_1205	1413328	1413486	null	0	0
MXAN_1207	1416094	1417440	null	0	0
MXAN_1208	1417446	1418717	null	0	0
MXAN_1209	1418714	1421326	null	0	0
MXAN_1210	1421416	1422477	null	0	0
MXAN_1211	1422993	1423469	null	0	0
MXAN_1212	1423462	1424877	null	0	0
MXAN_1213	1424874	1426232	null	0	0
MXAN_1214	1426268	1427062	null	0	0
MXAN_1215	1427059	1428147	null	0	0
MXAN_1216	1428159	1428572	null	0	0
MXAN_1217	1428665	1429321	null	0	0
MXAN_1218	1429321	1429644	null	0	0
MXAN_1219	1429644	1430063	null	0	0
MXAN_1220	1430100	1430516	null	0	0
MXAN_1221	1430528	1430953	null	0	0
MXAN_1222	1430953	1431615	null	0	0
MXAN_1223	1431647	1432000	null	0	0
MXAN_1224	1432222	1434600	null	0	0
MXAN_1225	1434602	1435363	null	0	0
MXAN_1226	1435370	1438606	null	0	0
MXAN_1227	1440302	1440589	null	0	0
MXAN_1228	1440586	1441119	null	0	0
MXAN_1229	1441132	1441584	null	0	0
MXAN_1230	1441581	1441880	null	0	0
MXAN_1231	1442248	1443570	null	0	0
MXAN_1232	1444344	1445207	null	0	0
MXAN_1233	1445204	1446994	null	0	0
MXAN_1234	1447087	1448301	null	0	0
MXAN_1235	1448433	1448711	null	0	0
MXAN_1236	1448731	1450272	gpmI	13	0.843061
MXAN_1237	1450329	1451129	null	9	1.1236
MXAN_1238	1451139	1452296	null	4	0.345423
MXAN_1239	1452360	1452824	null	1	0.215054
MXAN_1240	1452826	1453191	null	3	0.819672
MXAN_1241	1453316	1453771	null	3	0.657895
MXAN_1242	1453781	1454902	null	12	1.06952
MXAN_1243	1454905	1455477	null	3	0.52356
MXAN_1244	1455501	1456592	sasN	6	0.549451
MXAN_1245	1456721	1458154	sasR	7	0.488145
MXAN_1246	1458293	1458874	null	10	1.71821
MXAN_1247	1459105	1459848	null	1	0.134409
MXAN_1248	1460059	1461858	null	0	0
MXAN_1249	1461842	1463335	sasS	0	0
MXAN_1250	1463644	1464195	null	0	0
MXAN_1251	1464257	1464481	null	0	0
MXAN_1254	1465231	1465800	null	0	0
MXAN_1255	1465816	1467186	null	0	0
MXAN_1256	1467243	1468610	radA	0	0
MXAN_1257	1469203	1470243	bioB	0	0
MXAN_1258	1470251	1471426	bioF	6	0.510204
MXAN_1259	1471419	1472102	bioD	21	3.07018
MXAN_1260	1472154	1472513	null	1	0.277778
MXAN_1261	1472510	1473676	null	7	0.599829
MXAN_1262	1473689	1475119	null	9	0.628931
MXAN_1263	1475119	1475937	null	7	0.854701
MXAN_1264	1476079	1477872	pckG	4	0.222965
MXAN_1265	1478083	1479945	null	5	0.268384
MXAN_1266	1479950	1480573	miaE	5	0.801282
MXAN_1267	1480602	1481504	null	1	0.110742
MXAN_1268	1481479	1482132	null	0	0
MXAN_1269	1482161	1483999	null	0	0
MXAN_1270	1484169	1485200	null	0	0
MXAN_1271	1485267	1486214	null	0	0
MXAN_1272	1486367	1487239	null	0	0
MXAN_1273	1487274	1488869	null	0	0
MXAN_1274	1488859	1489461	null	0	0
MXAN_1275	1489549	1490628	null	0	0
MXAN_1276	1490800	1492290	null	15	1.00604
MXAN_1277	1492380	1493804	null	0	0
MXAN_1278	1493954	1494769	null	6	0.735294
MXAN_1279	1494828	1495472	null	4	0.620155
MXAN_1280	1495604	1496665	null	4	0.376648
MXAN_1281	1496697	1496918	null	2	0.900901
MXAN_1282	1496990	1498960	null	0	0
MXAN_1283	1499048	1500118	null	0	0
MXAN_1284	1500306	1501571	null	0	0
MXAN_1285	1501578	1503392	null	0	0
MXAN_1286	1503953	1506082	abcA	0	0
MXAN_1287	1506079	1507479	null	0	0
MXAN_1288	1507443	1509008	null	0	0
MXAN_1289	1509039	1510226	null	0	0
MXAN_1290	1510163	1511194	null	0	0
MXAN_1291	1511191	1517517	null	0	0
MXAN_1292	1517490	1518512	null	0	0
MXAN_1293	1518704	1520119	hemG	0	0
MXAN_1294	1520199	1520888	csgA	0	0
MXAN_1295	1520897	1521559	pdxH	5	0.754148
MXAN_1296	1521560	1522993	glgA	15	1.04603
MXAN_1297	1523029	1523943	null	6	0.655738
MXAN_1298	1523945	1524427	null	0	0
MXAN_1299	1524516	1525097	null	1	0.171821
MXAN_1300	1525060	1525938	null	1	0.113766
MXAN_1301	1525985	1527352	null	5	0.365497
MXAN_1302	1528290	1529291	null	10	0.998004
MXAN_1303	1529365	1529829	null	2	0.430108
MXAN_1304	1529849	1530385	null	3	0.558659
MXAN_1305	1530403	1531725	null	1	0.0755858
MXAN_1306	1531620	1532840	null	0	0
MXAN_1307	1532837	1533703	null	0	0
MXAN_1308	1534306	1534893	null	0	0
MXAN_1309	1534910	1535692	null	0	0
MXAN_1310	1535738	1536523	null	2	0.254453
MXAN_1311	1536615	1537319	aat	0	0
MXAN_1312	1537331	1538227	null	0	0
MXAN_1313	1538173	1538868	null	0	0
MXAN_1314	1538977	1539174	null	1	0.505051
MXAN_1315	1539030	1539215	null	1	0.537634
MXAN_1316	1539305	1541320	null	0	0
MXAN_1317	1541354	1542013	null	1	0.151515
MXAN_1318	1542041	1543129	hemS	0	0
MXAN_1319	1543126	1544028	null	9	0.996678
MXAN_1320	1544025	1545113	hemU	2	0.183655
MXAN_1321	1545110	1545913	null	7	0.870647
MXAN_1322	1546180	1547382	null	0	0
MXAN_1323	1547505	1548377	null	19	2.1764
MXAN_1324	1548574	1550493	null	16	0.833333
MXAN_1325	1550493	1551128	null	1	0.157233
MXAN_1326	1551125	1551634	null	3	0.588235
MXAN_1327	1551616	1554885	null	25	0.764526
MXAN_1328	1554882	1556498	null	14	0.865801
MXAN_1329	1556495	1557235	null	1	0.134953
MXAN_1330	1557183	1559432	null	24	1.06667
MXAN_1331	1559493	1559981	null	1	0.204499
MXAN_1332	1559992	1562454	null	34	1.38043
MXAN_1333	1562541	1564226	null	10	0.59312
MXAN_1334	1564235	1565728	null	15	1.00402
MXAN_1335	1565762	1567741	null	21	1.06061
MXAN_1336	1567738	1569486	null	15	0.857633
MXAN_1337	1569483	1571876	null	16	0.668338
MXAN_1338	1571939	1572376	null	0	0
MXAN_1339	1572339	1572908	null	5	0.877193
MXAN_1340	1572911	1574563	null	31	1.87538
MXAN_1341	1574560	1575216	null	9	1.36986
MXAN_1342	1575351	1576697	null	25	1.85598
MXAN_1343	1576694	1577266	null	5	0.8726
MXAN_1344	1577373	1578017	null	5	0.775194
MXAN_1345	1578156	1579520	null	4	0.29304
MXAN_1346	1579819	1580400	null	2	0.343643
MXAN_1347	1580479	1582176	null	13	0.765607
MXAN_1348	1582227	1583027	null	8	0.998752
MXAN_1349	1583035	1583733	null	6	0.858369
MXAN_1350	1583730	1585259	null	14	0.915033
MXAN_1351	1585509	1587518	null	15	0.746269
MXAN_1352	1587543	1588127	null	1	0.17094
MXAN_1353	1588103	1589437	null	7	0.524345
MXAN_1354	1589449	1590456	gpsA	3	0.297619
MXAN_1355	1590464	1590889	null	1	0.234742
MXAN_1356	1590937	1592589	hflX	4	0.241984
MXAN_1357	1592712	1593845	proB	14	1.23457
MXAN_1358	1593862	1594446	null	6	1.02564
MXAN_1359	1594645	1595667	null	8	0.782014
MXAN_1360	1595664	1596593	null	10	1.07527
MXAN_1361	1596600	1598171	null	16	1.01781
MXAN_1362	1598211	1599572	null	12	0.881057
MXAN_1363	1599740	1602469	acnA	8	0.29304
MXAN_1364	1602568	1602990	null	5	1.18203
MXAN_1365	1603051	1607535	null	26	0.57971
MXAN_1366	1607569	1608066	null	0	0
MXAN_1367	1608072	1609259	null	29	2.44108
MXAN_1368	1609256	1609810	null	10	1.8018
MXAN_1369	1609807	1610514	null	9	1.27119
MXAN_1370	1610511	1611089	null	12	2.07254
MXAN_1371	1611150	1611539	null	3	0.769231
MXAN_1372	1611767	1612537	null	7	0.907912
MXAN_1373	1612559	1613458	null	2	0.222222
MXAN_1374	1613581	1614855	null	8	0.627451
MXAN_1375	1614920	1615723	null	9	1.1194
MXAN_1376	1615744	1617399	null	12	0.724638
MXAN_1377	1617396	1618214	null	5	0.610501
MXAN_1378	1618308	1618685	null	0	0
MXAN_1379	1618845	1619708	null	5	0.578704
MXAN_1380	1620284	1620562	null	1	0.358423
MXAN_1381	1620674	1622635	null	12	0.611621
MXAN_1382	1622909	1623691	null	8	1.02171
MXAN_1383	1623695	1625503	ggt	15	0.829187
MXAN_1384	1625718	1625924	null	1	0.483092
MXAN_1385	1625936	1627336	glmU	14	0.999286
MXAN_1386	1627444	1629279	glmS	1	0.0544662
MXAN_1387	1629523	1630326	null	4	0.497512
MXAN_1388	1630439	1631530	recA	6	0.549451
MXAN_1389	1631694	1633919	null	7	0.314465
MXAN_1390	1634122	1634679	null	5	0.896057
MXAN_1391	1634739	1637090	null	29	1.23299
MXAN_1392	1637103	1638227	null	26	2.31111
MXAN_1393	1638227	1640083	null	28	1.50781
MXAN_1394	1640270	1641109	null	11	1.30952
MXAN_1395	1641123	1642652	null	12	0.784314
MXAN_1396	1642808	1644985	null	31	1.42332
MXAN_1397	1644939	1646534	null	8	0.501253
MXAN_1398	1646545	1647219	null	10	1.48148
MXAN_1399	1647249	1648187	fmt	3	0.319489
MXAN_1400	1648210	1649133	null	8	0.865801
MXAN_1401	1649130	1650446	rsmB	7	0.531511
MXAN_1402	1650450	1651358	null	4	0.440044
MXAN_1403	1651495	1651803	null	4	1.2945
MXAN_1404	1651874	1652971	null	8	0.728597
MXAN_1405	1652998	1654044	null	4	0.382044
MXAN_1406	1654060	1654533	null	0	0
MXAN_1407	1654646	1655767	null	10	0.891266
MXAN_1408	1655810	1656838	null	8	0.777454
MXAN_1409	1656863	1658155	null	11	0.850735
MXAN_1410	1658161	1659228	null	10	0.93633
MXAN_1411	1659242	1659436	null	2	1.02564
MXAN_1412	1659706	1660449	null	4	0.537634
MXAN_1413	1660456	1661085	null	5	0.793651
MXAN_1414	1661307	1663136	null	23	1.25683
MXAN_1415	1663142	1664788	null	0	0
MXAN_1416	1664841	1665602	null	9	1.1811
MXAN_1417	1665740	1666618	null	7	0.796359
MXAN_1418	1666622	1667758	null	14	1.23131
MXAN_1419	1667795	1668331	null	0	0
MXAN_1420	1668350	1669993	null	8	0.486618
MXAN_1421	1670044	1670976	null	15	1.60772
MXAN_1422	1670981	1672000	null	10	0.980392
MXAN_1423	1672025	1676500	null	52	1.16175
MXAN_1424	1676502	1677350	null	5	0.588928
MXAN_1425	1677411	1678313	galU	4	0.442968
MXAN_1426	1678310	1679065	null	4	0.529101
MXAN_1427	1679174	1679800	null	0	0
MXAN_1428	1679934	1682321	priA	18	0.753769
MXAN_1429	1682337	1687889	null	72	1.2966
MXAN_1430	1687979	1688512	def	3	0.561798
MXAN_1431	1688466	1689182	nth	6	0.83682
MXAN_1432	1689251	1690276	null	10	0.974659
MXAN_1433	1690378	1691340	null	3	0.311526
MXAN_1434	1691407	1691676	hup	0	0
MXAN_1435	1691991	1693619	null	34	2.08717
MXAN_1436	1693660	1694823	null	11	0.945017
MXAN_1437	1694920	1695783	pssA	10	1.15741
MXAN_1438	1695895	1697160	null	18	1.4218
MXAN_1439	1697157	1698689	null	17	1.10894
MXAN_1440	1698735	1699256	null	13	2.49042
MXAN_1441	1699253	1700281	recA	5	0.485909
MXAN_1442	1700576	1701961	null	8	0.577201
MXAN_1443	1701977	1703620	null	6	0.364964
MXAN_1444	1703818	1704492	null	4	0.592593
MXAN_1445	1704393	1705016	null	6	0.961538
MXAN_1446	1705095	1705595	null	2	0.399202
MXAN_1447	1705595	1706011	null	6	1.43885
MXAN_1448	1706137	1706820	null	3	0.438596
MXAN_1449	1706892	1707644	null	1	0.132802
MXAN_1450	1707666	1711064	null	46	1.35334
MXAN_1451	1711101	1711811	null	0	0
MXAN_1452	1711943	1713487	null	9	0.582524
MXAN_1453	1713542	1714495	null	2	0.209644
MXAN_1454	1714617	1715198	null	5	0.859107
MXAN_1455	1715205	1715867	null	5	0.754148
MXAN_1456	1715848	1716285	null	5	1.14155
MXAN_1457	1716296	1716874	null	1	0.172712
MXAN_1458	1716791	1718092	null	2	0.15361
MXAN_1459	1718099	1718389	null	1	0.343643
MXAN_1460	1718503	1721694	null	6	0.18797
MXAN_1461	1721768	1722118	null	2	0.569801
MXAN_1462	1722125	1722412	gatC	1	0.347222
MXAN_1463	1722431	1723891	gatA	19	1.30048
MXAN_1464	1723924	1725363	gatB	14	0.972222
MXAN_1465	1725360	1726394	null	18	1.73913
MXAN_1466	1726401	1727363	null	11	1.14226
MXAN_1467	1727537	1729618	pkn1	6	0.288184
MXAN_1468	1729668	1730057	null	0	0
MXAN_1469	1730307	1730621	rplU	0	0
MXAN_1470	1730661	1730936	rpmA	1	0.362319
MXAN_1471	1731063	1732520	null	3	0.205761
MXAN_1472	1732525	1733202	null	0	0
MXAN_1473	1733313	1733972	lolA	0	0
MXAN_1474	1733920	1735407	null	0	0
MXAN_1475	1735295	1736419	null	1	0.0888889
MXAN_1476	1736450	1737880	null	11	0.768693
MXAN_1477	1737886	1739001	null	5	0.448029
MXAN_1478	1738998	1739495	null	3	0.60241
MXAN_1479	1739517	1741157	null	18	1.09689
MXAN_1480	1741347	1744874	null	49	1.38889
MXAN_1481	1744964	1745863	null	12	1.33333
MXAN_1482	1745892	1747238	null	12	0.890869
MXAN_1483	1747320	1747892	null	8	1.39616
MXAN_1484	1747908	1750808	null	22	0.758359
MXAN_1485	1750848	1751456	null	8	1.31363
MXAN_1486	1751852	1752394	null	3	0.552486
MXAN_1487	1752416	1752489	null	1	1.35135
MXAN_1488	1752500	1752570	null	0	0
MXAN_1489	1752798	1752868	null	1	1.40845
MXAN_1490	1752945	1753015	null	1	1.40845
MXAN_1491	1753060	1753145	null	0	0
MXAN_1492	1753240	1753530	null	4	1.37457
MXAN_1493	1754405	1755208	null	9	1.1194
MXAN_1494	1755192	1755326	null	0	0
MXAN_1495	1755585	1757063	null	14	0.946586
MXAN_1496	1757656	1757829	null	0	0
MXAN_1497	1758108	1759181	null	7	0.651769
MXAN_1498	1759282	1760037	null	3	0.396825
MXAN_1499	1760308	1760880	null	7	1.22164
MXAN_1500	1760890	1761198	null	4	1.2945
MXAN_1501	1761302	1762609	null	14	1.07034
MXAN_1502	1762754	1763926	null	11	0.937766
MXAN_1503	1764109	1764816	nfi	3	0.423729
MXAN_1504	1765013	1767358	null	22	0.937766
MXAN_1505	1767400	1767972	null	3	0.52356
MXAN_1506	1767977	1768366	null	3	0.769231
MXAN_1507	1768359	1769348	null	9	0.909091
MXAN_1508	1769379	1771148	null	12	0.677966
MXAN_1509	1771438	1772145	null	4	0.564972
MXAN_1510	1772578	1773246	null	0	0
MXAN_1511	1773295	1774482	null	16	1.3468
MXAN_1512	1774533	1775705	null	7	0.59676
MXAN_1513	1775717	1776271	null	5	0.900901
MXAN_1514	1776264	1777031	null	2	0.260417
MXAN_1515	1777035	1777520	null	2	0.411523
MXAN_1516	1777638	1779989	pcrA	22	0.935374
MXAN_1517	1780095	1780559	null	6	1.29032
MXAN_1518	1780591	1781682	null	14	1.28205
MXAN_1519	1781811	1782878	add	8	0.749064
MXAN_1520	1782959	1783738	null	13	1.66667
MXAN_1521	1783900	1785324	null	10	0.701754
MXAN_1522	1785356	1785898	null	1	0.184162
MXAN_1523	1785895	1786416	null	5	0.957854
MXAN_1524	1786424	1787653	glgC	7	0.569106
MXAN_1525	1787726	1788790	null	4	0.375587
MXAN_1526	1788794	1788964	null	2	1.16959
MXAN_1527	1789113	1790141	null	10	0.971817
MXAN_1528	1790138	1794550	null	36	0.815772
MXAN_1529	1794559	1796169	null	5	0.310366
MXAN_1530	1796183	1796848	null	2	0.3003
MXAN_1531	1796939	1797919	null	14	1.42712
MXAN_1532	1798267	1798584	null	0	0
MXAN_1533	1798810	1801851	treY	33	1.08481
MXAN_1534	1801848	1803989	glgX	21	0.980392
MXAN_1535	1804118	1805068	null	3	0.315457
MXAN_1536	1805139	1805525	null	2	0.516796
MXAN_1537	1805525	1806619	hemH	13	1.18721
MXAN_1539	1806564	1807589	null	11	1.07212
MXAN_1538	1806616	1807206	null	4	0.676819
MXAN_1540	1807638	1808297	null	3	0.454545
MXAN_1541	1808332	1811958	null	60	1.65426
MXAN_1542	1812963	1813469	null	0	0
MXAN_1543	1813888	1814631	null	6	0.806452
MXAN_1544	1814659	1815327	null	0	0
MXAN_1545	1815402	1816403	null	27	2.69461
MXAN_1546	1816396	1817817	null	27	1.89873
MXAN_1547	1817890	1818819	null	20	2.15054
MXAN_1548	1818816	1819538	null	8	1.1065
MXAN_1549	1819535	1821403	null	36	1.92616
MXAN_1550	1821400	1822515	null	22	1.97133
MXAN_1551	1822504	1823337	null	9	1.07914
MXAN_1552	1823346	1823756	null	4	0.973236
MXAN_1553	1823753	1825873	null	15	0.707214
MXAN_1554	1826270	1827784	null	13	0.858086
MXAN_1555	1827842	1828330	null	15	3.06748
MXAN_1556	1828401	1829075	null	17	2.51852
MXAN_1557	1829097	1830362	null	20	1.57978
MXAN_1558	1830603	1832000	null	14	1.00143
MXAN_1559	1831997	1832602	null	4	0.660066
MXAN_1560	1832662	1833951	null	12	0.930233
MXAN_1561	1834006	1835019	null	6	0.591716
MXAN_1562	1834989	1835465	null	4	0.838574
MXAN_1563	1835597	1836121	null	0	0
MXAN_1564	1836128	1836682	ahpC	1	0.18018
MXAN_1565	1837171	1838766	null	9	0.56391
MXAN_1566	1838784	1840148	null	12	0.879121
MXAN_1567	1840203	1841096	null	22	2.46085
MXAN_1568	1841093	1842391	null	10	0.769823
MXAN_1569	1842635	1844125	null	0	0
MXAN_1570	1844376	1845512	null	0	0
MXAN_1571	1845524	1846444	cysK	0	0
MXAN_1572	1846466	1847311	null	0	0
MXAN_1573	1847513	1849171	null	0	0
MXAN_1574	1849158	1849559	null	3	0.746269
MXAN_1575	1849622	1850557	null	0	0
MXAN_1576	1850658	1852001	null	0	0
MXAN_1577	1852019	1852960	null	3	0.318471
MXAN_1578	1853245	1854402	null	7	0.604491
MXAN_1579	1854622	1855092	null	7	1.4862
MXAN_1580	1855196	1856986	null	38	2.12172
MXAN_1581	1857062	1858249	null	7	0.589226
MXAN_1582	1858371	1858787	null	5	1.19904
MXAN_1583	1858789	1860036	null	11	0.88141
MXAN_1584	1860186	1860425	null	0	0
MXAN_1585	1860422	1860859	null	1	0.228311
MXAN_1586	1861047	1861847	null	2	0.249688
MXAN_1587	1861880	1863427	null	10	0.645995
MXAN_1588	1863446	1864270	null	9	1.09091
MXAN_1589	1864288	1864857	null	0	0
MXAN_1590	1864854	1866308	null	0	0
MXAN_1591	1866403	1869888	null	0	0
MXAN_1592	1869909	1870952	null	0	0
MXAN_1593	1870897	1872120	null	0	0
MXAN_1594	1872312	1873889	null	0	0
MXAN_1595	1873929	1874876	null	0	0
MXAN_1596	1874873	1875817	null	0	0
MXAN_1597	1875809	1876759	null	1	0.105152
MXAN_1598	1876759	1877784	null	0	0
MXAN_1599	1877799	1879298	null	0	0
MXAN_1600	1879317	1880483	null	0	0
MXAN_1601	1880493	1881470	null	0	0
MXAN_1602	1881585	1883108	null	0	0
MXAN_1603	1883574	1887287	null	3	0.0807754
MXAN_1604	1887344	1889431	null	0	0
MXAN_1605	1889436	1890728	null	0	0
MXAN_1606	1890725	1891507	null	0	0
MXAN_1607	1891508	1908142	null	38	0.228434
MXAN_1608	1908333	1910318	null	19	0.956697
MXAN_1609	1910426	1910596	null	1	0.584795
MXAN_1610	1910602	1911600	null	19	1.9019
MXAN_1611	1911615	1912589	null	12	1.23077
MXAN_1612	1912653	1914578	null	6	0.311526
MXAN_1613	1914530	1915693	null	7	0.601375
MXAN_1614	1915716	1917050	null	12	0.898876
MXAN_1615	1917230	1918633	null	26	1.85185
MXAN_1616	1918646	1919446	null	4	0.499376
MXAN_1617	1919798	1920004	cspA	0	0
MXAN_1618	1920080	1920262	null	0	0
MXAN_1619	1920401	1921045	null	2	0.310078
MXAN_1620	1921184	1923598	null	27	1.11801
MXAN_1621	1923615	1924499	null	4	0.451977
MXAN_1622	1924888	1925616	null	3	0.411523
MXAN_1623	1925744	1927180	null	1	0.0695894
MXAN_1624	1927193	1928614	null	1	0.0703235
MXAN_1625	1928669	1929439	null	1	0.129702
MXAN_1626	1929384	1929995	null	1	0.163399
MXAN_1627	1930039	1930587	null	0	0
MXAN_1628	1930639	1931133	null	0	0
MXAN_1629	1931303	1931440	null	0	0
MXAN_1630	1931763	1932995	null	0	0
MXAN_1631	1934113	1936005	null	9	0.475436
MXAN_1632	1935949	1938681	null	14	0.512258
MXAN_1633	1938723	1939352	null	2	0.31746
MXAN_1634	1939362	1939577	null	1	0.462963
MXAN_1635	1939557	1939799	null	0	0
MXAN_1636	1939675	1941642	null	2	0.101626
MXAN_1637	1941708	1941866	null	0	0
MXAN_1638	1941854	1942207	null	2	0.564972
MXAN_1639	1942204	1943304	rfbE	5	0.454133
MXAN_1640	1943452	1945524	null	17	0.820068
MXAN_1641	1945852	1946811	null	2	0.208333
MXAN_1642	1946865	1947410	null	1	0.18315
MXAN_1643	1947487	1947942	null	0	0
MXAN_1644	1947997	1948953	null	5	0.522466
MXAN_1645	1949027	1949956	null	6	0.645161
MXAN_1646	1949926	1950459	null	7	1.31086
MXAN_1647	1950537	1951070	null	5	0.93633
MXAN_1648	1951115	1951840	null	6	0.826446
MXAN_1649	1952191	1953762	null	13	0.826972
MXAN_1650	1954062	1955195	null	9	0.793651
MXAN_1651	1955274	1956371	null	9	0.819672
MXAN_1652	1956379	1956858	null	2	0.416667
MXAN_1653	1956973	1957875	null	8	0.885936
MXAN_1654	1957872	1958621	null	3	0.4
MXAN_1655	1958642	1958743	null	0	0
MXAN_1656	1959218	1959532	null	4	1.26984
MXAN_1657	1959544	1959891	null	1	0.287356
MXAN_1658	1959961	1962321	null	12	0.508259
MXAN_1659	1962661	1963029	null	0	0
MXAN_1660	1963097	1963828	null	0	0
MXAN_1661	1963825	1964388	null	0	0
MXAN_1662	1964455	1964589	null	0	0
MXAN_1663	1964599	1964979	null	0	0
MXAN_1664	1965150	1966604	null	1	0.0687285
MXAN_1665	1966710	1967423	null	0	0
MXAN_1666	1967557	1968402	null	11	1.30024
MXAN_1667	1968387	1969508	null	10	0.891266
MXAN_1668	1969613	1973137	kapC	28	0.794326
MXAN_1669	1973290	1973493	null	0	0
MXAN_1670	1973317	1973508	null	0	0
MXAN_1671	1973887	1975965	null	4	0.1924
MXAN_1672	1976851	1977630	null	0	0
MXAN_1673	1977924	1979465	agmN	7	0.453956
MXAN_1674	1979579	1980568	null	7	0.707071
MXAN_1675	1980541	1983147	null	14	0.537016
MXAN_1676	1983147	1985042	null	7	0.369198
MXAN_1677	1985185	1985709	null	0	0
MXAN_1678	1985910	1986932	null	1	0.0977517
MXAN_1679	1987029	1988195	null	26	2.22793
MXAN_1680	1988224	1988898	null	4	0.592593
MXAN_1681	1989011	1989808	null	12	1.50376
MXAN_1682	1989816	1992095	null	43	1.88596
MXAN_1683	1992136	1993041	null	15	1.65563
MXAN_1684	1993088	1993675	null	2	0.340136
MXAN_1685	1993778	1993951	null	0	0
MXAN_1686	1993988	1994884	null	2	0.222965
MXAN_1687	1995286	1996290	null	13	1.29353
MXAN_1688	1996662	1999271	null	42	1.6092
MXAN_1689	1999330	2000598	null	7	0.551615
MXAN_1690	2000757	2001701	null	9	0.952381
MXAN_1691	2001843	2002892	null	0	0
MXAN_1692	2003216	2003650	null	2	0.45977
MXAN_1693	2003751	2004818	null	5	0.468165
MXAN_1695	2006276	2008735	null	22	0.894309
MXAN_1696	2009028	2011427	null	16	0.666667
MXAN_1697	2011748	2012755	null	11	1.09127
MXAN_1698	2013057	2013875	null	8	0.976801
MXAN_1699	2014084	2015217	null	5	0.440917
MXAN_1700	2015864	2017300	null	14	0.974252
MXAN_1701	2017349	2018662	null	13	0.989346
MXAN_1702	2018664	2019680	null	18	1.76991
MXAN_1703	2019690	2020223	null	6	1.1236
MXAN_1704	2020409	2020942	null	2	0.374532
MXAN_1705	2021073	2022743	null	23	1.37642
MXAN_1706	2022815	2024137	null	28	2.1164
MXAN_1707	2024128	2025027	null	30	3.33333
MXAN_1708	2025060	2026076	null	19	1.86824
MXAN_1709	2026147	2027040	null	11	1.23043
MXAN_1710	2027037	2030186	pkn8	39	1.2381
MXAN_1711	2030610	2031524	null	12	1.31148
MXAN_1712	2031997	2032935	null	8	0.85197
MXAN_1713	2033033	2034127	null	15	1.36986
MXAN_1714	2034137	2034850	null	3	0.420168
MXAN_1715	2034981	2035829	null	0	0
MXAN_1716	2035826	2036176	null	0	0
MXAN_1717	2036228	2036761	null	5	0.93633
MXAN_1718	2036941	2037294	null	0	0
MXAN_1719	2037464	2038333	null	0	0
MXAN_1720	2038682	2039275	null	0	0
MXAN_1721	2039409	2040986	null	10	0.633714
MXAN_1722	2041118	2041216	null	0	0
MXAN_1723	2041134	2041334	null	0	0
MXAN_1724	2041517	2041873	null	0	0
MXAN_1725	2041898	2042149	null	0	0
MXAN_1726	2042567	2043448	null	3	0.340136
MXAN_1727	2044091	2044744	null	0	0
MXAN_1728	2044741	2045907	null	0	0
MXAN_1729	2046383	2046679	null	1	0.3367
MXAN_1731	2047318	2047836	null	8	1.54143
MXAN_1732	2048045	2050390	null	12	0.511509
MXAN_1733	2050537	2053188	null	0	0
MXAN_1734	2053239	2053400	null	0	0
MXAN_1735	2053575	2055023	null	0	0
MXAN_1736	2055786	2056946	null	0	0
MXAN_1737	2057307	2058734	null	0	0
MXAN_1738	2058741	2058896	null	0	0
MXAN_1739	2059142	2060032	null	9	1.0101
MXAN_1740	2060339	2062096	null	0	0
MXAN_1741	2062286	2063644	null	0	0
MXAN_1742	2064545	2065390	null	4	0.472813
MXAN_1743	2065387	2066823	null	8	0.556715
MXAN_1744	2066844	2068871	null	3	0.147929
MXAN_1745	2068999	2071146	null	6	0.27933
MXAN_1746	2071622	2073118	null	7	0.467602
MXAN_1747	2073324	2073962	null	1	0.156495
MXAN_1748	2074041	2074499	null	4	0.87146
MXAN_1749	2074954	2075157	null	0	0
MXAN_1750	2075175	2075288	null	0	0
MXAN_1751	2075369	2075848	iorA	2	0.416667
MXAN_1752	2075851	2078007	iorB	26	1.20538
MXAN_1753	2078198	2078716	null	0	0
MXAN_1754	2079747	2080514	null	0	0
MXAN_1755	2080558	2080764	null	0	0
MXAN_1756	2080781	2081836	null	0	0
MXAN_1757	2082772	2083716	null	0	0
MXAN_1758	2083831	2084862	null	0	0
MXAN_1759	2085096	2085872	null	0	0
MXAN_1760	2085869	2086384	null	0	0
MXAN_1762	2086491	2087498	null	0	0
MXAN_1761	2086712	2086897	null	0	0
MXAN_1763	2087989	2090694	null	0	0
MXAN_1764	2091547	2092074	null	0	0
MXAN_1765	2092161	2092466	null	0	0
MXAN_1766	2092636	2093193	null	0	0
MXAN_1767	2093203	2093391	null	0	0
MXAN_1768	2093413	2093919	null	0	0
MXAN_1769	2094470	2095849	null	0	0
MXAN_1770	2096999	2097931	null	0	0
MXAN_1771	2098146	2099393	null	0	0
MXAN_1772	2099654	2100331	null	0	0
MXAN_1773	2100377	2100610	null	0	0
MXAN_1774	2100790	2101872	null	0	0
MXAN_1775	2101844	2102545	null	0	0
MXAN_1776	2102746	2103510	null	0	0
MXAN_1777	2103513	2103884	null	0	0
MXAN_1780	2104974	2105234	null	0	0
MXAN_1781	2105186	2105725	null	0	0
MXAN_1782	2106030	2106230	null	0	0
MXAN_1783	2106387	2107145	null	0	0
MXAN_1784	2107749	2108489	null	0	0
MXAN_1785	2108456	2109031	null	0	0
MXAN_1786	2109028	2109378	null	0	0
MXAN_1787	2109417	2109725	null	0	0
MXAN_1788	2110392	2111609	null	0	0
MXAN_1789	2111612	2114341	null	0	0
MXAN_1790	2114338	2116449	null	0	0
MXAN_1791	2116446	2117945	null	0	0
MXAN_1792	2117952	2119700	null	0	0
MXAN_1793	2119709	2120719	null	0	0
MXAN_1794	2120938	2121837	null	0	0
MXAN_1795	2122220	2123269	null	0	0
MXAN_1796	2123796	2124140	null	0	0
MXAN_1797	2124471	2125214	null	0	0
MXAN_1800	2125939	2127300	null	0	0
MXAN_1801	2127889	2128443	null	0	0
MXAN_1802	2128552	2129286	null	0	0
MXAN_1803	2129667	2129843	null	0	0
MXAN_1804	2129844	2130011	null	0	0
MXAN_1805	2130163	2130984	null	0	0
MXAN_1806	2131000	2131884	null	0	0
MXAN_1807	2131923	2132180	null	0	0
MXAN_1808	2132683	2137653	null	0	0
MXAN_1809	2138524	2139387	null	0	0
MXAN_1810	2140040	2140654	null	0	0
MXAN_1811	2140770	2142578	null	0	0
MXAN_1812	2143618	2144346	null	0	0
MXAN_1813	2144359	2145612	null	0	0
MXAN_1814	2145600	2146691	null	0	0
MXAN_1815	2146693	2147697	null	0	0
MXAN_1816	2147726	2149021	null	0	0
MXAN_1817	2149251	2149844	null	0	0
MXAN_1818	2149890	2150165	null	0	0
MXAN_1819	2150126	2150515	null	0	0
MXAN_1820	2150512	2150952	null	0	0
MXAN_1821	2151484	2152440	null	0	0
MXAN_1822	2152820	2153125	null	0	0
MXAN_1825	2153156	2155084	null	0	0
MXAN_1823	2153291	2153686	null	0	0
MXAN_1824	2153846	2154346	null	0	0
MXAN_1826	2154404	2154742	null	0	0
MXAN_1827	2154916	2155392	null	0	0
MXAN_1828	2155409	2156173	null	0	0
MXAN_1829	2156821	2157399	null	0	0
MXAN_1830	2157398	2157598	null	0	0
MXAN_1831	2157556	2157771	null	0	0
MXAN_1832	2158210	2158539	null	0	0
MXAN_1833	2158681	2158941	null	0	0
MXAN_1834	2159061	2159516	null	0	0
MXAN_1835	2159527	2161437	null	0	0
MXAN_1836	2161502	2162839	null	0	0
MXAN_1837	2162849	2163253	null	0	0
MXAN_1838	2163250	2163945	null	0	0
MXAN_1839	2163953	2164483	null	0	0
MXAN_1840	2164485	2166095	null	0	0
MXAN_1841	2166132	2166995	null	0	0
MXAN_1842	2167051	2167431	null	0	0
MXAN_1843	2167442	2168128	null	0	0
MXAN_1844	2168125	2168703	null	0	0
MXAN_1845	2168714	2169997	null	0	0
MXAN_1846	2169994	2170335	null	0	0
MXAN_1847	2170335	2170847	null	0	0
MXAN_1848	2170863	2173556	null	0	0
MXAN_1849	2173560	2173751	null	0	0
MXAN_1850	2173748	2174521	null	0	0
MXAN_1851	2175066	2175527	null	0	0
MXAN_1852	2175538	2176266	null	0	0
MXAN_1853	2176220	2177755	null	0	0
MXAN_1854	2177752	2178084	null	0	0
MXAN_1855	2178081	2178983	null	0	0
MXAN_1856	2178983	2179588	null	0	0
MXAN_1857	2179596	2180237	null	0	0
MXAN_1858	2180234	2180527	null	0	0
MXAN_1859	2180524	2181048	null	0	0
MXAN_1860	2181048	2181686	null	0	0
MXAN_1861	2181688	2182077	null	0	0
MXAN_1862	2182154	2183014	xkdG	0	0
MXAN_1863	2183059	2183724	null	0	0
MXAN_1864	2183721	2185004	null	0	0
MXAN_1865	2185066	2185251	null	0	0
MXAN_1866	2185306	2186385	null	0	0
MXAN_1867	2186366	2186647	null	0	0
MXAN_1868	2186644	2188668	null	0	0
MXAN_1869	2189177	2190244	null	0	0
MXAN_1870	2192254	2192817	null	0	0
MXAN_1871	2192564	2193688	null	0	0
MXAN_1872	2193700	2194512	null	0	0
MXAN_1873	2194592	2195269	null	0	0
MXAN_1874	2196294	2197283	null	0	0
MXAN_1875	2197292	2198122	null	0	0
MXAN_1876	2198433	2199092	null	0	0
MXAN_1877	2199092	2200267	null	0	0
MXAN_1878	2200398	2201012	null	0	0
MXAN_1879	2202566	2203399	null	0	0
MXAN_1880	2203611	2203949	null	0	0
MXAN_1881	2203931	2204689	null	0	0
MXAN_1882	2204780	2207596	null	0	0
MXAN_1883	2207623	2210826	null	0	0
MXAN_1884	2210880	2211458	null	0	0
MXAN_1885	2211632	2212447	null	0	0
MXAN_1886	2212444	2212647	null	0	0
MXAN_1887	2212644	2214191	null	0	0
MXAN_1888	2214188	2214613	null	0	0
MXAN_1890	2214730	2215287	null	0	0
MXAN_1891	2215507	2216085	null	0	0
MXAN_1892	2216216	2217388	null	0	0
MXAN_1893	2217345	2217782	null	0	0
MXAN_1894	2217974	2218321	null	0	0
MXAN_1895	2218373	2218747	null	0	0
MXAN_1896	2218948	2220936	null	0	0
MXAN_1897	2220966	2221922	null	0	0
MXAN_1898	2222547	2224055	null	0	0
MXAN_1899	2223952	2225676	null	0	0
MXAN_1900	2226431	2226652	null	0	0
MXAN_1901	2228011	2228514	null	0	0
MXAN_1902	2228942	2229127	null	0	0
MXAN_1903	2230148	2230336	null	0	0
MXAN_1904	2230750	2231712	null	0	0
MXAN_1905	2231931	2233724	null	0	0
MXAN_1906	2234018	2234275	null	0	0
MXAN_1907	2234317	2238099	null	0	0
MXAN_1908	2238796	2238868	null	0	0
MXAN_1909	2238920	2240203	null	31	2.41433
MXAN_1910	2240312	2241223	null	13	1.42544
MXAN_1911	2241220	2242401	null	16	1.35364
MXAN_1912	2242442	2243866	mpl	22	1.54386
MXAN_1913	2244015	2244425	null	6	1.45985
MXAN_1914	2244437	2245258	suhB	9	1.09489
MXAN_1915	2245267	2245881	null	5	0.813008
MXAN_1916	2245905	2247170	null	6	0.473934
MXAN_1917	2247282	2247893	null	6	0.980392
MXAN_1918	2247933	2248379	null	9	2.01342
MXAN_1919	2248421	2249764	null	8	0.595238
MXAN_1920	2249769	2250044	null	0	0
MXAN_1921	2250052	2251524	null	11	0.746775
MXAN_1922	2251521	2254856	null	35	1.04916
MXAN_1923	2254853	2257282	null	30	1.23457
MXAN_1924	2257294	2257998	null	5	0.70922
MXAN_1925	2258120	2258707	mglA	0	0
MXAN_1926	2258719	2259198	mglB	0	0
MXAN_1927	2259396	2261042	null	8	0.485732
MXAN_1928	2261039	2263009	null	13	0.659564
MXAN_1929	2263012	2264952	masK	22	1.13344
MXAN_1930	2264989	2265582	recR	4	0.673401
MXAN_1931	2265589	2265906	null	1	0.314465
MXAN_1933	2267268	2268476	null	9	0.744417
MXAN_1934	2268514	2270091	null	15	0.95057
MXAN_1935	2270279	2270365	null	0	0
MXAN_1936	2270378	2270464	null	0	0
MXAN_1937	2270470	2270934	null	2	0.430108
MXAN_1938	2270955	2271031	null	0	0
MXAN_1939	2271061	2271150	null	0	0
MXAN_1940	2271195	2271281	null	0	0
MXAN_1941	2271375	2272655	serS	4	0.312256
MXAN_1942	2272802	2277688	null	13	0.266012
MXAN_1943	2277895	2279208	null	14	1.06545
MXAN_1944	2279282	2279992	null	3	0.421941
MXAN_1945	2280010	2280948	null	13	1.38445
MXAN_1946	2281001	2281945	null	1	0.10582
MXAN_1947	2281981	2282904	null	5	0.541126
MXAN_1948	2283290	2287570	null	43	1.00444
MXAN_1949	2287572	2287955	null	2	0.520833
MXAN_1950	2287969	2290047	null	17	0.817701
MXAN_1951	2290103	2290354	null	0	0
MXAN_1952	2290354	2291079	radC	6	0.826446
MXAN_1953	2291282	2291740	null	2	0.43573
MXAN_1954	2291813	2292775	trxB	0	0
MXAN_1955	2292868	2294052	null	19	1.60338
MXAN_1956	2294049	2294543	moaC	6	1.21212
MXAN_1957	2294761	2295012	null	0	0
MXAN_1961	2295593	2296417	null	7	0.848485
MXAN_1962	2296502	2296813	null	1	0.320513
MXAN_1963	2296785	2298401	null	16	0.989487
MXAN_1964	2298470	2298883	null	0	0
MXAN_1965	2298962	2299867	null	6	0.662252
MXAN_1966	2299864	2300307	null	2	0.45045
MXAN_1967	2300379	2302007	null	9	0.552486
MXAN_1968	2301991	2302995	null	12	1.19403
MXAN_1969	2302999	2303970	null	7	0.720165
MXAN_1970	2303987	2304883	null	4	0.445931
MXAN_1971	2304937	2308395	metH	17	0.491472
MXAN_1972	2308410	2309150	null	4	0.539811
MXAN_1973	2309149	2310240	null	12	1.0989
MXAN_1974	2310291	2311130	null	3	0.357143
MXAN_1975	2311290	2311514	null	0	0
MXAN_1976	2311673	2312845	mutY	6	0.511509
MXAN_1977	2312842	2313669	null	5	0.603865
MXAN_1978	2313766	2314749	null	8	0.813008
MXAN_1979	2314754	2315620	null	5	0.576701
MXAN_1980	2315649	2316446	null	13	1.62907
MXAN_1981	2316567	2318060	null	9	0.60241
MXAN_1982	2318223	2318474	null	7	2.77778
MXAN_1983	2318507	2318803	null	4	1.3468
MXAN_1984	2319139	2320221	null	9	0.831025
MXAN_1985	2320163	2321197	null	9	0.869565
MXAN_1986	2321219	2321791	maf	1	0.17452
MXAN_1987	2321823	2323136	null	6	0.456621
MXAN_1988	2323133	2324329	null	3	0.250627
MXAN_1990	2324350	2324856	null	1	0.197239
MXAN_1989	2324471	2324671	null	0	0
MXAN_1991	2324864	2325346	null	4	0.828157
MXAN_1992	2325474	2327549	null	12	0.578035
MXAN_1993	2327755	2328210	rplM	0	0
MXAN_1994	2328225	2328626	rpsI	2	0.497512
MXAN_1995	2328691	2330166	pilT	8	0.542005
MXAN_1996	2330215	2330970	null	2	0.26455
MXAN_1997	2330988	2331494	recX	8	1.57791
MXAN_1998	2331496	2332281	null	4	0.508906
MXAN_1999	2332278	2332982	null	5	0.70922
MXAN_2000	2333022	2333744	null	1	0.138313
MXAN_2001	2333750	2334688	null	5	0.532481
MXAN_2002	2334752	2335810	selD	4	0.377715
MXAN_2003	2335861	2336670	null	10	1.23457
MXAN_2004	2336758	2337471	rph	3	0.420168
MXAN_2005	2337468	2338061	null	4	0.673401
MXAN_2006	2338138	2338211	null	0	0
MXAN_2007	2338248	2338324	null	0	0
MXAN_2008	2338421	2338494	null	0	0
MXAN_2009	2338518	2338591	null	0	0
MXAN_2010	2338679	2339773	null	18	1.64384
MXAN_2011	2340154	2340226	null	0	0
MXAN_2012	2340331	2340412	null	0	0
MXAN_2013	2340519	2341796	tig	3	0.234742
MXAN_2014	2341818	2342438	clpP	5	0.805153
MXAN_2015	2342655	2343938	clpX	7	0.545171
MXAN_2016	2344229	2346298	pep	17	0.821256
MXAN_2017	2346497	2348950	lon	14	0.570497
MXAN_2018	2349205	2350785	null	21	1.32827
MXAN_2019	2350871	2351755	null	6	0.677966
MXAN_2020	2351752	2352564	null	5	0.615006
MXAN_2021	2352669	2353130	null	2	0.4329
MXAN_2022	2353203	2353748	null	3	0.549451
MXAN_2023	2353748	2354005	null	1	0.387597
MXAN_2024	2354020	2354340	null	0	0
MXAN_2025	2354433	2355833	null	9	0.642398
MXAN_2026	2355844	2357394	pepP	5	0.322373
MXAN_2027	2357420	2358184	null	7	0.915033
MXAN_2028	2358345	2359535	null	7	0.587741
[truncated: 5,410 more rows]

## Sheet: c1_gene
																					as_%_of_sites	as_%_of_sites	as_%_of_sites	as_%_of_sites	as_%_of_sites	as_%_of_sites	as_%_of_sites	as_%_of_sites	as_%_of_sites	as_%_of_sites	as_%_of_sites	as_%_of_sites	as_%_of_sites	as_%_of_sites	as_%_of_sites	as_%_of_SNPs	as_%_of_SNPs	as_%_of_SNPs	as_%_of_SNPs	as_%_of_SNPs	as_%_of_SNPs	as_%_of_SNPs	as_%_of_SNPs	as_%_of_SNPs	as_%_of_SNPs	as_%_of_SNPs	as_%_of_SNPs	as_%_of_SNPs	as_%_of_SNPs
Gene_ID	Start	End	Gene_name	SNPs	SNPs_as_%_of_sites	SNPs_(CT6xCT7)	SNPs_(CT6xCT8)	SNPs_(CT6xCT9)	SNPs_(CT6xCT10)	SNPs_(CT6xCT11)	SNPs_(CT7xCT8)	SNPs_(CT7xCT9)	SNPs_(CT7xCT10)	SNPs_(CT7xCT11)	SNPs_(CT8xCT9)	SNPs_(CT8xCT10)	SNPs_(CT8xCT11)	SNPs_(CT9xCT10)	SNPs_(CT9xCT11)	SNPs_(CT10xCT11)	SNPs_(CT6xCT7)	SNPs_(CT6xCT8)	SNPs_(CT6xCT9)	SNPs_(CT6xCT10)	SNPs_(CT6xCT11)	SNPs_(CT7xCT8)	SNPs_(CT7xCT9)	SNPs_(CT7xCT10)	SNPs_(CT7xCT11)	SNPs_(CT8xCT9)	SNPs_(CT8xCT10)	SNPs_(CT8xCT11)	SNPs_(CT9xCT10)	SNPs_(CT9xCT11)	SNPs_(CT10xCT11)	SNPs_(CT6xCT7)	SNPs_(CT6xCT8)	SNPs_(CT6xCT9)	SNPs_(CT6xCT10)	SNPs_(CT6xCT11)	SNPs_(CT7xCT8)	SNPs_(CT7xCT9)	SNPs_(CT7xCT10)	SNPs_(CT7xCT11)	SNPs_(CT8xCT9)	SNPs_(CT8xCT10)	SNPs_(CT8xCT11)	SNPs_(CT9xCT10)	SNPs_(CT9xCT11)
MXAN_0001	87	1439	dnaA	0	0	0	0	0	0	0	0	0	0	0	0	0	0	0	0	0	0	0	0	0	0	0	0	0	0	0	0	0	0	0	0	NA	NA	NA	NA	NA	NA	NA	NA	NA	NA	NA	NA	NA	NA
MXAN_0002	1519	3420	null	2	0.105152	0	0	0	0	0	0	0	0	0	0	0	0	0	0	0	0	0	0	0	0	0	0	0	0	0	0	0	0	0	0	0	0	0	0	0	0	0	0	0	0	0	0	0	0
MXAN_0003	3553	3990	null	0	0	0	0	0	0	0	0	0	0	0	0	0	0	0	0	0	0	0	0	0	0	0	0	0	0	0	0	0	0	0	0	NA	NA	NA	NA	NA	NA	NA	NA	NA	NA	NA	NA	NA	NA
MXAN_0004	4009	4620	null	1	0.163399	0	0	0	0	0	0	0	0	0	0	0	0	0	0	0	0	0	0	0	0	0	0	0	0	0	0	0	0	0	0	0	0	0	0	0	0	0	0	0	0	0	0	0	0
MXAN_0005	4634	5485	null	3	0.352113	0	0	0	0	0	0	0	1	2	0	1	2	1	2	1	0	0	0	0	0	0	0	0.117371	0.234742	0	0.117371	0.234742	0.117371	0.234742	0.117371	0	0	0	0	0	0	0	33.3333	66.6667	0	33.3333	66.6667	33.3333	66.6667
MXAN_0008	8667	8975	null	0	0	0	0	0	0	0	0	0	0	0	0	0	0	0	0	0	0	0	0	0	0	0	0	0	0	0	0	0	0	0	0	NA	NA	NA	NA	NA	NA	NA	NA	NA	NA	NA	NA	NA	NA
MXAN_0009	9261	10496	null	1	0.0809061	0	0	0	0	0	1	1	1	1	0	0	0	0	0	0	0	0	0	0	0	0.0809061	0.0809061	0.0809061	0.0809061	0	0	0	0	0	0	0	0	0	0	0	100	100	100	100	0	0	0	0	0
MXAN_0010	10660	12276	null	0	0	0	0	0	0	0	0	0	0	0	0	0	0	0	0	0	0	0	0	0	0	0	0	0	0	0	0	0	0	0	0	NA	NA	NA	NA	NA	NA	NA	NA	NA	NA	NA	NA	NA	NA
MXAN_0012	12409	12978	null	0	0	0	0	0	0	0	0	0	0	0	0	0	0	0	0	0	0	0	0	0	0	0	0	0	0	0	0	0	0	0	0	NA	NA	NA	NA	NA	NA	NA	NA	NA	NA	NA	NA	NA	NA
MXAN_0013	13054	14049	null	0	0	0	0	0	0	0	0	0	0	0	0	0	0	0	0	0	0	0	0	0	0	0	0	0	0	0	0	0	0	0	0	NA	NA	NA	NA	NA	NA	NA	NA	NA	NA	NA	NA	NA	NA
MXAN_0014	14066	14845	null	5	0.641026	0	1	1	0	0	1	3	0	0	4	1	1	3	3	0	0	0.128205	0.128205	0	0	0.128205	0.384615	0	0	0.512821	0.128205	0.128205	0.384615	0.384615	0	0	20	20	0	0	20	60	0	0	80	20	20	60	60
MXAN_0015	15080	16390	null	0	0	0	0	0	0	0	0	0	0	0	0	0	0	0	0	0	0	0	0	0	0	0	0	0	0	0	0	0	0	0	0	NA	NA	NA	NA	NA	NA	NA	NA	NA	NA	NA	NA	NA	NA
MXAN_0016	16412	18307	null	3	0.158228	0	0	0	0	0	0	0	1	1	0	1	1	1	1	0	0	0	0	0	0	0	0	0.0527426	0.0527426	0	0.0527426	0.0527426	0.0527426	0.0527426	0	0	0	0	0	0	0	0	33.3333	33.3333	0	33.3333	33.3333	33.3333	33.3333
MXAN_0017	18526	19494	gshB	1	0.103199	0	0	0	0	0	0	0	0	0	0	0	0	0	0	0	0	0	0	0	0	0	0	0	0	0	0	0	0	0	0	0	0	0	0	0	0	0	0	0	0	0	0	0	0
MXAN_0018	19574	21286	null	3	0.175131	0	0	0	0	0	1	0	1	2	1	0	1	1	2	1	0	0	0	0	0	0.0583771	0	0.0583771	0.116754	0.0583771	0	0.0583771	0.0583771	0.116754	0.0583771	0	0	0	0	0	33.3333	0	33.3333	66.6667	33.3333	0	33.3333	33.3333	66.6667
MXAN_0019	22471	24672	null	5	0.227066	0	0	0	0	0	0	0	0	0	0	0	0	0	0	0	0	0	0	0	0	0	0	0	0	0	0	0	0	0	0	0	0	0	0	0	0	0	0	0	0	0	0	0	0
MXAN_0020	24666	25397	null	0	0	0	0	0	0	0	0	0	0	0	0	0	0	0	0	0	0	0	0	0	0	0	0	0	0	0	0	0	0	0	0	NA	NA	NA	NA	NA	NA	NA	NA	NA	NA	NA	NA	NA	NA
MXAN_0021	25822	27387	null	2	0.127714	0	0	0	0	0	0	0	0	0	0	0	0	0	0	0	0	0	0	0	0	0	0	0	0	0	0	0	0	0	0	0	0	0	0	0	0	0	0	0	0	0	0	0	0
MXAN_0022	27440	28207	null	0	0	0	0	0	0	0	0	0	0	0	0	0	0	0	0	0	0	0	0	0	0	0	0	0	0	0	0	0	0	0	0	NA	NA	NA	NA	NA	NA	NA	NA	NA	NA	NA	NA	NA	NA
MXAN_0023	28264	31071	pkn13	3	0.106838	0	0	0	0	0	2	1	1	2	1	1	0	2	1	1	0	0	0	0	0	0.0712251	0.0356125	0.0356125	0.0712251	0.0356125	0.0356125	0	0.0712251	0.0356125	0.0356125	0	0	0	0	0	66.6667	33.3333	33.3333	66.6667	33.3333	33.3333	0	66.6667	33.3333
MXAN_0024	31391	33286	null	2	0.105485	0	0	0	0	0	0	0	0	0	0	1	1	1	1	2	0	0	0	0	0	0	0	0	0	0	0.0527426	0.0527426	0.0527426	0.0527426	0.105485	0	0	0	0	0	0	0	0	0	0	50	50	50	50
MXAN_0025	33255	33941	null	0	0	0	0	0	0	0	0	0	0	0	0	0	0	0	0	0	0	0	0	0	0	0	0	0	0	0	0	0	0	0	0	NA	NA	NA	NA	NA	NA	NA	NA	NA	NA	NA	NA	NA	NA
MXAN_0026	33951	34370	null	0	0	0	0	0	0	0	0	0	0	0	0	0	0	0	0	0	0	0	0	0	0	0	0	0	0	0	0	0	0	0	0	NA	NA	NA	NA	NA	NA	NA	NA	NA	NA	NA	NA	NA	NA
MXAN_0027	34381	35274	null	0	0	0	0	0	0	0	0	0	0	0	0	0	0	0	0	0	0	0	0	0	0	0	0	0	0	0	0	0	0	0	0	NA	NA	NA	NA	NA	NA	NA	NA	NA	NA	NA	NA	NA	NA
MXAN_0028	35219	35986	null	0	0	0	0	0	0	0	0	0	0	0	0	0	0	0	0	0	0	0	0	0	0	0	0	0	0	0	0	0	0	0	0	NA	NA	NA	NA	NA	NA	NA	NA	NA	NA	NA	NA	NA	NA
MXAN_0029	35989	38070	null	1	0.0480307	0	0	0	0	0	0	0	0	0	0	0	0	0	0	0	0	0	0	0	0	0	0	0	0	0	0	0	0	0	0	0	0	0	0	0	0	0	0	0	0	0	0	0	0
MXAN_0030	38087	39049	null	0	0	0	0	0	0	0	0	0	0	0	0	0	0	0	0	0	0	0	0	0	0	0	0	0	0	0	0	0	0	0	0	NA	NA	NA	NA	NA	NA	NA	NA	NA	NA	NA	NA	NA	NA
MXAN_0031	39368	39937	null	0	0	0	0	0	0	0	0	0	0	0	0	0	0	0	0	0	0	0	0	0	0	0	0	0	0	0	0	0	0	0	0	NA	NA	NA	NA	NA	NA	NA	NA	NA	NA	NA	NA	NA	NA
MXAN_0032	39934	40524	null	0	0	0	0	0	0	0	0	0	0	0	0	0	0	0	0	0	0	0	0	0	0	0	0	0	0	0	0	0	0	0	0	NA	NA	NA	NA	NA	NA	NA	NA	NA	NA	NA	NA	NA	NA
MXAN_0033	40722	41213	null	1	0.203252	0	0	0	0	0	0	0	0	0	0	1	1	1	1	0	0	0	0	0	0	0	0	0	0	0	0.203252	0.203252	0.203252	0.203252	0	0	0	0	0	0	0	0	0	0	0	100	100	100	100
MXAN_0034	41220	41990	null	0	0	0	0	0	0	0	0	0	0	0	0	0	0	0	0	0	0	0	0	0	0	0	0	0	0	0	0	0	0	0	0	NA	NA	NA	NA	NA	NA	NA	NA	NA	NA	NA	NA	NA	NA
MXAN_0035	42049	43059	null	4	0.395648	0	0	0	0	0	0	0	0	0	0	0	0	0	0	0	0	0	0	0	0	0	0	0	0	0	0	0	0	0	0	0	0	0	0	0	0	0	0	0	0	0	0	0	0
MXAN_0036	43139	43900	null	0	0	0	0	0	0	0	0	0	0	0	0	0	0	0	0	0	0	0	0	0	0	0	0	0	0	0	0	0	0	0	0	NA	NA	NA	NA	NA	NA	NA	NA	NA	NA	NA	NA	NA	NA
MXAN_0037	43910	44689	null	1	0.128205	0	0	0	0	0	0	0	0	0	0	0	0	0	0	0	0	0	0	0	0	0	0	0	0	0	0	0	0	0	0	0	0	0	0	0	0	0	0	0	0	0	0	0	0
MXAN_0038	44867	45361	null	1	0.20202	0	0	0	0	0	0	0	0	0	1	1	1	0	0	0	0	0	0	0	0	0	0	0	0	0.20202	0.20202	0.20202	0	0	0	0	0	0	0	0	0	0	0	0	100	100	100	0	0
MXAN_0039	45388	46008	null	0	0	0	0	0	0	0	0	0	0	0	0	0	0	0	0	0	0	0	0	0	0	0	0	0	0	0	0	0	0	0	0	NA	NA	NA	NA	NA	NA	NA	NA	NA	NA	NA	NA	NA	NA
MXAN_0040	46167	47252	null	3	0.276243	0	0	0	1	0	0	0	1	0	0	1	0	1	0	1	0	0	0	0.092081	0	0	0	0.092081	0	0	0.092081	0	0.092081	0	0.092081	0	0	0	33.3333	0	0	0	33.3333	0	0	33.3333	0	33.3333	0
MXAN_0041	47274	49139	null	0	0	0	0	0	0	0	0	0	0	0	0	0	0	0	0	0	0	0	0	0	0	0	0	0	0	0	0	0	0	0	0	NA	NA	NA	NA	NA	NA	NA	NA	NA	NA	NA	NA	NA	NA
MXAN_0042	49156	51831	null	3	0.112108	0	0	0	0	1	0	0	0	1	0	1	1	1	1	2	0	0	0	0	0.0373692	0	0	0	0.0373692	0	0.0373692	0.0373692	0.0373692	0.0373692	0.0747384	0	0	0	0	33.3333	0	0	0	33.3333	0	33.3333	33.3333	33.3333	33.3333
MXAN_0043	51872	53212	null	0	0	0	0	0	0	0	0	0	0	0	0	0	0	0	0	0	0	0	0	0	0	0	0	0	0	0	0	0	0	0	0	NA	NA	NA	NA	NA	NA	NA	NA	NA	NA	NA	NA	NA	NA
MXAN_0044	53209	53673	null	0	0	0	0	0	0	0	0	0	0	0	0	0	0	0	0	0	0	0	0	0	0	0	0	0	0	0	0	0	0	0	0	NA	NA	NA	NA	NA	NA	NA	NA	NA	NA	NA	NA	NA	NA
MXAN_0045	53785	54915	null	4	0.353669	0	0	0	0	0	0	0	0	0	0	0	0	0	0	0	0	0	0	0	0	0	0	0	0	0	0	0	0	0	0	0	0	0	0	0	0	0	0	0	0	0	0	0	0
MXAN_0046	54872	55510	null	1	0.156495	0	0	0	0	0	0	0	0	0	0	0	0	0	0	0	0	0	0	0	0	0	0	0	0	0	0	0	0	0	0	0	0	0	0	0	0	0	0	0	0	0	0	0	0
MXAN_0047	55489	56160	null	0	0	0	0	0	0	0	0	0	0	0	0	0	0	0	0	0	0	0	0	0	0	0	0	0	0	0	0	0	0	0	0	NA	NA	NA	NA	NA	NA	NA	NA	NA	NA	NA	NA	NA	NA
MXAN_0048	56126	56482	null	0	0	0	0	0	0	0	0	0	0	0	0	0	0	0	0	0	0	0	0	0	0	0	0	0	0	0	0	0	0	0	0	NA	NA	NA	NA	NA	NA	NA	NA	NA	NA	NA	NA	NA	NA
MXAN_0049	56489	57073	null	1	0.17094	0	0	0	0	0	0	0	0	1	0	0	1	0	1	1	0	0	0	0	0	0	0	0	0.17094	0	0	0.17094	0	0.17094	0.17094	0	0	0	0	0	0	0	0	100	0	0	100	0	100
MXAN_0050	57099	57983	null	0	0	0	0	0	0	0	0	0	0	0	0	0	0	0	0	0	0	0	0	0	0	0	0	0	0	0	0	0	0	0	0	NA	NA	NA	NA	NA	NA	NA	NA	NA	NA	NA	NA	NA	NA
MXAN_0051	58046	58831	null	1	0.127226	0	0	0	1	0	0	0	1	0	0	1	0	1	0	1	0	0	0	0.127226	0	0	0	0.127226	0	0	0.127226	0	0.127226	0	0.127226	0	0	0	100	0	0	0	100	0	0	100	0	100	0
MXAN_0052	58837	59880	null	0	0	0	0	0	0	0	0	0	0	0	0	0	0	0	0	0	0	0	0	0	0	0	0	0	0	0	0	0	0	0	0	NA	NA	NA	NA	NA	NA	NA	NA	NA	NA	NA	NA	NA	NA
MXAN_0053	59886	60509	null	1	0.160256	0	0	0	0	0	0	0	0	0	0	0	0	0	0	0	0	0	0	0	0	0	0	0	0	0	0	0	0	0	0	0	0	0	0	0	0	0	0	0	0	0	0	0	0
MXAN_0054	60556	60996	null	2	0.453515	0	0	0	0	0	0	0	0	0	0	0	0	0	0	0	0	0	0	0	0	0	0	0	0	0	0	0	0	0	0	0	0	0	0	0	0	0	0	0	0	0	0	0	0
MXAN_0055	61027	62271	null	1	0.0803213	0	0	0	0	0	0	0	0	0	0	0	0	0	0	0	0	0	0	0	0	0	0	0	0	0	0	0	0	0	0	0	0	0	0	0	0	0	0	0	0	0	0	0	0
MXAN_0056	62304	64466	ppk	1	0.0462321	0	0	0	0	0	0	0	0	0	0	0	0	0	0	0	0	0	0	0	0	0	0	0	0	0	0	0	0	0	0	0	0	0	0	0	0	0	0	0	0	0	0	0	0
MXAN_0057	64622	65146	null	0	0	0	0	0	0	0	0	0	0	0	0	0	0	0	0	0	0	0	0	0	0	0	0	0	0	0	0	0	0	0	0	NA	NA	NA	NA	NA	NA	NA	NA	NA	NA	NA	NA	NA	NA
MXAN_0058	65246	65800	null	0	0	0	0	0	0	0	0	0	0	0	0	0	0	0	0	0	0	0	0	0	0	0	0	0	0	0	0	0	0	0	0	NA	NA	NA	NA	NA	NA	NA	NA	NA	NA	NA	NA	NA	NA
MXAN_0059	65872	68061	null	4	0.182648	0	0	0	0	0	0	0	0	0	1	0	0	1	1	0	0	0	0	0	0	0	0	0	0	0.0456621	0	0	0.0456621	0.0456621	0	0	0	0	0	0	0	0	0	0	25	0	0	25	25
MXAN_0060	68306	70582	null	1	0.0439174	0	0	0	0	0	0	0	0	0	0	0	0	0	0	0	0	0	0	0	0	0	0	0	0	0	0	0	0	0	0	0	0	0	0	0	0	0	0	0	0	0	0	0	0
MXAN_0061	70592	71488	null	0	0	0	0	0	0	0	0	0	0	0	0	0	0	0	0	0	0	0	0	0	0	0	0	0	0	0	0	0	0	0	0	NA	NA	NA	NA	NA	NA	NA	NA	NA	NA	NA	NA	NA	NA
MXAN_0062	71629	71988	null	0	0	0	0	0	0	0	0	0	0	0	0	0	0	0	0	0	0	0	0	0	0	0	0	0	0	0	0	0	0	0	0	NA	NA	NA	NA	NA	NA	NA	NA	NA	NA	NA	NA	NA	NA
MXAN_0063	72317	73297	null	1	0.101937	0	0	1	0	0	0	1	0	0	1	0	0	1	1	0	0	0	0.101937	0	0	0	0.101937	0	0	0.101937	0	0	0.101937	0.101937	0	0	0	100	0	0	0	100	0	0	100	0	0	100	100
MXAN_0064	73389	74741	null	1	0.0739098	0	0	0	0	0	0	0	0	0	0	0	0	0	0	0	0	0	0	0	0	0	0	0	0	0	0	0	0	0	0	0	0	0	0	0	0	0	0	0	0	0	0	0	0
MXAN_0067	74587	76128	null	1	0.0648508	0	0	0	0	0	0	0	0	0	0	0	0	0	0	0	0	0	0	0	0	0	0	0	0	0	0	0	0	0	0	0	0	0	0	0	0	0	0	0	0	0	0	0	0
MXAN_0065	75019	75351	null	0	0	0	0	0	0	0	0	0	0	0	0	0	0	0	0	0	0	0	0	0	0	0	0	0	0	0	0	0	0	0	0	NA	NA	NA	NA	NA	NA	NA	NA	NA	NA	NA	NA	NA	NA
MXAN_0066	75119	75514	null	1	0.252525	0	0	0	0	0	0	0	0	0	0	0	0	0	0	0	0	0	0	0	0	0	0	0	0	0	0	0	0	0	0	0	0	0	0	0	0	0	0	0	0	0	0	0	0
MXAN_0068	75585	76625	null	0	0	0	0	0	0	0	0	0	0	0	0	0	0	0	0	0	0	0	0	0	0	0	0	0	0	0	0	0	0	0	0	NA	NA	NA	NA	NA	NA	NA	NA	NA	NA	NA	NA	NA	NA
MXAN_0069	76505	77938	null	0	0	0	0	0	0	0	0	0	0	0	0	0	0	0	0	0	0	0	0	0	0	0	0	0	0	0	0	0	0	0	0	NA	NA	NA	NA	NA	NA	NA	NA	NA	NA	NA	NA	NA	NA
MXAN_0070	78128	79564	null	1	0.0695894	0	1	1	0	0	1	1	0	0	0	1	1	1	1	0	0	0.0695894	0.0695894	0	0	0.0695894	0.0695894	0	0	0	0.0695894	0.0695894	0.0695894	0.0695894	0	0	100	100	0	0	100	100	0	0	0	100	100	100	100
MXAN_0071	79567	80331	null	0	0	0	0	0	0	0	0	0	0	0	0	0	0	0	0	0	0	0	0	0	0	0	0	0	0	0	0	0	0	0	0	NA	NA	NA	NA	NA	NA	NA	NA	NA	NA	NA	NA	NA	NA
MXAN_0072	80456	80920	null	0	0	0	0	0	0	0	0	0	0	0	0	0	0	0	0	0	0	0	0	0	0	0	0	0	0	0	0	0	0	0	0	NA	NA	NA	NA	NA	NA	NA	NA	NA	NA	NA	NA	NA	NA
MXAN_0073	80917	81369	null	0	0	0	0	0	0	0	0	0	0	0	0	0	0	0	0	0	0	0	0	0	0	0	0	0	0	0	0	0	0	0	0	NA	NA	NA	NA	NA	NA	NA	NA	NA	NA	NA	NA	NA	NA
MXAN_0074	81438	82439	null	0	0	0	0	0	0	0	0	0	0	0	0	0	0	0	0	0	0	0	0	0	0	0	0	0	0	0	0	0	0	0	0	NA	NA	NA	NA	NA	NA	NA	NA	NA	NA	NA	NA	NA	NA
MXAN_0075	82834	86007	null	3	0.094518	0	0	0	0	0	0	0	0	0	0	1	1	1	1	0	0	0	0	0	0	0	0	0	0	0	0.031506	0.031506	0.031506	0.031506	0	0	0	0	0	0	0	0	0	0	0	33.3333	33.3333	33.3333	33.3333
MXAN_0076	86056	86520	null	0	0	0	0	0	0	0	0	0	0	0	0	0	0	0	0	0	0	0	0	0	0	0	0	0	0	0	0	0	0	0	0	NA	NA	NA	NA	NA	NA	NA	NA	NA	NA	NA	NA	NA	NA
MXAN_0077	86696	87862	null	0	0	0	0	0	0	0	0	0	0	0	0	0	0	0	0	0	0	0	0	0	0	0	0	0	0	0	0	0	0	0	0	NA	NA	NA	NA	NA	NA	NA	NA	NA	NA	NA	NA	NA	NA
MXAN_0078	87914	88792	null	0	0	0	0	0	0	0	0	0	0	0	0	0	0	0	0	0	0	0	0	0	0	0	0	0	0	0	0	0	0	0	0	NA	NA	NA	NA	NA	NA	NA	NA	NA	NA	NA	NA	NA	NA
MXAN_0079	88836	89504	null	0	0	0	0	0	0	0	0	0	0	0	0	0	0	0	0	0	0	0	0	0	0	0	0	0	0	0	0	0	0	0	0	NA	NA	NA	NA	NA	NA	NA	NA	NA	NA	NA	NA	NA	NA
MXAN_0080	89549	91279	null	2	0.11554	0	0	0	0	0	0	0	0	0	0	0	0	0	0	0	0	0	0	0	0	0	0	0	0	0	0	0	0	0	0	0	0	0	0	0	0	0	0	0	0	0	0	0	0
MXAN_0081	91284	92900	accB	0	0	0	0	0	0	0	0	0	0	0	0	0	0	0	0	0	0	0	0	0	0	0	0	0	0	0	0	0	0	0	0	NA	NA	NA	NA	NA	NA	NA	NA	NA	NA	NA	NA	NA	NA
MXAN_0082	92915	94909	accC	1	0.0501253	0	0	0	0	0	0	0	0	0	0	0	0	0	0	0	0	0	0	0	0	0	0	0	0	0	0	0	0	0	0	0	0	0	0	0	0	0	0	0	0	0	0	0	0
MXAN_0083	95005	96057	null	0	0	0	0	0	0	0	0	0	0	0	0	0	0	0	0	0	0	0	0	0	0	0	0	0	0	0	0	0	0	0	0	NA	NA	NA	NA	NA	NA	NA	NA	NA	NA	NA	NA	NA	NA
MXAN_0084	96070	96987	null	0	0	0	0	0	0	0	0	0	0	0	0	0	0	0	0	0	0	0	0	0	0	0	0	0	0	0	0	0	0	0	0	NA	NA	NA	NA	NA	NA	NA	NA	NA	NA	NA	NA	NA	NA
MXAN_0085	96996	97583	null	0	0	0	0	0	0	0	0	0	0	0	0	0	0	0	0	0	0	0	0	0	0	0	0	0	0	0	0	0	0	0	0	NA	NA	NA	NA	NA	NA	NA	NA	NA	NA	NA	NA	NA	NA
MXAN_0086	97598	98335	null	0	0	0	0	0	0	0	0	0	0	0	0	0	0	0	0	0	0	0	0	0	0	0	0	0	0	0	0	0	0	0	0	NA	NA	NA	NA	NA	NA	NA	NA	NA	NA	NA	NA	NA	NA
MXAN_0087	98351	99553	null	0	0	0	0	0	0	0	0	0	0	0	0	0	0	0	0	0	0	0	0	0	0	0	0	0	0	0	0	0	0	0	0	NA	NA	NA	NA	NA	NA	NA	NA	NA	NA	NA	NA	NA	NA
MXAN_0088	99616	100686	null	0	0	0	0	0	0	0	0	0	0	0	0	0	0	0	0	0	0	0	0	0	0	0	0	0	0	0	0	0	0	0	0	NA	NA	NA	NA	NA	NA	NA	NA	NA	NA	NA	NA	NA	NA
MXAN_0089	100774	101418	null	0	0	0	0	0	0	0	0	0	0	0	0	0	0	0	0	0	0	0	0	0	0	0	0	0	0	0	0	0	0	0	0	NA	NA	NA	NA	NA	NA	NA	NA	NA	NA	NA	NA	NA	NA
MXAN_0090	101508	102089	null	0	0	0	0	0	0	0	0	0	0	0	0	0	0	0	0	0	0	0	0	0	0	0	0	0	0	0	0	0	0	0	0	NA	NA	NA	NA	NA	NA	NA	NA	NA	NA	NA	NA	NA	NA
MXAN_0091	102329	103465	null	1	0.0879507	0	0	1	0	0	0	1	0	0	1	0	0	1	1	0	0	0	0.0879507	0	0	0	0.0879507	0	0	0.0879507	0	0	0.0879507	0.0879507	0	0	0	100	0	0	0	100	0	0	100	0	0	100	100
MXAN_0092	103480	106620	null	0	0	0	0	0	0	0	0	0	0	0	0	0	0	0	0	0	0	0	0	0	0	0	0	0	0	0	0	0	0	0	0	NA	NA	NA	NA	NA	NA	NA	NA	NA	NA	NA	NA	NA	NA
MXAN_0093	106672	107040	null	0	0	0	0	0	0	0	0	0	0	0	0	0	0	0	0	0	0	0	0	0	0	0	0	0	0	0	0	0	0	0	0	NA	NA	NA	NA	NA	NA	NA	NA	NA	NA	NA	NA	NA	NA
MXAN_0094	107033	108109	null	0	0	0	0	0	0	0	0	0	0	0	0	0	0	0	0	0	0	0	0	0	0	0	0	0	0	0	0	0	0	0	0	NA	NA	NA	NA	NA	NA	NA	NA	NA	NA	NA	NA	NA	NA
MXAN_0095	108152	110458	null	0	0	0	0	0	0	0	0	0	0	0	0	0	0	0	0	0	0	0	0	0	0	0	0	0	0	0	0	0	0	0	0	NA	NA	NA	NA	NA	NA	NA	NA	NA	NA	NA	NA	NA	NA
MXAN_0096	110594	111340	null	0	0	0	0	0	0	0	0	0	0	0	0	0	0	0	0	0	0	0	0	0	0	0	0	0	0	0	0	0	0	0	0	NA	NA	NA	NA	NA	NA	NA	NA	NA	NA	NA	NA	NA	NA
MXAN_0097	111354	112583	null	0	0	0	0	0	0	0	0	0	0	0	0	0	0	0	0	0	0	0	0	0	0	0	0	0	0	0	0	0	0	0	0	NA	NA	NA	NA	NA	NA	NA	NA	NA	NA	NA	NA	NA	NA
MXAN_0098	112585	114258	null	0	0	0	0	0	0	0	0	0	0	0	0	0	0	0	0	0	0	0	0	0	0	0	0	0	0	0	0	0	0	0	0	NA	NA	NA	NA	NA	NA	NA	NA	NA	NA	NA	NA	NA	NA
MXAN_0099	114381	114485	null	0	0	0	0	0	0	0	0	0	0	0	0	0	0	0	0	0	0	0	0	0	0	0	0	0	0	0	0	0	0	0	0	NA	NA	NA	NA	NA	NA	NA	NA	NA	NA	NA	NA	NA	NA
MXAN_0100	114710	116215	null	1	0.0664011	0	0	0	0	0	0	0	0	0	0	0	0	0	0	0	0	0	0	0	0	0	0	0	0	0	0	0	0	0	0	0	0	0	0	0	0	0	0	0	0	0	0	0	0
MXAN_0101	116347	117471	null	0	0	0	0	0	0	0	0	0	0	0	0	0	0	0	0	0	0	0	0	0	0	0	0	0	0	0	0	0	0	0	0	NA	NA	NA	NA	NA	NA	NA	NA	NA	NA	NA	NA	NA	NA
MXAN_0102	117468	118238	null	0	0	0	0	0	0	0	0	0	0	0	0	0	0	0	0	0	0	0	0	0	0	0	0	0	0	0	0	0	0	0	0	NA	NA	NA	NA	NA	NA	NA	NA	NA	NA	NA	NA	NA	NA
MXAN_0103	118283	118753	null	0	0	0	0	0	0	0	0	0	0	0	0	0	0	0	0	0	0	0	0	0	0	0	0	0	0	0	0	0	0	0	0	NA	NA	NA	NA	NA	NA	NA	NA	NA	NA	NA	NA	NA	NA
MXAN_0104	118762	119688	null	0	0	0	0	0	0	0	0	0	0	0	0	0	0	0	0	0	0	0	0	0	0	0	0	0	0	0	0	0	0	0	0	NA	NA	NA	NA	NA	NA	NA	NA	NA	NA	NA	NA	NA	NA
MXAN_0105	119698	121449	null	0	0	0	0	0	0	0	0	0	0	0	0	0	0	0	0	0	0	0	0	0	0	0	0	0	0	0	0	0	0	0	0	NA	NA	NA	NA	NA	NA	NA	NA	NA	NA	NA	NA	NA	NA
MXAN_0106	121721	123724	null	0	0	0	0	0	0	0	0	0	0	0	0	0	0	0	0	0	0	0	0	0	0	0	0	0	0	0	0	0	0	0	0	NA	NA	NA	NA	NA	NA	NA	NA	NA	NA	NA	NA	NA	NA
MXAN_0107	124014	125240	null	0	0	0	0	0	0	0	0	0	0	0	0	0	0	0	0	0	0	0	0	0	0	0	0	0	0	0	0	0	0	0	0	NA	NA	NA	NA	NA	NA	NA	NA	NA	NA	NA	NA	NA	NA
MXAN_0108	125263	126480	null	0	0	0	0	0	0	0	0	0	0	0	0	0	0	0	0	0	0	0	0	0	0	0	0	0	0	0	0	0	0	0	0	NA	NA	NA	NA	NA	NA	NA	NA	NA	NA	NA	NA	NA	NA
MXAN_0109	126904	127737	null	0	0	0	0	0	0	0	0	0	0	0	0	0	0	0	0	0	0	0	0	0	0	0	0	0	0	0	0	0	0	0	0	NA	NA	NA	NA	NA	NA	NA	NA	NA	NA	NA	NA	NA	NA
MXAN_0110	127779	129026	cls	0	0	0	0	0	0	0	0	0	0	0	0	0	0	0	0	0	0	0	0	0	0	0	0	0	0	0	0	0	0	0	0	NA	NA	NA	NA	NA	NA	NA	NA	NA	NA	NA	NA	NA	NA
MXAN_0111	129078	130409	null	0	0	0	0	0	0	0	0	0	0	0	0	0	0	0	0	0	0	0	0	0	0	0	0	0	0	0	0	0	0	0	0	NA	NA	NA	NA	NA	NA	NA	NA	NA	NA	NA	NA	NA	NA
MXAN_0112	130502	131032	null	0	0	0	0	0	0	0	0	0	0	0	0	0	0	0	0	0	0	0	0	0	0	0	0	0	0	0	0	0	0	0	0	NA	NA	NA	NA	NA	NA	NA	NA	NA	NA	NA	NA	NA	NA
MXAN_0113	131035	132717	null	0	0	0	0	0	0	0	0	0	0	0	0	0	0	0	0	0	0	0	0	0	0	0	0	0	0	0	0	0	0	0	0	NA	NA	NA	NA	NA	NA	NA	NA	NA	NA	NA	NA	NA	NA
MXAN_0114	132926	134035	null	0	0	0	0	0	0	0	0	0	0	0	0	0	0	0	0	0	0	0	0	0	0	0	0	0	0	0	0	0	0	0	0	NA	NA	NA	NA	NA	NA	NA	NA	NA	NA	NA	NA	NA	NA
MXAN_0115	134069	134875	null	0	0	0	0	0	0	0	0	0	0	0	0	0	0	0	0	0	0	0	0	0	0	0	0	0	0	0	0	0	0	0	0	NA	NA	NA	NA	NA	NA	NA	NA	NA	NA	NA	NA	NA	NA
MXAN_0116	134929	136269	null	0	0	0	0	0	0	0	0	0	0	0	0	0	0	0	0	0	0	0	0	0	0	0	0	0	0	0	0	0	0	0	0	NA	NA	NA	NA	NA	NA	NA	NA	NA	NA	NA	NA	NA	NA
MXAN_0117	136328	139102	null	2	0.0720721	0	0	0	0	0	0	0	0	0	0	0	0	0	0	0	0	0	0	0	0	0	0	0	0	0	0	0	0	0	0	0	0	0	0	0	0	0	0	0	0	0	0	0	0
MXAN_0118	139252	139824	null	0	0	0	0	0	0	0	0	0	0	0	0	0	0	0	0	0	0	0	0	0	0	0	0	0	0	0	0	0	0	0	0	NA	NA	NA	NA	NA	NA	NA	NA	NA	NA	NA	NA	NA	NA
MXAN_0119	139837	141180	null	7	0.520833	1	2	0	0	1	4	3	1	2	3	3	4	2	3	1	0.0744048	0.14881	0	0	0.0744048	0.297619	0.223214	0.0744048	0.14881	0.223214	0.223214	0.297619	0.14881	0.223214	0.0744048	14.2857	28.5714	0	0	14.2857	57.1429	42.8571	14.2857	28.5714	42.8571	42.8571	57.1429	28.5714	42.8571
MXAN_0120	141430	141840	null	7	1.70316	0	1	0	0	1	1	1	0	1	2	1	0	1	2	1	0	0.243309	0	0	0.243309	0.243309	0.243309	0	0.243309	0.486618	0.243309	0	0.243309	0.486618	0.243309	0	14.2857	0	0	14.2857	14.2857	14.2857	0	14.2857	28.5714	14.2857	0	14.2857	28.5714
MXAN_0121	142019	143503	mmsA	10	0.673401	0	3	2	0	2	4	5	0	5	7	4	3	5	4	5	0	0.20202	0.13468	0	0.13468	0.26936	0.3367	0	0.3367	0.47138	0.26936	0.20202	0.3367	0.26936	0.3367	0	30	20	0	20	40	50	0	50	70	40	30	50	40
MXAN_0122	143467	144831	null	9	0.659341	0	1	2	0	2	3	3	0	3	2	3	4	3	4	3	0	0.0732601	0.14652	0	0.14652	0.21978	0.21978	0	0.21978	0.14652	0.21978	0.29304	0.21978	0.29304	0.21978	0	11.1111	22.2222	0	22.2222	33.3333	33.3333	0	33.3333	22.2222	33.3333	44.4444	33.3333	44.4444
MXAN_0123	144824	146035	null	0	0	0	0	0	0	0	0	0	0	0	0	0	0	0	0	0	0	0	0	0	0	0	0	0	0	0	0	0	0	0	0	NA	NA	NA	NA	NA	NA	NA	NA	NA	NA	NA	NA	NA	NA
MXAN_0124	146048	146683	upp	1	0.157233	0	0	0	0	0	0	0	0	0	0	0	0	0	0	0	0	0	0	0	0	0	0	0	0	0	0	0	0	0	0	0	0	0	0	0	0	0	0	0	0	0	0	0	0
MXAN_0125	146722	147303	null	10	1.71821	0	0	0	1	0	0	0	1	0	0	1	0	1	0	1	0	0	0	0.171821	0	0	0	0.171821	0	0	0.171821	0	0.171821	0	0.171821	0	0	0	10	0	0	0	10	0	0	10	0	10	0
MXAN_0126	147385	148707	null	12	0.907029	0	0	0	0	0	0	0	0	0	0	1	0	1	0	1	0	0	0	0	0	0	0	0	0	0	0.0755858	0	0.0755858	0	0.0755858	0	0	0	0	0	0	0	0	0	0	8.33333	0	8.33333	0
MXAN_0127	148704	148829	null	0	0	0	0	0	0	0	0	0	0	0	0	0	0	0	0	0	0	0	0	0	0	0	0	0	0	0	0	0	0	0	0	NA	NA	NA	NA	NA	NA	NA	NA	NA	NA	NA	NA	NA	NA
MXAN_0128	148831	150870	null	4	0.196078	0	0	0	0	1	0	0	0	0	0	0	1	0	1	1	0	0	0	0	0.0490196	0	0	0	0	0	0	0.0490196	0	0.0490196	0.0490196	0	0	0	0	25	0	0	0	0	0	0	25	0	25
MXAN_0129	150949	151809	null	14	1.62602	0	0	0	0	0	0	0	0	0	0	0	0	0	0	0	0	0	0	0	0	0	0	0	0	0	0	0	0	0	0	0	0	0	0	0	0	0	0	0	0	0	0	0	0
MXAN_0130	151806	153659	null	15	0.809061	0	0	0	0	0	0	0	0	0	0	0	0	0	0	0	0	0	0	0	0	0	0	0	0	0	0	0	0	0	0	0	0	0	0	0	0	0	0	0	0	0	0	0	0
MXAN_0131	153663	154964	null	23	1.76651	0	0	0	0	0	0	0	0	0	0	0	0	0	0	0	0	0	0	0	0	0	0	0	0	0	0	0	0	0	0	0	0	0	0	0	0	0	0	0	0	0	0	0	0
MXAN_0133	155186	156238	null	8	0.759734	0	0	0	0	1	0	0	0	1	0	0	1	0	1	1	0	0	0	0	0.0949668	0	0	0	0.0949668	0	0	0.0949668	0	0.0949668	0.0949668	0	0	0	0	12.5	0	0	0	12.5	0	0	12.5	0	12.5
MXAN_0132	155197	155292	null	0	0	0	0	0	0	0	0	0	0	0	0	0	0	0	0	0	0	0	0	0	0	0	0	0	0	0	0	0	0	0	0	NA	NA	NA	NA	NA	NA	NA	NA	NA	NA	NA	NA	NA	NA
MXAN_0134	156342	157364	null	11	1.07527	0	0	0	0	0	0	0	0	0	0	0	0	0	0	0	0	0	0	0	0	0	0	0	0	0	0	0	0	0	0	0	0	0	0	0	0	0	0	0	0	0	0	0	0
MXAN_0135	157340	157993	null	2	0.30581	0	0	0	0	0	0	0	0	0	0	0	0	0	0	0	0	0	0	0	0	0	0	0	0	0	0	0	0	0	0	0	0	0	0	0	0	0	0	0	0	0	0	0	0
MXAN_0136	157990	159615	lnt	6	0.369004	0	0	0	0	0	0	0	0	0	0	0	0	0	0	0	0	0	0	0	0	0	0	0	0	0	0	0	0	0	0	0	0	0	0	0	0	0	0	0	0	0	0	0	0
MXAN_0137	159737	160612	null	3	0.342466	0	0	0	0	0	0	0	0	0	0	0	0	0	0	0	0	0	0	0	0	0	0	0	0	0	0	0	0	0	0	0	0	0	0	0	0	0	0	0	0	0	0	0	0
MXAN_0138	160655	162178	null	16	1.04987	0	0	0	0	0	0	0	0	0	0	0	0	0	0	0	0	0	0	0	0	0	0	0	0	0	0	0	0	0	0	0	0	0	0	0	0	0	0	0	0	0	0	0	0
MXAN_0139	162330	163220	null	13	1.45903	0	0	0	0	0	0	0	0	0	0	0	0	0	0	0	0	0	0	0	0	0	0	0	0	0	0	0	0	0	0	0	0	0	0	0	0	0	0	0	0	0	0	0	0
MXAN_0140	163224	164681	null	20	1.37174	0	0	0	0	0	0	0	0	0	0	0	0	0	0	0	0	0	0	0	0	0	0	0	0	0	0	0	0	0	0	0	0	0	0	0	0	0	0	0	0	0	0	0	0
MXAN_0141	165082	166935	null	6	0.323625	0	0	0	0	0	0	0	0	0	0	0	0	0	0	0	0	0	0	0	0	0	0	0	0	0	0	0	0	0	0	0	0	0	0	0	0	0	0	0	0	0	0	0	0
MXAN_0142	166932	173471	null	41	0.626911	0	0	0	0	0	0	0	0	0	0	0	0	0	0	0	0	0	0	0	0	0	0	0	0	0	0	0	0	0	0	0	0	0	0	0	0	0	0	0	0	0	0	0	0
MXAN_0143	173554	174441	null	10	1.12613	0	0	0	0	0	0	0	0	0	0	0	0	0	0	0	0	0	0	0	0	0	0	0	0	0	0	0	0	0	0	0	0	0	0	0	0	0	0	0	0	0	0	0	0
MXAN_0144	174457	177189	null	21	0.768386	0	0	0	0	0	0	0	0	0	0	0	0	0	0	0	0	0	0	0	0	0	0	0	0	0	0	0	0	0	0	0	0	0	0	0	0	0	0	0	0	0	0	0	0
MXAN_0145	177208	178092	null	8	0.903955	0	0	0	0	0	0	0	0	0	0	0	0	0	0	0	0	0	0	0	0	0	0	0	0	0	0	0	0	0	0	0	0	0	0	0	0	0	0	0	0	0	0	0	0
MXAN_0146	178112	181291	null	5	0.157233	0	0	0	0	0	0	0	0	0	0	0	0	0	0	0	0	0	0	0	0	0	0	0	0	0	0	0	0	0	0	0	0	0	0	0	0	0	0	0	0	0	0	0	0
MXAN_0147	181382	182230	null	7	0.824499	0	0	0	0	0	0	0	0	0	0	0	0	0	0	0	0	0	0	0	0	0	0	0	0	0	0	0	0	0	0	0	0	0	0	0	0	0	0	0	0	0	0	0	0
MXAN_0148	182235	185459	null	31	0.96124	0	0	1	0	0	0	1	0	0	1	0	0	1	1	0	0	0	0.0310078	0	0	0	0.0310078	0	0	0.0310078	0	0	0.0310078	0.0310078	0	0	0	3.22581	0	0	0	3.22581	0	0	3.22581	0	0	3.22581	3.22581
MXAN_0149	185456	186709	null	17	1.35566	0	0	0	0	0	0	0	0	0	0	0	0	0	0	0	0	0	0	0	0	0	0	0	0	0	0	0	0	0	0	0	0	0	0	0	0	0	0	0	0	0	0	0	0
MXAN_0150	186938	187396	null	3	0.653595	0	0	0	0	0	0	0	0	0	0	0	0	0	0	0	0	0	0	0	0	0	0	0	0	0	0	0	0	0	0	0	0	0	0	0	0	0	0	0	0	0	0	0	0
MXAN_0151	187417	188298	null	4	0.453515	0	0	0	0	0	0	0	0	0	0	0	0	0	0	0	0	0	0	0	0	0	0	0	0	0	0	0	0	0	0	0	0	0	0	0	0	0	0	0	0	0	0	0	0
MXAN_0152	188295	189032	null	6	0.813008	0	0	0	0	0	0	0	0	0	0	0	0	0	0	0	0	0	0	0	0	0	0	0	0	0	0	0	0	0	0	0	0	0	0	0	0	0	0	0	0	0	0	0	0
MXAN_0153	189029	190387	null	8	0.588668	0	0	0	0	0	0	0	0	0	0	0	0	0	0	0	0	0	0	0	0	0	0	0	0	0	0	0	0	0	0	0	0	0	0	0	0	0	0	0	0	0	0	0	0
MXAN_0154	190384	190608	null	2	0.888889	0	0	0	0	0	0	0	0	0	0	0	0	0	0	0	0	0	0	0	0	0	0	0	0	0	0	0	0	0	0	0	0	0	0	0	0	0	0	0	0	0	0	0	0
MXAN_0155	190980	191867	null	18	2.02703	0	0	0	0	0	0	0	0	0	0	0	0	0	0	0	0	0	0	0	0	0	0	0	0	0	0	0	0	0	0	0	0	0	0	0	0	0	0	0	0	0	0	0	0
MXAN_0156	191845	192618	null	0	0	0	0	0	0	0	0	0	0	0	0	0	0	0	0	0	0	0	0	0	0	0	0	0	0	0	0	0	0	0	0	NA	NA	NA	NA	NA	NA	NA	NA	NA	NA	NA	NA	NA	NA
MXAN_0157	192619	193419	null	0	0	0	0	0	0	0	0	0	0	0	0	0	0	0	0	0	0	0	0	0	0	0	0	0	0	0	0	0	0	0	0	NA	NA	NA	NA	NA	NA	NA	NA	NA	NA	NA	NA	NA	NA
MXAN_0158	193489	194274	null	6	0.763359	1	0	0	0	0	1	1	1	1	0	0	0	0	0	0	0.127226	0	0	0	0	0.127226	0.127226	0.127226	0.127226	0	0	0	0	0	0	16.6667	0	0	0	0	16.6667	16.6667	16.6667	16.6667	0	0	0	0	0
MXAN_0159	194300	194734	null	0	0	0	0	0	0	0	0	0	0	0	0	0	0	0	0	0	0	0	0	0	0	0	0	0	0	0	0	0	0	0	0	NA	NA	NA	NA	NA	NA	NA	NA	NA	NA	NA	NA	NA	NA
MXAN_0160	194842	195537	null	5	0.718391	0	0	0	0	0	0	0	0	0	0	0	0	0	0	0	0	0	0	0	0	0	0	0	0	0	0	0	0	0	0	0	0	0	0	0	0	0	0	0	0	0	0	0	0
MXAN_0161	195530	196189	null	3	0.454545	0	0	0	0	0	0	0	0	0	0	0	0	0	0	0	0	0	0	0	0	0	0	0	0	0	0	0	0	0	0	0	0	0	0	0	0	0	0	0	0	0	0	0	0
MXAN_0162	196477	197580	null	13	1.17754	0	0	0	0	0	0	0	0	0	0	0	0	0	0	0	0	0	0	0	0	0	0	0	0	0	0	0	0	0	0	0	0	0	0	0	0	0	0	0	0	0	0	0	0
MXAN_0163	197644	197778	kdpF	0	0	0	0	0	0	0	0	0	0	0	0	0	0	0	0	0	0	0	0	0	0	0	0	0	0	0	0	0	0	0	0	NA	NA	NA	NA	NA	NA	NA	NA	NA	NA	NA	NA	NA	NA
MXAN_0164	197788	199509	kdpA	22	1.27758	0	0	0	0	0	0	0	0	0	0	0	0	0	0	0	0	0	0	0	0	0	0	0	0	0	0	0	0	0	0	0	0	0	0	0	0	0	0	0	0	0	0	0	0
MXAN_0165	199511	201571	kdpB	23	1.11596	0	1	1	0	1	1	1	1	2	2	2	4	2	4	2	0	0.0485201	0.0485201	0	0.0485201	0.0485201	0.0485201	0.0485201	0.0970403	0.0970403	0.0970403	0.194081	0.0970403	0.194081	0.0970403	0	4.34783	4.34783	0	4.34783	4.34783	4.34783	4.34783	8.69565	8.69565	8.69565	17.3913	8.69565	17.3913
MXAN_0166	201586	202221	kdpC	2	0.314465	0	0	0	1	0	0	0	0	0	1	2	0	1	1	2	0	0	0	0.157233	0	0	0	0	0	0.157233	0.314465	0	0.157233	0.157233	0.314465	0	0	0	50	0	0	0	0	0	50	100	0	50	50
MXAN_0167	202310	203479	null	6	0.512821	0	0	0	0	0	0	0	1	0	0	1	0	1	0	1	0	0	0	0	0	0	0	0.0854701	0	0	0.0854701	0	0.0854701	0	0.0854701	0	0	0	0	0	0	0	16.6667	0	0	16.6667	0	16.6667	0
MXAN_0168	203476	205323	null	17	0.919913	0	0	0	0	1	0	0	0	1	0	0	1	0	1	1	0	0	0	0	0.0541126	0	0	0	0.0541126	0	0	0.0541126	0	0.0541126	0.0541126	0	0	0	0	5.88235	0	0	0	5.88235	0	0	5.88235	0	5.88235
MXAN_0169	205493	205831	null	0	0	0	0	0	0	0	0	0	0	0	0	0	0	0	0	0	0	0	0	0	0	0	0	0	0	0	0	0	0	0	0	NA	NA	NA	NA	NA	NA	NA	NA	NA	NA	NA	NA	NA	NA
MXAN_0170	205828	206334	null	0	0	0	0	0	0	0	0	0	0	0	0	0	0	0	0	0	0	0	0	0	0	0	0	0	0	0	0	0	0	0	0	NA	NA	NA	NA	NA	NA	NA	NA	NA	NA	NA	NA	NA	NA
MXAN_0171	206411	206995	null	6	1.02564	0	0	0	0	0	1	1	0	2	3	1	1	2	4	2	0	0	0	0	0	0.17094	0.17094	0	0.34188	0.512821	0.17094	0.17094	0.34188	0.683761	0.34188	0	0	0	0	0	16.6667	16.6667	0	33.3333	50	16.6667	16.6667	33.3333	66.6667
MXAN_0172	207019	208380	null	15	1.10132	0	0	0	0	0	0	0	0	0	0	0	0	0	0	0	0	0	0	0	0	0	0	0	0	0	0	0	0	0	0	0	0	0	0	0	0	0	0	0	0	0	0	0	0
MXAN_0173	208434	208928	null	1	0.20202	0	0	0	0	0	0	0	1	0	0	1	0	1	0	1	0	0	0	0	0	0	0	0.20202	0	0	0.20202	0	0.20202	0	0.20202	0	0	0	0	0	0	0	100	0	0	100	0	100	0
MXAN_0174	209306	210898	null	5	0.313873	1	2	1	0	0	1	0	1	1	1	2	2	1	1	0	0.0627746	0.125549	0.0627746	0	0	0.0627746	0	0.0627746	0.0627746	0.0627746	0.125549	0.125549	0.0627746	0.0627746	0	20	40	20	0	0	20	0	20	20	20	40	40	20	20
MXAN_0175	210960	212615	fhs	27	1.63043	0	0	0	0	0	0	0	0	0	0	0	0	0	0	0	0	0	0	0	0	0	0	0	0	0	0	0	0	0	0	0	0	0	0	0	0	0	0	0	0	0	0	0	0
MXAN_0176	213061	214989	null	12	0.622084	1	1	0	0	2	2	1	1	3	1	1	1	0	2	2	0.0518403	0.0518403	0	0	0.103681	0.103681	0.0518403	0.0518403	0.155521	0.0518403	0.0518403	0.0518403	0	0.103681	0.103681	8.33333	8.33333	0	0	16.6667	16.6667	8.33333	8.33333	25	8.33333	8.33333	8.33333	0	16.6667
MXAN_0177	214997	215878	null	15	1.70068	2	2	2	2	4	4	4	4	4	2	4	6	4	4	6	0.226757	0.226757	0.226757	0.226757	0.453515	0.453515	0.453515	0.453515	0.453515	0.226757	0.453515	0.680272	0.453515	0.453515	0.680272	13.3333	13.3333	13.3333	13.3333	26.6667	26.6667	26.6667	26.6667	26.6667	13.3333	26.6667	40	26.6667	26.6667
MXAN_0178	215875	216486	null	12	1.96078	0	2	6	0	3	2	6	0	3	4	2	1	6	5	3	0	0.326797	0.980392	0	0.490196	0.326797	0.980392	0	0.490196	0.653595	0.326797	0.163399	0.980392	0.816993	0.490196	0	16.6667	50	0	25	16.6667	50	0	25	33.3333	16.6667	8.33333	50	41.6667
MXAN_0179	216504	217208	null	4	0.567376	0	2	2	0	0	2	2	0	0	2	2	2	2	2	0	0	0.283688	0.283688	0	0	0.283688	0.283688	0	0	0.283688	0.283688	0.283688	0.283688	0.283688	0	0	50	50	0	0	50	50	0	0	50	50	50	50	50
MXAN_0180	217450	218832	null	24	1.73536	0	6	12	0	9	6	12	0	9	16	6	7	12	15	9	0	0.433839	0.867679	0	0.650759	0.433839	0.867679	0	0.650759	1.15691	0.433839	0.506146	0.867679	1.0846	0.650759	0	25	50	0	37.5	25	50	0	37.5	66.6667	25	29.1667	50	62.5
MXAN_0181	218766	220097	null	20	1.5015	0	3	4	0	7	3	4	0	7	7	3	6	4	9	7	0	0.225225	0.3003	0	0.525526	0.225225	0.3003	0	0.525526	0.525526	0.225225	0.45045	0.3003	0.675676	0.525526	0	15	20	0	35	15	20	0	35	35	15	30	20	45
MXAN_0182	220189	222891	null	22	0.81391	1	4	1	1	2	3	2	2	3	5	5	6	2	3	3	0.0369959	0.147984	0.0369959	0.0369959	0.0739919	0.110988	0.0739919	0.0739919	0.110988	0.18498	0.18498	0.221976	0.0739919	0.110988	0.110988	4.54545	18.1818	4.54545	4.54545	9.09091	13.6364	9.09091	9.09091	13.6364	22.7273	22.7273	27.2727	9.09091	13.6364
MXAN_0183	223256	223675	null	1	0.238095	0	0	0	0	0	0	0	0	0	0	0	0	0	0	0	0	0	0	0	0	0	0	0	0	0	0	0	0	0	0	0	0	0	0	0	0	0	0	0	0	0	0	0	0
MXAN_0184	223688	224407	null	0	0	0	0	0	0	0	0	0	0	0	0	0	0	0	0	0	0	0	0	0	0	0	0	0	0	0	0	0	0	0	0	NA	NA	NA	NA	NA	NA	NA	NA	NA	NA	NA	NA	NA	NA
MXAN_0185	224504	226126	null	9	0.554529	0	0	0	0	0	0	0	0	0	0	0	0	0	0	0	0	0	0	0	0	0	0	0	0	0	0	0	0	0	0	0	0	0	0	0	0	0	0	0	0	0	0	0	0
MXAN_0186	226126	228057	null	18	0.931677	0	0	0	0	0	0	0	0	0	0	0	0	0	0	0	0	0	0	0	0	0	0	0	0	0	0	0	0	0	0	0	0	0	0	0	0	0	0	0	0	0	0	0	0
MXAN_0188	228610	229587	null	16	1.63599	0	1	1	0	1	0	0	0	0	0	1	0	1	0	1	0	0.102249	0.102249	0	0.102249	0	0	0	0	0	0.102249	0	0.102249	0	0.102249	0	6.25	6.25	0	6.25	0	0	0	0	0	6.25	0	6.25	0
MXAN_0189	229700	231832	null	43	2.01594	0	0	0	0	0	0	0	0	0	0	0	0	0	0	0	0	0	0	0	0	0	0	0	0	0	0	0	0	0	0	0	0	0	0	0	0	0	0	0	0	0	0	0	0
MXAN_0190	231829	232260	null	2	0.462963	0	0	0	0	0	0	0	0	0	0	0	0	0	0	0	0	0	0	0	0	0	0	0	0	0	0	0	0	0	0	0	0	0	0	0	0	0	0	0	0	0	0	0	0
MXAN_0191	232374	233132	null	0	0	0	0	0	0	0	0	0	0	0	0	0	0	0	0	0	0	0	0	0	0	0	0	0	0	0	0	0	0	0	0	NA	NA	NA	NA	NA	NA	NA	NA	NA	NA	NA	NA	NA	NA
MXAN_0192	233488	233817	null	2	0.606061	0	0	0	0	0	0	0	0	0	0	0	0	0	0	0	0	0	0	0	0	0	0	0	0	0	0	0	0	0	0	0	0	0	0	0	0	0	0	0	0	0	0	0	0
MXAN_0193	233826	234929	null	13	1.17754	0	0	0	0	0	0	0	0	0	0	0	0	0	0	0	0	0	0	0	0	0	0	0	0	0	0	0	0	0	0	0	0	0	0	0	0	0	0	0	0	0	0	0	0
MXAN_0194	234948	236216	null	4	0.315209	0	0	0	0	0	0	0	0	0	0	0	0	0	0	0	0	0	0	0	0	0	0	0	0	0	0	0	0	0	0	0	0	0	0	0	0	0	0	0	0	0	0	0	0
MXAN_0195	236498	239401	null	10	0.344353	0	0	0	0	0	0	0	0	0	0	0	0	0	0	0	0	0	0	0	0	0	0	0	0	0	0	0	0	0	0	0	0	0	0	0	0	0	0	0	0	0	0	0	0
MXAN_0196	239406	241313	null	18	0.943396	0	0	0	0	0	0	0	0	0	0	0	0	0	0	0	0	0	0	0	0	0	0	0	0	0	0	0	0	0	0	0	0	0	0	0	0	0	0	0	0	0	0	0	0
MXAN_0197	241318	243834	null	22	0.874056	0	0	0	0	0	0	0	0	0	0	0	0	0	0	0	0	0	0	0	0	0	0	0	0	0	0	0	0	0	0	0	0	0	0	0	0	0	0	0	0	0	0	0	0
MXAN_0198	243905	244420	null	2	0.387597	0	0	0	0	0	0	0	0	0	0	0	0	0	0	0	0	0	0	0	0	0	0	0	0	0	0	0	0	0	0	0	0	0	0	0	0	0	0	0	0	0	0	0	0
MXAN_0199	244507	244788	null	0	0	0	0	0	0	0	0	0	0	0	0	0	0	0	0	0	0	0	0	0	0	0	0	0	0	0	0	0	0	0	0	NA	NA	NA	NA	NA	NA	NA	NA	NA	NA	NA	NA	NA	NA
MXAN_0200	244803	245759	null	0	0	0	0	0	0	0	0	0	0	0	0	0	0	0	0	0	0	0	0	0	0	0	0	0	0	0	0	0	0	0	0	NA	NA	NA	NA	NA	NA	NA	NA	NA	NA	NA	NA	NA	NA
MXAN_0201	245784	246728	null	2	0.21164	0	0	0	0	0	0	0	0	0	0	0	0	0	0	0	0	0	0	0	0	0	0	0	0	0	0	0	0	0	0	0	0	0	0	0	0	0	0	0	0	0	0	0	0
MXAN_0202	247025	248320	null	10	0.771605	0	0	0	0	0	0	0	0	0	0	0	0	0	0	0	0	0	0	0	0	0	0	0	0	0	0	0	0	0	0	0	0	0	0	0	0	0	0	0	0	0	0	0	0
MXAN_0203	248324	249289	null	5	0.517598	0	0	0	0	0	0	0	0	0	0	0	0	0	0	0	0	0	0	0	0	0	0	0	0	0	0	0	0	0	0	0	0	0	0	0	0	0	0	0	0	0	0	0	0
MXAN_0204	249306	249956	null	5	0.768049	0	0	0	0	0	0	0	0	0	0	0	0	0	0	0	0	0	0	0	0	0	0	0	0	0	0	0	0	0	0	0	0	0	0	0	0	0	0	0	0	0	0	0	0
MXAN_0205	250000	250842	lgt	5	0.59312	0	0	0	0	0	0	0	0	0	0	0	0	0	0	0	0	0	0	0	0	0	0	0	0	0	0	0	0	0	0	0	0	0	0	0	0	0	0	0	0	0	0	0	0
MXAN_0206	251454	252881	null	7	0.490196	0	0	0	0	0	0	0	0	0	0	0	0	0	0	0	0	0	0	0	0	0	0	0	0	0	0	0	0	0	0	0	0	0	0	0	0	0	0	0	0	0	0	0	0
MXAN_0207	252891	253361	null	3	0.636943	0	0	0	0	0	0	0	0	0	0	0	0	0	0	0	0	0	0	0	0	0	0	0	0	0	0	0	0	0	0	0	0	0	0	0	0	0	0	0	0	0	0	0	0
MXAN_0208	253657	254592	null	0	0	0	0	0	0	0	0	0	0	0	0	0	0	0	0	0	0	0	0	0	0	0	0	0	0	0	0	0	0	0	0	NA	NA	NA	NA	NA	NA	NA	NA	NA	NA	NA	NA	NA	NA
MXAN_0209	254674	255570	null	1	0.111483	0	0	0	0	0	0	1	0	0	1	0	0	1	1	0	0	0	0	0	0	0	0.111483	0	0	0.111483	0	0	0.111483	0.111483	0	0	0	0	0	0	0	100	0	0	100	0	0	100	100
MXAN_0210	255625	258021	null	0	0	0	0	0	0	0	0	0	0	0	0	0	0	0	0	0	0	0	0	0	0	0	0	0	0	0	0	0	0	0	0	NA	NA	NA	NA	NA	NA	NA	NA	NA	NA	NA	NA	NA	NA
MXAN_0211	258083	258829	null	0	0	0	0	0	0	0	0	0	0	0	0	0	0	0	0	0	0	0	0	0	0	0	0	0	0	0	0	0	0	0	0	NA	NA	NA	NA	NA	NA	NA	NA	NA	NA	NA	NA	NA	NA
MXAN_0212	258998	260218	null	0	0	0	0	0	0	0	0	0	0	0	0	0	0	0	0	0	0	0	0	0	0	0	0	0	0	0	0	0	0	0	0	NA	NA	NA	NA	NA	NA	NA	NA	NA	NA	NA	NA	NA	NA
MXAN_0213	260222	260698	null	0	0	0	0	0	0	0	0	0	0	0	0	0	0	0	0	0	0	0	0	0	0	0	0	0	0	0	0	0	0	0	0	NA	NA	NA	NA	NA	NA	NA	NA	NA	NA	NA	NA	NA	NA
MXAN_0214	261610	262353	null	0	0	0	0	0	0	0	0	0	0	0	0	0	0	0	0	0	0	0	0	0	0	0	0	0	0	0	0	0	0	0	0	NA	NA	NA	NA	NA	NA	NA	NA	NA	NA	NA	NA	NA	NA
MXAN_0215	262363	263358	null	0	0	0	0	0	0	0	0	0	0	0	0	0	0	0	0	0	0	0	0	0	0	0	0	0	0	0	0	0	0	0	0	NA	NA	NA	NA	NA	NA	NA	NA	NA	NA	NA	NA	NA	NA
MXAN_0216	263385	264944	null	1	0.0641026	0	1	0	0	0	1	0	0	0	1	1	1	0	0	0	0	0.0641026	0	0	0	0.0641026	0	0	0	0.0641026	0.0641026	0.0641026	0	0	0	0	100	0	0	0	100	0	0	0	100	100	100	0	0
MXAN_0217	264981	265670	null	0	0	0	0	0	0	0	0	0	0	0	0	0	0	0	0	0	0	0	0	0	0	0	0	0	0	0	0	0	0	0	0	NA	NA	NA	NA	NA	NA	NA	NA	NA	NA	NA	NA	NA	NA
MXAN_0218	265667	267412	null	0	0	0	0	0	0	0	0	0	0	0	0	0	0	0	0	0	0	0	0	0	0	0	0	0	0	0	0	0	0	0	0	NA	NA	NA	NA	NA	NA	NA	NA	NA	NA	NA	NA	NA	NA
MXAN_0219	265715	267541	null	0	0	0	0	0	0	0	0	0	0	0	0	0	0	0	0	0	0	0	0	0	0	0	0	0	0	0	0	0	0	0	0	NA	NA	NA	NA	NA	NA	NA	NA	NA	NA	NA	NA	NA	NA
MXAN_0220	267544	268734	null	1	0.0839631	0	0	0	0	0	1	1	1	1	0	0	0	0	0	0	0	0	0	0	0	0.0839631	0.0839631	0.0839631	0.0839631	0	0	0	0	0	0	0	0	0	0	0	100	100	100	100	0	0	0	0	0
MXAN_0221	268797	269801	null	0	0	0	0	0	0	0	0	0	0	0	0	0	0	0	0	0	0	0	0	0	0	0	0	0	0	0	0	0	0	0	0	NA	NA	NA	NA	NA	NA	NA	NA	NA	NA	NA	NA	NA	NA
MXAN_0222	269920	270957	null	0	0	0	0	0	0	0	0	0	0	0	0	0	0	0	0	0	0	0	0	0	0	0	0	0	0	0	0	0	0	0	0	NA	NA	NA	NA	NA	NA	NA	NA	NA	NA	NA	NA	NA	NA
MXAN_0223	270967	271611	null	0	0	0	0	0	0	0	0	0	0	0	0	0	0	0	0	0	0	0	0	0	0	0	0	0	0	0	0	0	0	0	0	NA	NA	NA	NA	NA	NA	NA	NA	NA	NA	NA	NA	NA	NA
MXAN_0224	271678	273312	null	1	0.0611621	0	1	1	0	0	1	1	0	0	0	1	1	1	1	0	0	0.0611621	0.0611621	0	0	0.0611621	0.0611621	0	0	0	0.0611621	0.0611621	0.0611621	0.0611621	0	0	100	100	0	0	100	100	0	0	0	100	100	100	100
MXAN_0225	273221	274738	null	0	0	0	0	0	0	0	0	0	0	0	0	0	0	0	0	0	0	0	0	0	0	0	0	0	0	0	0	0	0	0	0	NA	NA	NA	NA	NA	NA	NA	NA	NA	NA	NA	NA	NA	NA
MXAN_0226	274970	275068	null	0	0	0	0	0	0	0	0	0	0	0	0	0	0	0	0	0	0	0	0	0	0	0	0	0	0	0	0	0	0	0	0	NA	NA	NA	NA	NA	NA	NA	NA	NA	NA	NA	NA	NA	NA
MXAN_0227	275249	276910	null	0	0	0	0	0	0	0	0	0	0	0	0	0	0	0	0	0	0	0	0	0	0	0	0	0	0	0	0	0	0	0	0	NA	NA	NA	NA	NA	NA	NA	NA	NA	NA	NA	NA	NA	NA
MXAN_0228	277365	277733	null	0	0	0	0	0	0	0	0	0	0	0	0	0	0	0	0	0	0	0	0	0	0	0	0	0	0	0	0	0	0	0	0	NA	NA	NA	NA	NA	NA	NA	NA	NA	NA	NA	NA	NA	NA
MXAN_0229	277754	279280	null	0	0	0	0	0	0	0	0	0	0	0	0	0	0	0	0	0	0	0	0	0	0	0	0	0	0	0	0	0	0	0	0	NA	NA	NA	NA	NA	NA	NA	NA	NA	NA	NA	NA	NA	NA
MXAN_0230	279273	280814	null	0	0	0	0	0	0	0	0	0	0	0	0	0	0	0	0	0	0	0	0	0	0	0	0	0	0	0	0	0	0	0	0	NA	NA	NA	NA	NA	NA	NA	NA	NA	NA	NA	NA	NA	NA
MXAN_0231	280811	281515	null	0	0	0	0	0	0	0	0	0	0	0	0	0	0	0	0	0	0	0	0	0	0	0	0	0	0	0	0	0	0	0	0	NA	NA	NA	NA	NA	NA	NA	NA	NA	NA	NA	NA	NA	NA
MXAN_0232	281523	282185	null	0	0	0	0	0	0	0	0	0	0	0	0	0	0	0	0	0	0	0	0	0	0	0	0	0	0	0	0	0	0	0	0	NA	NA	NA	NA	NA	NA	NA	NA	NA	NA	NA	NA	NA	NA
MXAN_0233	282421	282969	null	0	0	0	0	0	0	0	0	0	0	0	0	0	0	0	0	0	0	0	0	0	0	0	0	0	0	0	0	0	0	0	0	NA	NA	NA	NA	NA	NA	NA	NA	NA	NA	NA	NA	NA	NA
MXAN_0235	284387	284848	null	0	0	0	0	0	0	0	0	0	0	0	0	0	0	0	0	0	0	0	0	0	0	0	0	0	0	0	0	0	0	0	0	NA	NA	NA	NA	NA	NA	NA	NA	NA	NA	NA	NA	NA	NA
MXAN_0236	285058	286164	dnaN	0	0	0	0	0	0	0	0	0	0	0	0	0	0	0	0	0	0	0	0	0	0	0	0	0	0	0	0	0	0	0	0	NA	NA	NA	NA	NA	NA	NA	NA	NA	NA	NA	NA	NA	NA
MXAN_0237	286244	287587	null	1	0.0744048	0	0	0	1	0	0	0	0	0	0	1	0	1	0	1	0	0	0	0.0744048	0	0	0	0	0	0	0.0744048	0	0.0744048	0	0.0744048	0	0	0	100	0	0	0	0	0	0	100	0	100	0
MXAN_0238	287684	288958	null	0	0	0	0	0	0	0	0	0	0	0	0	0	0	0	0	0	0	0	0	0	0	0	0	0	0	0	0	0	0	0	0	NA	NA	NA	NA	NA	NA	NA	NA	NA	NA	NA	NA	NA	NA
MXAN_0239	288955	289587	null	0	0	0	0	0	0	0	0	0	0	0	0	0	0	0	0	0	0	0	0	0	0	0	0	0	0	0	0	0	0	0	0	NA	NA	NA	NA	NA	NA	NA	NA	NA	NA	NA	NA	NA	NA
MXAN_0240	288958	289803	null	0	0	0	0	0	0	0	0	0	0	0	0	0	0	0	0	0	0	0	0	0	0	0	0	0	0	0	0	0	0	0	0	NA	NA	NA	NA	NA	NA	NA	NA	NA	NA	NA	NA	NA	NA
MXAN_0241	289671	290000	null	0	0	0	0	0	0	0	0	0	0	0	0	0	0	0	0	0	0	0	0	0	0	0	0	0	0	0	0	0	0	0	0	NA	NA	NA	NA	NA	NA	NA	NA	NA	NA	NA	NA	NA	NA
MXAN_0242	290144	290809	null	0	0	0	0	0	0	0	0	0	0	0	0	0	0	0	0	0	0	0	0	0	0	0	0	0	0	0	0	0	0	0	0	NA	NA	NA	NA	NA	NA	NA	NA	NA	NA	NA	NA	NA	NA
MXAN_0243	290816	291538	null	0	0	0	0	0	0	0	0	0	0	0	0	0	0	0	0	0	0	0	0	0	0	0	0	0	0	0	0	0	0	0	0	NA	NA	NA	NA	NA	NA	NA	NA	NA	NA	NA	NA	NA	NA
MXAN_0244	291528	292637	null	0	0	0	0	0	0	0	0	0	0	0	0	0	0	0	0	0	0	0	0	0	0	0	0	0	0	0	0	0	0	0	0	NA	NA	NA	NA	NA	NA	NA	NA	NA	NA	NA	NA	NA	NA
MXAN_0245	292680	294749	null	0	0	0	0	0	0	0	0	0	0	0	0	0	0	0	0	0	0	0	0	0	0	0	0	0	0	0	0	0	0	0	0	NA	NA	NA	NA	NA	NA	NA	NA	NA	NA	NA	NA	NA	NA
MXAN_0246	294790	295932	recF	0	0	0	0	0	0	0	0	0	0	0	0	0	0	0	0	0	0	0	0	0	0	0	0	0	0	0	0	0	0	0	0	NA	NA	NA	NA	NA	NA	NA	NA	NA	NA	NA	NA	NA	NA
MXAN_0247	295935	296564	null	0	0	0	0	0	0	0	0	0	0	0	0	0	0	0	0	0	0	0	0	0	0	0	0	0	0	0	0	0	0	0	0	NA	NA	NA	NA	NA	NA	NA	NA	NA	NA	NA	NA	NA	NA
MXAN_0248	296597	297145	null	0	0	0	0	0	0	0	0	0	0	0	0	0	0	0	0	0	0	0	0	0	0	0	0	0	0	0	0	0	0	0	0	NA	NA	NA	NA	NA	NA	NA	NA	NA	NA	NA	NA	NA	NA
MXAN_0249	297199	297951	null	1	0.132802	0	0	0	0	0	0	0	0	0	0	1	1	1	1	0	0	0	0	0	0	0	0	0	0	0	0.132802	0.132802	0.132802	0.132802	0	0	0	0	0	0	0	0	0	0	0	100	100	100	100
MXAN_0250	297958	298776	null	0	0	0	0	0	0	0	0	0	0	0	0	0	0	0	0	0	0	0	0	0	0	0	0	0	0	0	0	0	0	0	0	NA	NA	NA	NA	NA	NA	NA	NA	NA	NA	NA	NA	NA	NA
MXAN_0251	298773	299981	null	0	0	0	0	0	0	0	0	0	0	0	0	0	0	0	0	0	0	0	0	0	0	0	0	0	0	0	0	0	0	0	0	NA	NA	NA	NA	NA	NA	NA	NA	NA	NA	NA	NA	NA	NA
MXAN_0252	299978	300706	null	0	0	0	0	0	0	0	0	0	0	0	0	0	0	0	0	0	0	0	0	0	0	0	0	0	0	0	0	0	0	0	0	NA	NA	NA	NA	NA	NA	NA	NA	NA	NA	NA	NA	NA	NA
MXAN_0253	300732	301394	null	0	0	0	0	0	0	0	0	0	0	0	0	0	0	0	0	0	0	0	0	0	0	0	0	0	0	0	0	0	0	0	0	NA	NA	NA	NA	NA	NA	NA	NA	NA	NA	NA	NA	NA	NA
MXAN_0254	301574	302950	null	0	0	0	0	0	0	0	0	0	0	0	0	0	0	0	0	0	0	0	0	0	0	0	0	0	0	0	0	0	0	0	0	NA	NA	NA	NA	NA	NA	NA	NA	NA	NA	NA	NA	NA	NA
MXAN_0255	303331	304626	null	0	0	0	0	0	0	0	0	0	0	0	0	0	0	0	0	0	0	0	0	0	0	0	0	0	0	0	0	0	0	0	0	NA	NA	NA	NA	NA	NA	NA	NA	NA	NA	NA	NA	NA	NA
MXAN_0256	304826	305986	null	1	0.0861326	0	0	0	0	0	0	0	0	0	1	1	0	0	1	1	0	0	0	0	0	0	0	0	0	0.0861326	0.0861326	0	0	0.0861326	0.0861326	0	0	0	0	0	0	0	0	0	100	100	0	0	100
MXAN_0257	306148	306810	null	0	0	0	0	0	0	0	0	0	0	0	0	0	0	0	0	0	0	0	0	0	0	0	0	0	0	0	0	0	0	0	0	NA	NA	NA	NA	NA	NA	NA	NA	NA	NA	NA	NA	NA	NA
MXAN_0258	306903	307325	null	0	0	0	0	0	0	0	0	0	0	0	0	0	0	0	0	0	0	0	0	0	0	0	0	0	0	0	0	0	0	0	0	NA	NA	NA	NA	NA	NA	NA	NA	NA	NA	NA	NA	NA	NA
MXAN_0259	307322	307690	null	0	0	0	0	0	0	0	0	0	0	0	0	0	0	0	0	0	0	0	0	0	0	0	0	0	0	0	0	0	0	0	0	NA	NA	NA	NA	NA	NA	NA	NA	NA	NA	NA	NA	NA	NA
MXAN_0260	307792	309939	null	0	0	0	0	0	0	0	0	0	0	0	0	0	0	0	0	0	0	0	0	0	0	0	0	0	0	0	0	0	0	0	0	NA	NA	NA	NA	NA	NA	NA	NA	NA	NA	NA	NA	NA	NA
MXAN_0261	309939	310757	null	0	0	0	0	0	0	0	0	0	0	0	0	0	0	0	0	0	0	0	0	0	0	0	0	0	0	0	0	0	0	0	0	NA	NA	NA	NA	NA	NA	NA	NA	NA	NA	NA	NA	NA	NA
MXAN_0262	310759	311613	null	0	0	0	0	0	0	0	0	0	0	0	0	0	0	0	0	0	0	0	0	0	0	0	0	0	0	0	0	0	0	0	0	NA	NA	NA	NA	NA	NA	NA	NA	NA	NA	NA	NA	NA	NA
MXAN_0263	311616	312074	null	0	0	0	0	0	0	0	0	0	0	0	0	0	0	0	0	0	0	0	0	0	0	0	0	0	0	0	0	0	0	0	0	NA	NA	NA	NA	NA	NA	NA	NA	NA	NA	NA	NA	NA	NA
MXAN_0264	312232	314679	gyrB	0	0	0	0	0	0	0	0	0	0	0	0	0	0	0	0	0	0	0	0	0	0	0	0	0	0	0	0	0	0	0	0	NA	NA	NA	NA	NA	NA	NA	NA	NA	NA	NA	NA	NA	NA
MXAN_0265	314955	317783	null	0	0	0	0	0	0	0	0	0	0	0	0	0	0	0	0	0	0	0	0	0	0	0	0	0	0	0	0	0	0	0	0	NA	NA	NA	NA	NA	NA	NA	NA	NA	NA	NA	NA	NA	NA
MXAN_0266	317893	319128	null	1	0.0809061	0	0	0	0	0	0	1	1	1	1	1	1	0	0	0	0	0	0	0	0	0	0.0809061	0.0809061	0.0809061	0.0809061	0.0809061	0.0809061	0	0	0	0	0	0	0	0	0	100	100	100	100	100	100	0	0
MXAN_0267	319125	320228	null	0	0	0	0	0	0	0	0	0	0	0	0	0	0	0	0	0	0	0	0	0	0	0	0	0	0	0	0	0	0	0	0	NA	NA	NA	NA	NA	NA	NA	NA	NA	NA	NA	NA	NA	NA
MXAN_0268	320326	320850	null	0	0	0	0	0	0	0	0	0	0	0	0	0	0	0	0	0	0	0	0	0	0	0	0	0	0	0	0	0	0	0	0	NA	NA	NA	NA	NA	NA	NA	NA	NA	NA	NA	NA	NA	NA
MXAN_0269	320920	322092	null	0	0	0	0	0	0	0	0	0	0	0	0	0	0	0	0	0	0	0	0	0	0	0	0	0	0	0	0	0	0	0	0	NA	NA	NA	NA	NA	NA	NA	NA	NA	NA	NA	NA	NA	NA
MXAN_0270	322104	322880	null	2	0.2574	0	0	0	0	0	0	0	0	0	0	0	0	0	0	0	0	0	0	0	0	0	0	0	0	0	0	0	0	0	0	0	0	0	0	0	0	0	0	0	0	0	0	0	0
MXAN_0271	323188	324567	null	2	0.144928	0	0	0	0	0	1	1	1	1	0	0	0	0	0	0	0	0	0	0	0	0.0724638	0.0724638	0.0724638	0.0724638	0	0	0	0	0	0	0	0	0	0	0	50	50	50	50	0	0	0	0	0
MXAN_0272	324589	327819	null	0	0	0	0	0	0	0	0	0	0	0	0	0	0	0	0	0	0	0	0	0	0	0	0	0	0	0	0	0	0	0	0	NA	NA	NA	NA	NA	NA	NA	NA	NA	NA	NA	NA	NA	NA
MXAN_0273	327897	328322	null	0	0	0	0	0	0	0	0	0	0	0	0	0	0	0	0	0	0	0	0	0	0	0	0	0	0	0	0	0	0	0	0	NA	NA	NA	NA	NA	NA	NA	NA	NA	NA	NA	NA	NA	NA
MXAN_0274	328334	328741	null	0	0	0	0	0	0	0	0	0	0	0	0	0	0	0	0	0	0	0	0	0	0	0	0	0	0	0	0	0	0	0	0	NA	NA	NA	NA	NA	NA	NA	NA	NA	NA	NA	NA	NA	NA
MXAN_0275	328725	329477	null	0	0	0	0	0	0	0	0	0	0	0	0	0	0	0	0	0	0	0	0	0	0	0	0	0	0	0	0	0	0	0	0	NA	NA	NA	NA	NA	NA	NA	NA	NA	NA	NA	NA	NA	NA
MXAN_0276	329523	330332	tonB	2	0.246914	0	0	0	0	0	0	0	0	1	0	0	1	0	1	1	0	0	0	0	0	0	0	0	0.123457	0	0	0.123457	0	0.123457	0.123457	0	0	0	0	0	0	0	0	50	0	0	50	0	50
MXAN_0277	330389	331708	null	0	0	0	0	0	0	0	0	0	0	0	0	0	0	0	0	0	0	0	0	0	0	0	0	0	0	0	0	0	0	0	0	NA	NA	NA	NA	NA	NA	NA	NA	NA	NA	NA	NA	NA	NA
MXAN_0278	331739	333130	null	1	0.0718391	0	0	0	0	0	0	0	0	0	0	0	0	0	0	0	0	0	0	0	0	0	0	0	0	0	0	0	0	0	0	0	0	0	0	0	0	0	0	0	0	0	0	0	0
MXAN_0279	333632	333994	null	0	0	0	0	0	0	0	0	0	0	0	0	0	0	0	0	0	0	0	0	0	0	0	0	0	0	0	0	0	0	0	0	NA	NA	NA	NA	NA	NA	NA	NA	NA	NA	NA	NA	NA	NA
MXAN_0280	333994	335148	null	0	0	0	0	0	0	0	0	0	0	0	0	0	0	0	0	0	0	0	0	0	0	0	0	0	0	0	0	0	0	0	0	NA	NA	NA	NA	NA	NA	NA	NA	NA	NA	NA	NA	NA	NA
MXAN_0281	335354	335427	null	0	0	0	0	0	0	0	0	0	0	0	0	0	0	0	0	0	0	0	0	0	0	0	0	0	0	0	0	0	0	0	0	NA	NA	NA	NA	NA	NA	NA	NA	NA	NA	NA	NA	NA	NA
MXAN_0282	335489	336016	null	0	0	0	0	0	0	0	0	0	0	0	0	0	0	0	0	0	0	0	0	0	0	0	0	0	0	0	0	0	0	0	0	NA	NA	NA	NA	NA	NA	NA	NA	NA	NA	NA	NA	NA	NA
MXAN_0283	336107	337069	null	1	0.103842	0	0	0	0	0	0	0	0	0	0	0	0	0	0	0	0	0	0	0	0	0	0	0	0	0	0	0	0	0	0	0	0	0	0	0	0	0	0	0	0	0	0	0	0
MXAN_0284	337202	337726	null	0	0	0	0	0	0	0	0	0	0	0	0	0	0	0	0	0	0	0	0	0	0	0	0	0	0	0	0	0	0	0	0	NA	NA	NA	NA	NA	NA	NA	NA	NA	NA	NA	NA	NA	NA
MXAN_0285	337885	338379	null	0	0	0	0	0	0	0	0	0	0	0	0	0	0	0	0	0	0	0	0	0	0	0	0	0	0	0	0	0	0	0	0	NA	NA	NA	NA	NA	NA	NA	NA	NA	NA	NA	NA	NA	NA
MXAN_0286	338479	340686	null	0	0	0	0	0	0	0	0	0	0	0	0	0	0	0	0	0	0	0	0	0	0	0	0	0	0	0	0	0	0	0	0	NA	NA	NA	NA	NA	NA	NA	NA	NA	NA	NA	NA	NA	NA
MXAN_0287	341231	341392	null	0	0	0	0	0	0	0	0	0	0	0	0	0	0	0	0	0	0	0	0	0	0	0	0	0	0	0	0	0	0	0	0	NA	NA	NA	NA	NA	NA	NA	NA	NA	NA	NA	NA	NA	NA
MXAN_0288	341568	342905	null	0	0	0	0	0	0	0	0	0	0	0	0	0	0	0	0	0	0	0	0	0	0	0	0	0	0	0	0	0	0	0	0	NA	NA	NA	NA	NA	NA	NA	NA	NA	NA	NA	NA	NA	NA
MXAN_0289	343105	345429	null	0	0	0	0	0	0	0	0	0	0	0	0	0	0	0	0	0	0	0	0	0	0	0	0	0	0	0	0	0	0	0	0	NA	NA	NA	NA	NA	NA	NA	NA	NA	NA	NA	NA	NA	NA
MXAN_0290	345476	346057	null	0	0	0	0	0	0	0	0	0	0	0	0	0	0	0	0	0	0	0	0	0	0	0	0	0	0	0	0	0	0	0	0	NA	NA	NA	NA	NA	NA	NA	NA	NA	NA	NA	NA	NA	NA
MXAN_0291	346071	346442	null	0	0	0	0	0	0	0	0	0	0	0	0	0	0	0	0	0	0	0	0	0	0	0	0	0	0	0	0	0	0	0	0	NA	NA	NA	NA	NA	NA	NA	NA	NA	NA	NA	NA	NA	NA
MXAN_0292	346571	347986	null	0	0	0	0	0	0	0	0	0	0	0	0	0	0	0	0	0	0	0	0	0	0	0	0	0	0	0	0	0	0	0	0	NA	NA	NA	NA	NA	NA	NA	NA	NA	NA	NA	NA	NA	NA
MXAN_0293	348152	348445	null	0	0	0	0	0	0	0	0	0	0	0	0	0	0	0	0	0	0	0	0	0	0	0	0	0	0	0	0	0	0	0	0	NA	NA	NA	NA	NA	NA	NA	NA	NA	NA	NA	NA	NA	NA
MXAN_0294	348442	348816	null	0	0	0	0	0	0	0	0	0	0	0	0	0	0	0	0	0	0	0	0	0	0	0	0	0	0	0	0	0	0	0	0	NA	NA	NA	NA	NA	NA	NA	NA	NA	NA	NA	NA	NA	NA
MXAN_0295	348818	349735	null	0	0	0	0	0	0	0	0	0	0	0	0	0	0	0	0	0	0	0	0	0	0	0	0	0	0	0	0	0	0	0	0	NA	NA	NA	NA	NA	NA	NA	NA	NA	NA	NA	NA	NA	NA
MXAN_0296	349748	350689	null	0	0	0	0	0	0	0	0	0	0	0	0	0	0	0	0	0	0	0	0	0	0	0	0	0	0	0	0	0	0	0	0	NA	NA	NA	NA	NA	NA	NA	NA	NA	NA	NA	NA	NA	NA
MXAN_0297	350749	351768	null	0	0	0	0	0	0	0	0	0	0	0	0	0	0	0	0	0	0	0	0	0	0	0	0	0	0	0	0	0	0	0	0	NA	NA	NA	NA	NA	NA	NA	NA	NA	NA	NA	NA	NA	NA
MXAN_0298	351910	352929	null	0	0	0	0	0	0	0	0	0	0	0	0	0	0	0	0	0	0	0	0	0	0	0	0	0	0	0	0	0	0	0	0	NA	NA	NA	NA	NA	NA	NA	NA	NA	NA	NA	NA	NA	NA
MXAN_0299	352948	353805	null	0	0	0	0	0	0	0	0	0	0	0	0	0	0	0	0	0	0	0	0	0	0	0	0	0	0	0	0	0	0	0	0	NA	NA	NA	NA	NA	NA	NA	NA	NA	NA	NA	NA	NA	NA
MXAN_0300	353802	354995	null	0	0	0	0	0	0	0	0	0	0	0	0	0	0	0	0	0	0	0	0	0	0	0	0	0	0	0	0	0	0	0	0	NA	NA	NA	NA	NA	NA	NA	NA	NA	NA	NA	NA	NA	NA
MXAN_0301	354980	356287	null	1	0.0764526	0	1	0	1	0	0	0	0	0	1	0	1	1	0	1	0	0.0764526	0	0.0764526	0	0	0	0	0	0.0764526	0	0.0764526	0.0764526	0	0.0764526	0	100	0	100	0	0	0	0	0	100	0	100	100	0
MXAN_0302	356341	357129	null	0	0	0	0	0	0	0	0	0	0	0	0	0	0	0	0	0	0	0	0	0	0	0	0	0	0	0	0	0	0	0	0	NA	NA	NA	NA	NA	NA	NA	NA	NA	NA	NA	NA	NA	NA
MXAN_0303	357157	358167	null	0	0	0	0	0	0	0	0	0	0	0	0	0	0	0	0	0	0	0	0	0	0	0	0	0	0	0	0	0	0	0	0	NA	NA	NA	NA	NA	NA	NA	NA	NA	NA	NA	NA	NA	NA
MXAN_0304	358250	360394	null	1	0.04662	0	0	0	0	0	0	0	0	0	0	0	0	0	0	0	0	0	0	0	0	0	0	0	0	0	0	0	0	0	0	0	0	0	0	0	0	0	0	0	0	0	0	0	0
MXAN_0305	360460	361779	null	0	0	0	0	0	0	0	0	0	0	0	0	0	0	0	0	0	0	0	0	0	0	0	0	0	0	0	0	0	0	0	0	NA	NA	NA	NA	NA	NA	NA	NA	NA	NA	NA	NA	NA	NA
MXAN_0306	361767	362339	null	0	0	0	0	0	0	0	0	0	0	0	0	0	0	0	0	0	0	0	0	0	0	0	0	0	0	0	0	0	0	0	0	NA	NA	NA	NA	NA	NA	NA	NA	NA	NA	NA	NA	NA	NA
MXAN_0307	362336	364003	null	0	0	0	0	0	0	0	0	0	0	0	0	0	0	0	0	0	0	0	0	0	0	0	0	0	0	0	0	0	0	0	0	NA	NA	NA	NA	NA	NA	NA	NA	NA	NA	NA	NA	NA	NA
MXAN_0308	364000	364857	null	0	0	0	0	0	0	0	0	0	0	0	0	0	0	0	0	0	0	0	0	0	0	0	0	0	0	0	0	0	0	0	0	NA	NA	NA	NA	NA	NA	NA	NA	NA	NA	NA	NA	NA	NA
MXAN_0309	364824	366359	null	0	0	0	0	0	0	0	0	0	0	0	0	0	0	0	0	0	0	0	0	0	0	0	0	0	0	0	0	0	0	0	0	NA	NA	NA	NA	NA	NA	NA	NA	NA	NA	NA	NA	NA	NA
MXAN_0310	364896	366398	null	0	0	0	0	0	0	0	0	0	0	0	0	0	0	0	0	0	0	0	0	0	0	0	0	0	0	0	0	0	0	0	0	NA	NA	NA	NA	NA	NA	NA	NA	NA	NA	NA	NA	NA	NA
MXAN_0311	366423	367052	null	0	0	0	0	0	0	0	0	0	0	0	0	0	0	0	0	0	0	0	0	0	0	0	0	0	0	0	0	0	0	0	0	NA	NA	NA	NA	NA	NA	NA	NA	NA	NA	NA	NA	NA	NA
MXAN_0312	367102	367470	null	0	0	0	0	0	0	0	0	0	0	0	0	0	0	0	0	0	0	0	0	0	0	0	0	0	0	0	0	0	0	0	0	NA	NA	NA	NA	NA	NA	NA	NA	NA	NA	NA	NA	NA	NA
MXAN_0313	367920	368996	null	0	0	0	0	0	0	0	0	0	0	0	0	0	0	0	0	0	0	0	0	0	0	0	0	0	0	0	0	0	0	0	0	NA	NA	NA	NA	NA	NA	NA	NA	NA	NA	NA	NA	NA	NA
MXAN_0314	369075	371150	null	1	0.0481696	0	0	0	0	0	0	1	0	0	1	0	0	1	1	0	0	0	0	0	0	0	0.0481696	0	0	0.0481696	0	0	0.0481696	0.0481696	0	0	0	0	0	0	0	100	0	0	100	0	0	100	100
MXAN_0315	371187	371873	null	0	0	0	0	0	0	0	0	0	0	0	0	0	0	0	0	0	0	0	0	0	0	0	0	0	0	0	0	0	0	0	0	NA	NA	NA	NA	NA	NA	NA	NA	NA	NA	NA	NA	NA	NA
MXAN_0316	371958	373157	null	0	0	0	0	0	0	0	0	0	0	0	0	0	0	0	0	0	0	0	0	0	0	0	0	0	0	0	0	0	0	0	0	NA	NA	NA	NA	NA	NA	NA	NA	NA	NA	NA	NA	NA	NA
MXAN_0317	373213	374007	null	0	0	0	0	0	0	0	0	0	0	0	0	0	0	0	0	0	0	0	0	0	0	0	0	0	0	0	0	0	0	0	0	NA	NA	NA	NA	NA	NA	NA	NA	NA	NA	NA	NA	NA	NA
MXAN_0318	374231	375562	null	0	0	0	0	0	0	0	0	0	0	0	0	0	0	0	0	0	0	0	0	0	0	0	0	0	0	0	0	0	0	0	0	NA	NA	NA	NA	NA	NA	NA	NA	NA	NA	NA	NA	NA	NA
MXAN_0319	376441	377980	rrsA	0	0	0	0	0	0	0	0	0	0	0	0	0	0	0	0	0	0	0	0	0	0	0	0	0	0	0	0	0	0	0	0	NA	NA	NA	NA	NA	NA	NA	NA	NA	NA	NA	NA	NA	NA
MXAN_0320	378191	378267	null	0	0	0	0	0	0	0	0	0	0	0	0	0	0	0	0	0	0	0	0	0	0	0	0	0	0	0	0	0	0	0	0	NA	NA	NA	NA	NA	NA	NA	NA	NA	NA	NA	NA	NA	NA
MXAN_0321	378338	378410	null	0	0	0	0	0	0	0	0	0	0	0	0	0	0	0	0	0	0	0	0	0	0	0	0	0	0	0	0	0	0	0	0	NA	NA	NA	NA	NA	NA	NA	NA	NA	NA	NA	NA	NA	NA
MXAN_0322	378685	381657	rrlA	0	0	0	0	0	0	0	0	0	0	0	0	0	0	0	0	0	0	0	0	0	0	0	0	0	0	0	0	0	0	0	0	NA	NA	NA	NA	NA	NA	NA	NA	NA	NA	NA	NA	NA	NA
MXAN_0323	381811	381926	rrfA	0	0	0	0	0	0	0	0	0	0	0	0	0	0	0	0	0	0	0	0	0	0	0	0	0	0	0	0	0	0	0	0	NA	NA	NA	NA	NA	NA	NA	NA	NA	NA	NA	NA	NA	NA
MXAN_0324	382003	382617	null	0	0	0	0	0	0	0	0	0	0	0	0	0	0	0	0	0	0	0	0	0	0	0	0	0	0	0	0	0	0	0	0	NA	NA	NA	NA	NA	NA	NA	NA	NA	NA	NA	NA	NA	NA
MXAN_0325	382638	383798	null	0	0	0	0	0	0	0	0	0	0	0	0	0	0	0	0	0	0	0	0	0	0	0	0	0	0	0	0	0	0	0	0	NA	NA	NA	NA	NA	NA	NA	NA	NA	NA	NA	NA	NA	NA
MXAN_0326	383935	384459	null	0	0	0	0	0	0	0	0	0	0	0	0	0	0	0	0	0	0	0	0	0	0	0	0	0	0	0	0	0	0	0	0	NA	NA	NA	NA	NA	NA	NA	NA	NA	NA	NA	NA	NA	NA
MXAN_0327	384701	386704	null	0	0	0	0	0	0	0	0	0	0	0	0	0	0	0	0	0	0	0	0	0	0	0	0	0	0	0	0	0	0	0	0	NA	NA	NA	NA	NA	NA	NA	NA	NA	NA	NA	NA	NA	NA
MXAN_0328	386793	387302	null	0	0	0	0	0	0	0	0	0	0	0	0	0	0	0	0	0	0	0	0	0	0	0	0	0	0	0	0	0	0	0	0	NA	NA	NA	NA	NA	NA	NA	NA	NA	NA	NA	NA	NA	NA
MXAN_0330	387369	387986	null	1	0.161812	0	0	0	0	0	0	0	0	0	0	0	0	0	0	0	0	0	0	0	0	0	0	0	0	0	0	0	0	0	0	0	0	0	0	0	0	0	0	0	0	0	0	0	0
MXAN_0331	388392	389147	null	3	0.396825	0	0	0	0	0	0	0	0	0	0	0	0	0	0	0	0	0	0	0	0	0	0	0	0	0	0	0	0	0	0	0	0	0	0	0	0	0	0	0	0	0	0	0	0
MXAN_0332	389155	389745	rimJ	1	0.169205	0	0	0	0	1	0	0	0	1	0	0	1	0	1	1	0	0	0	0	0.169205	0	0	0	0.169205	0	0	0.169205	0	0.169205	0.169205	0	0	0	0	100	0	0	0	100	0	0	100	0	100
MXAN_0333	389769	390998	null	0	0	0	0	0	0	0	0	0	0	0	0	0	0	0	0	0	0	0	0	0	0	0	0	0	0	0	0	0	0	0	0	NA	NA	NA	NA	NA	NA	NA	NA	NA	NA	NA	NA	NA	NA
MXAN_0334	391027	391536	null	0	0	0	0	0	0	0	0	0	0	0	0	0	0	0	0	0	0	0	0	0	0	0	0	0	0	0	0	0	0	0	0	NA	NA	NA	NA	NA	NA	NA	NA	NA	NA	NA	NA	NA	NA
MXAN_0335	391581	392465	null	0	0	0	0	0	0	0	0	0	0	0	0	0	0	0	0	0	0	0	0	0	0	0	0	0	0	0	0	0	0	0	0	NA	NA	NA	NA	NA	NA	NA	NA	NA	NA	NA	NA	NA	NA
MXAN_0336	392434	394530	null	0	0	0	0	0	0	0	0	0	0	0	0	0	0	0	0	0	0	0	0	0	0	0	0	0	0	0	0	0	0	0	0	NA	NA	NA	NA	NA	NA	NA	NA	NA	NA	NA	NA	NA	NA
MXAN_0337	394712	395113	null	0	0	0	0	0	0	0	0	0	0	0	0	0	0	0	0	0	0	0	0	0	0	0	0	0	0	0	0	0	0	0	0	NA	NA	NA	NA	NA	NA	NA	NA	NA	NA	NA	NA	NA	NA
MXAN_0338	395134	396063	null	0	0	0	0	0	0	0	0	0	0	0	0	0	0	0	0	0	0	0	0	0	0	0	0	0	0	0	0	0	0	0	0	NA	NA	NA	NA	NA	NA	NA	NA	NA	NA	NA	NA	NA	NA
MXAN_0339	396346	396891	null	0	0	0	0	0	0	0	0	0	0	0	0	0	0	0	0	0	0	0	0	0	0	0	0	0	0	0	0	0	0	0	0	NA	NA	NA	NA	NA	NA	NA	NA	NA	NA	NA	NA	NA	NA
MXAN_0340	396925	398613	null	0	0	0	0	0	0	0	0	0	0	0	0	0	0	0	0	0	0	0	0	0	0	0	0	0	0	0	0	0	0	0	0	NA	NA	NA	NA	NA	NA	NA	NA	NA	NA	NA	NA	NA	NA
MXAN_0341	398696	400657	kup	1	0.0509684	0	0	1	0	0	0	0	0	0	1	0	0	1	1	0	0	0	0.0509684	0	0	0	0	0	0	0.0509684	0	0	0.0509684	0.0509684	0	0	0	100	0	0	0	0	0	0	100	0	0	100	100
MXAN_0342	400898	401953	null	1	0.094697	0	0	0	0	0	0	0	0	0	0	0	0	0	0	0	0	0	0	0	0	0	0	0	0	0	0	0	0	0	0	0	0	0	0	0	0	0	0	0	0	0	0	0	0
MXAN_0343	401964	402560	null	0	0	0	0	0	0	0	0	0	0	0	0	0	0	0	0	0	0	0	0	0	0	0	0	0	0	0	0	0	0	0	0	NA	NA	NA	NA	NA	NA	NA	NA	NA	NA	NA	NA	NA	NA
MXAN_0344	402557	403294	null	0	0	0	0	0	0	0	0	0	0	0	0	0	0	0	0	0	0	0	0	0	0	0	0	0	0	0	0	0	0	0	0	NA	NA	NA	NA	NA	NA	NA	NA	NA	NA	NA	NA	NA	NA
MXAN_0345	403478	405337	null	0	0	0	0	0	0	0	0	0	0	0	0	0	0	0	0	0	0	0	0	0	0	0	0	0	0	0	0	0	0	0	0	NA	NA	NA	NA	NA	NA	NA	NA	NA	NA	NA	NA	NA	NA
MXAN_0346	405345	406445	tolB	0	0	0	0	0	0	0	0	0	0	0	0	0	0	0	0	0	0	0	0	0	0	0	0	0	0	0	0	0	0	0	0	NA	NA	NA	NA	NA	NA	NA	NA	NA	NA	NA	NA	NA	NA
MXAN_0347	406435	409044	null	2	0.0766284	0	0	1	0	0	0	1	0	0	1	1	0	2	1	1	0	0	0.0383142	0	0	0	0.0383142	0	0	0.0383142	0.0383142	0	0.0766284	0.0383142	0.0383142	0	0	50	0	0	0	50	0	0	50	50	0	100	50
MXAN_0348	409118	410101	null	0	0	0	0	0	0	0	0	0	0	0	0	0	0	0	0	0	0	0	0	0	0	0	0	0	0	0	0	0	0	0	0	NA	NA	NA	NA	NA	NA	NA	NA	NA	NA	NA	NA	NA	NA
MXAN_0349	410138	410857	null	1	0.138889	0	0	0	0	0	1	1	1	0	0	0	1	0	1	1	0	0	0	0	0	0.138889	0.138889	0.138889	0	0	0	0.138889	0	0.138889	0.138889	0	0	0	0	0	100	100	100	0	0	0	100	0	100
MXAN_0350	410878	412500	null	0	0	0	0	0	0	0	0	0	0	0	0	0	0	0	0	0	0	0	0	0	0	0	0	0	0	0	0	0	0	0	0	NA	NA	NA	NA	NA	NA	NA	NA	NA	NA	NA	NA	NA	NA
MXAN_0351	412565	413236	null	0	0	0	0	0	0	0	0	0	0	0	0	0	0	0	0	0	0	0	0	0	0	0	0	0	0	0	0	0	0	0	0	NA	NA	NA	NA	NA	NA	NA	NA	NA	NA	NA	NA	NA	NA
MXAN_0352	413402	414391	rimK	0	0	0	0	0	0	0	0	0	0	0	0	0	0	0	0	0	0	0	0	0	0	0	0	0	0	0	0	0	0	0	0	NA	NA	NA	NA	NA	NA	NA	NA	NA	NA	NA	NA	NA	NA
MXAN_0353	414440	415900	null	0	0	0	0	0	0	0	0	0	0	0	0	0	0	0	0	0	0	0	0	0	0	0	0	0	0	0	0	0	0	0	0	NA	NA	NA	NA	NA	NA	NA	NA	NA	NA	NA	NA	NA	NA
MXAN_0354	415916	416851	null	0	0	0	0	0	0	0	0	0	0	0	0	0	0	0	0	0	0	0	0	0	0	0	0	0	0	0	0	0	0	0	0	NA	NA	NA	NA	NA	NA	NA	NA	NA	NA	NA	NA	NA	NA
MXAN_0355	416848	418464	null	0	0	0	0	0	0	0	0	0	0	0	0	0	0	0	0	0	0	0	0	0	0	0	0	0	0	0	0	0	0	0	0	NA	NA	NA	NA	NA	NA	NA	NA	NA	NA	NA	NA	NA	NA
MXAN_0356	418436	419482	null	0	0	0	0	0	0	0	0	0	0	0	0	0	0	0	0	0	0	0	0	0	0	0	0	0	0	0	0	0	0	0	0	NA	NA	NA	NA	NA	NA	NA	NA	NA	NA	NA	NA	NA	NA
MXAN_0357	419473	420297	null	0	0	0	0	0	0	0	0	0	0	0	0	0	0	0	0	0	0	0	0	0	0	0	0	0	0	0	0	0	0	0	0	NA	NA	NA	NA	NA	NA	NA	NA	NA	NA	NA	NA	NA	NA
MXAN_0358	420764	423664	ileS	1	0.0344709	0	0	0	0	0	0	0	0	0	0	0	0	0	0	0	0	0	0	0	0	0	0	0	0	0	0	0	0	0	0	0	0	0	0	0	0	0	0	0	0	0	0	0	0
MXAN_0359	423736	424383	null	0	0	0	0	0	0	0	0	0	0	0	0	0	0	0	0	0	0	0	0	0	0	0	0	0	0	0	0	0	0	0	0	NA	NA	NA	NA	NA	NA	NA	NA	NA	NA	NA	NA	NA	NA
MXAN_0360	424386	425612	null	0	0	0	0	0	0	0	0	0	0	0	0	0	0	0	0	0	0	0	0	0	0	0	0	0	0	0	0	0	0	0	0	NA	NA	NA	NA	NA	NA	NA	NA	NA	NA	NA	NA	NA	NA
MXAN_0361	425609	426139	null	0	0	0	0	0	0	0	0	0	0	0	0	0	0	0	0	0	0	0	0	0	0	0	0	0	0	0	0	0	0	0	0	NA	NA	NA	NA	NA	NA	NA	NA	NA	NA	NA	NA	NA	NA
MXAN_0362	426136	430395	null	0	0	0	0	0	0	0	0	0	0	0	0	0	0	0	0	0	0	0	0	0	0	0	0	0	0	0	0	0	0	0	0	NA	NA	NA	NA	NA	NA	NA	NA	NA	NA	NA	NA	NA	NA
MXAN_0363	430392	430901	null	0	0	0	0	0	0	0	0	0	0	0	0	0	0	0	0	0	0	0	0	0	0	0	0	0	0	0	0	0	0	0	0	NA	NA	NA	NA	NA	NA	NA	NA	NA	NA	NA	NA	NA	NA
MXAN_0364	430873	431673	null	0	0	0	0	0	0	0	0	0	0	0	0	0	0	0	0	0	0	0	0	0	0	0	0	0	0	0	0	0	0	0	0	NA	NA	NA	NA	NA	NA	NA	NA	NA	NA	NA	NA	NA	NA
MXAN_0365	431829	432593	null	4	0.522876	0	0	0	0	0	1	1	0	0	0	1	1	1	1	0	0	0	0	0	0	0.130719	0.130719	0	0	0	0.130719	0.130719	0.130719	0.130719	0	0	0	0	0	0	25	25	0	0	0	25	25	25	25
MXAN_0366	432780	434201	null	5	0.351617	0	0	0	0	0	2	2	2	2	0	0	0	0	0	0	0	0	0	0	0	0.140647	0.140647	0.140647	0.140647	0	0	0	0	0	0	0	0	0	0	0	40	40	40	40	0	0	0	0	0
MXAN_0367	434260	434706	null	0	0	0	0	0	0	0	0	0	0	0	0	0	0	0	0	0	0	0	0	0	0	0	0	0	0	0	0	0	0	0	0	NA	NA	NA	NA	NA	NA	NA	NA	NA	NA	NA	NA	NA	NA
MXAN_0368	434755	435351	lspA	2	0.335008	0	0	1	0	0	0	1	0	0	1	0	0	1	1	0	0	0	0.167504	0	0	0	0.167504	0	0	0.167504	0	0	0.167504	0.167504	0	0	0	50	0	0	0	50	0	0	50	0	0	50	50
MXAN_0369	435385	435993	lspA	0	0	0	0	0	0	0	0	0	0	0	0	0	0	0	0	0	0	0	0	0	0	0	0	0	0	0	0	0	0	0	0	NA	NA	NA	NA	NA	NA	NA	NA	NA	NA	NA	NA	NA	NA
MXAN_0370	436288	437385	lgt	0	0	0	0	0	0	0	0	0	0	0	0	0	0	0	0	0	0	0	0	0	0	0	0	0	0	0	0	0	0	0	0	NA	NA	NA	NA	NA	NA	NA	NA	NA	NA	NA	NA	NA	NA
MXAN_0371	437427	438644	null	0	0	0	0	0	0	0	0	0	0	0	0	0	0	0	0	0	0	0	0	0	0	0	0	0	0	0	0	0	0	0	0	NA	NA	NA	NA	NA	NA	NA	NA	NA	NA	NA	NA	NA	NA
MXAN_0372	438875	439261	null	0	0	0	0	0	0	0	0	0	0	0	0	0	0	0	0	0	0	0	0	0	0	0	0	0	0	0	0	0	0	0	0	NA	NA	NA	NA	NA	NA	NA	NA	NA	NA	NA	NA	NA	NA
MXAN_0373	439372	439464	null	0	0	0	0	0	0	0	0	0	0	0	0	0	0	0	0	0	0	0	0	0	0	0	0	0	0	0	0	0	0	0	0	NA	NA	NA	NA	NA	NA	NA	NA	NA	NA	NA	NA	NA	NA
MXAN_0374	439471	440298	null	1	0.120773	0	0	0	0	0	0	0	0	0	0	0	0	0	0	0	0	0	0	0	0	0	0	0	0	0	0	0	0	0	0	0	0	0	0	0	0	0	0	0	0	0	0	0	0
MXAN_0375	440476	440766	null	0	0	0	0	0	0	0	0	0	0	0	0	0	0	0	0	0	0	0	0	0	0	0	0	0	0	0	0	0	0	0	0	NA	NA	NA	NA	NA	NA	NA	NA	NA	NA	NA	NA	NA	NA
MXAN_0376	440766	441671	null	0	0	0	0	0	0	0	0	0	0	0	0	0	0	0	0	0	0	0	0	0	0	0	0	0	0	0	0	0	0	0	0	NA	NA	NA	NA	NA	NA	NA	NA	NA	NA	NA	NA	NA	NA
MXAN_0377	441692	442606	null	0	0	0	0	0	0	0	0	0	0	0	0	0	0	0	0	0	0	0	0	0	0	0	0	0	0	0	0	0	0	0	0	NA	NA	NA	NA	NA	NA	NA	NA	NA	NA	NA	NA	NA	NA
MXAN_0378	442651	443976	mgtE	0	0	0	0	0	0	0	0	0	0	0	0	0	0	0	0	0	0	0	0	0	0	0	0	0	0	0	0	0	0	0	0	NA	NA	NA	NA	NA	NA	NA	NA	NA	NA	NA	NA	NA	NA
MXAN_0379	444118	445479	null	0	0	0	0	0	0	0	0	0	0	0	0	0	0	0	0	0	0	0	0	0	0	0	0	0	0	0	0	0	0	0	0	NA	NA	NA	NA	NA	NA	NA	NA	NA	NA	NA	NA	NA	NA
MXAN_0380	445635	445781	null	0	0	0	0	0	0	0	0	0	0	0	0	0	0	0	0	0	0	0	0	0	0	0	0	0	0	0	0	0	0	0	0	NA	NA	NA	NA	NA	NA	NA	NA	NA	NA	NA	NA	NA	NA
MXAN_0381	445878	445949	null	0	0	0	0	0	0	0	0	0	0	0	0	0	0	0	0	0	0	0	0	0	0	0	0	0	0	0	0	0	0	0	0	NA	NA	NA	NA	NA	NA	NA	NA	NA	NA	NA	NA	NA	NA
MXAN_0382	445987	446060	null	0	0	0	0	0	0	0	0	0	0	0	0	0	0	0	0	0	0	0	0	0	0	0	0	0	0	0	0	0	0	0	0	NA	NA	NA	NA	NA	NA	NA	NA	NA	NA	NA	NA	NA	NA
MXAN_0383	446207	446629	null	0	0	0	0	0	0	0	0	0	0	0	0	0	0	0	0	0	0	0	0	0	0	0	0	0	0	0	0	0	0	0	0	NA	NA	NA	NA	NA	NA	NA	NA	NA	NA	NA	NA	NA	NA
MXAN_0384	446752	447081	sugE	0	0	0	0	0	0	0	0	0	0	0	0	0	0	0	0	0	0	0	0	0	0	0	0	0	0	0	0	0	0	0	0	NA	NA	NA	NA	NA	NA	NA	NA	NA	NA	NA	NA	NA	NA
MXAN_0385	447225	448637	null	0	0	0	0	0	0	0	0	0	0	0	0	0	0	0	0	0	0	0	0	0	0	0	0	0	0	0	0	0	0	0	0	NA	NA	NA	NA	NA	NA	NA	NA	NA	NA	NA	NA	NA	NA
MXAN_0386	448779	449168	null	0	0	0	0	0	0	0	0	0	0	0	0	0	0	0	0	0	0	0	0	0	0	0	0	0	0	0	0	0	0	0	0	NA	NA	NA	NA	NA	NA	NA	NA	NA	NA	NA	NA	NA	NA
MXAN_0387	449257	450111	null	0	0	0	0	0	0	0	0	0	0	0	0	0	0	0	0	0	0	0	0	0	0	0	0	0	0	0	0	0	0	0	0	NA	NA	NA	NA	NA	NA	NA	NA	NA	NA	NA	NA	NA	NA
MXAN_0388	450580	450652	null	0	0	0	0	0	0	0	0	0	0	0	0	0	0	0	0	0	0	0	0	0	0	0	0	0	0	0	0	0	0	0	0	NA	NA	NA	NA	NA	NA	NA	NA	NA	NA	NA	NA	NA	NA
MXAN_0389	450744	451706	null	3	0.311526	0	0	0	1	0	1	1	0	1	0	2	0	2	0	2	0	0	0	0.103842	0	0.103842	0.103842	0	0.103842	0	0.207684	0	0.207684	0	0.207684	0	0	0	33.3333	0	33.3333	33.3333	0	33.3333	0	66.6667	0	66.6667	0
MXAN_0390	451737	452234	null	0	0	0	0	0	0	0	0	0	0	0	0	0	0	0	0	0	0	0	0	0	0	0	0	0	0	0	0	0	0	0	0	NA	NA	NA	NA	NA	NA	NA	NA	NA	NA	NA	NA	NA	NA
MXAN_0391	452250	453227	null	2	0.204499	0	0	0	0	0	0	0	0	1	0	0	1	0	1	1	0	0	0	0	0	0	0	0	0.102249	0	0	0.102249	0	0.102249	0.102249	0	0	0	0	0	0	0	0	50	0	0	50	0	50
MXAN_0392	453321	454139	null	0	0	0	0	0	0	0	0	0	0	0	0	0	0	0	0	0	0	0	0	0	0	0	0	0	0	0	0	0	0	0	0	NA	NA	NA	NA	NA	NA	NA	NA	NA	NA	NA	NA	NA	NA
MXAN_0393	454164	454442	null	0	0	0	0	0	0	0	0	0	0	0	0	0	0	0	0	0	0	0	0	0	0	0	0	0	0	0	0	0	0	0	0	NA	NA	NA	NA	NA	NA	NA	NA	NA	NA	NA	NA	NA	NA
MXAN_0394	454403	455488	null	0	0	0	0	0	0	0	0	0	0	0	0	0	0	0	0	0	0	0	0	0	0	0	0	0	0	0	0	0	0	0	0	NA	NA	NA	NA	NA	NA	NA	NA	NA	NA	NA	NA	NA	NA
MXAN_0395	455680	456975	hemL	4	0.308642	0	0	0	0	0	0	0	0	0	0	0	0	0	0	0	0	0	0	0	0	0	0	0	0	0	0	0	0	0	0	0	0	0	0	0	0	0	0	0	0	0	0	0	0
MXAN_0396	457022	458950	null	21	1.08865	0	0	0	0	0	0	0	0	0	0	0	0	0	0	0	0	0	0	0	0	0	0	0	0	0	0	0	0	0	0	0	0	0	0	0	0	0	0	0	0	0	0	0	0
MXAN_0397	459182	459343	null	0	0	0	0	0	0	0	0	0	0	0	0	0	0	0	0	0	0	0	0	0	0	0	0	0	0	0	0	0	0	0	0	NA	NA	NA	NA	NA	NA	NA	NA	NA	NA	NA	NA	NA	NA
MXAN_0398	459293	459472	null	0	0	0	0	0	0	0	0	0	0	0	0	0	0	0	0	0	0	0	0	0	0	0	0	0	0	0	0	0	0	0	0	NA	NA	NA	NA	NA	NA	NA	NA	NA	NA	NA	NA	NA	NA
MXAN_0399	459424	462051	null	8	0.304414	0	0	0	0	0	0	0	0	0	0	0	0	0	0	0	0	0	0	0	0	0	0	0	0	0	0	0	0	0	0	0	0	0	0	0	0	0	0	0	0	0	0	0	0
MXAN_0400	462220	463455	null	5	0.404531	0	0	0	0	0	0	0	0	0	1	0	1	1	0	1	0	0	0	0	0	0	0	0	0	0.0809061	0	0.0809061	0.0809061	0	0.0809061	0	0	0	0	0	0	0	0	0	20	0	20	20	0
MXAN_0401	463415	463825	null	2	0.486618	0	0	0	0	0	0	0	0	0	0	0	0	0	0	0	0	0	0	0	0	0	0	0	0	0	0	0	0	0	0	0	0	0	0	0	0	0	0	0	0	0	0	0	0
MXAN_0402	463924	464835	atpB	1	0.109649	0	0	0	0	0	0	0	0	0	1	0	1	1	0	1	0	0	0	0	0	0	0	0	0	0.109649	0	0.109649	0.109649	0	0.109649	0	0	0	0	0	0	0	0	0	100	0	100	100	0
MXAN_0403	464980	465210	atpE	0	0	0	0	0	0	0	0	0	0	0	0	0	0	0	0	0	0	0	0	0	0	0	0	0	0	0	0	0	0	0	0	NA	NA	NA	NA	NA	NA	NA	NA	NA	NA	NA	NA	NA	NA
MXAN_0404	465378	465896	atpF	0	0	0	0	0	0	0	0	0	0	0	0	0	0	0	0	0	0	0	0	0	0	0	0	0	0	0	0	0	0	0	0	NA	NA	NA	NA	NA	NA	NA	NA	NA	NA	NA	NA	NA	NA
MXAN_0405	465949	467058	ychF	4	0.36036	0	0	0	0	0	0	0	0	0	0	0	0	0	0	0	0	0	0	0	0	0	0	0	0	0	0	0	0	0	0	0	0	0	0	0	0	0	0	0	0	0	0	0	0
MXAN_0406	467150	467533	null	4	1.04167	0	0	0	0	0	0	0	0	0	0	0	0	0	0	0	0	0	0	0	0	0	0	0	0	0	0	0	0	0	0	0	0	0	0	0	0	0	0	0	0	0	0	0	0
MXAN_0407	467571	468875	citZ	0	0	0	0	0	0	0	0	0	0	0	0	0	0	0	0	0	0	0	0	0	0	0	0	0	0	0	0	0	0	0	0	NA	NA	NA	NA	NA	NA	NA	NA	NA	NA	NA	NA	NA	NA
MXAN_0408	468955	469761	null	0	0	0	0	0	0	0	0	0	0	0	0	0	0	0	0	0	0	0	0	0	0	0	0	0	0	0	0	0	0	0	0	NA	NA	NA	NA	NA	NA	NA	NA	NA	NA	NA	NA	NA	NA
MXAN_0409	469778	470281	null	0	0	0	0	0	0	0	0	0	0	0	0	0	0	0	0	0	0	0	0	0	0	0	0	0	0	0	0	0	0	0	0	NA	NA	NA	NA	NA	NA	NA	NA	NA	NA	NA	NA	NA	NA
MXAN_0410	470295	470792	null	5	1.00402	0	0	0	0	0	0	0	0	0	0	0	0	0	0	0	0	0	0	0	0	0	0	0	0	0	0	0	0	0	0	0	0	0	0	0	0	0	0	0	0	0	0	0	0
MXAN_0411	470850	473210	null	0	0	0	0	0	0	0	0	0	0	0	0	0	0	0	0	0	0	0	0	0	0	0	0	0	0	0	0	0	0	0	0	NA	NA	NA	NA	NA	NA	NA	NA	NA	NA	NA	NA	NA	NA
MXAN_0412	473242	474039	null	0	0	0	0	0	0	0	0	0	0	0	0	0	0	0	0	0	0	0	0	0	0	0	0	0	0	0	0	0	0	0	0	NA	NA	NA	NA	NA	NA	NA	NA	NA	NA	NA	NA	NA	NA
MXAN_0413	474094	474864	null	0	0	0	0	0	0	0	0	0	0	0	0	0	0	0	0	0	0	0	0	0	0	0	0	0	0	0	0	0	0	0	0	NA	NA	NA	NA	NA	NA	NA	NA	NA	NA	NA	NA	NA	NA
MXAN_0414	474876	476015	null	0	0	0	0	0	0	0	0	0	0	0	0	0	0	0	0	0	0	0	0	0	0	0	0	0	0	0	0	0	0	0	0	NA	NA	NA	NA	NA	NA	NA	NA	NA	NA	NA	NA	NA	NA
MXAN_0415	476067	477161	pilT	0	0	0	0	0	0	0	0	0	0	0	0	0	0	0	0	0	0	0	0	0	0	0	0	0	0	0	0	0	0	0	0	NA	NA	NA	NA	NA	NA	NA	NA	NA	NA	NA	NA	NA	NA
MXAN_0416	477341	477934	null	0	0	0	0	0	0	0	0	0	0	0	0	0	0	0	0	0	0	0	0	0	0	0	0	0	0	0	0	0	0	0	0	NA	NA	NA	NA	NA	NA	NA	NA	NA	NA	NA	NA	NA	NA
MXAN_0417	477945	478718	null	0	0	0	0	0	0	0	0	0	0	0	0	0	0	0	0	0	0	0	0	0	0	0	0	0	0	0	0	0	0	0	0	NA	NA	NA	NA	NA	NA	NA	NA	NA	NA	NA	NA	NA	NA
MXAN_0418	478915	479796	null	0	0	0	0	0	0	0	0	0	0	0	0	0	0	0	0	0	0	0	0	0	0	0	0	0	0	0	0	0	0	0	0	NA	NA	NA	NA	NA	NA	NA	NA	NA	NA	NA	NA	NA	NA
MXAN_0419	479776	480420	null	0	0	0	0	0	0	0	0	0	0	0	0	0	0	0	0	0	0	0	0	0	0	0	0	0	0	0	0	0	0	0	0	NA	NA	NA	NA	NA	NA	NA	NA	NA	NA	NA	NA	NA	NA
MXAN_0420	480477	480698	null	0	0	0	0	0	0	0	0	0	0	0	0	0	0	0	0	0	0	0	0	0	0	0	0	0	0	0	0	0	0	0	0	NA	NA	NA	NA	NA	NA	NA	NA	NA	NA	NA	NA	NA	NA
MXAN_0421	480798	481913	null	0	0	0	0	0	0	0	0	0	0	0	0	0	0	0	0	0	0	0	0	0	0	0	0	0	0	0	0	0	0	0	0	NA	NA	NA	NA	NA	NA	NA	NA	NA	NA	NA	NA	NA	NA
MXAN_0422	481980	483794	null	0	0	0	0	0	0	0	0	0	0	0	0	0	0	0	0	0	0	0	0	0	0	0	0	0	0	0	0	0	0	0	0	NA	NA	NA	NA	NA	NA	NA	NA	NA	NA	NA	NA	NA	NA
MXAN_0423	483850	484974	null	0	0	0	0	0	0	0	0	0	0	0	0	0	0	0	0	0	0	0	0	0	0	0	0	0	0	0	0	0	0	0	0	NA	NA	NA	NA	NA	NA	NA	NA	NA	NA	NA	NA	NA	NA
MXAN_0424	485283	485351	null	0	0	0	0	0	0	0	0	0	0	0	0	0	0	0	0	0	0	0	0	0	0	0	0	0	0	0	0	0	0	0	0	NA	NA	NA	NA	NA	NA	NA	NA	NA	NA	NA	NA	NA	NA
MXAN_0425	485344	485913	null	0	0	0	0	0	0	0	0	0	0	0	0	0	0	0	0	0	0	0	0	0	0	0	0	0	0	0	0	0	0	0	0	NA	NA	NA	NA	NA	NA	NA	NA	NA	NA	NA	NA	NA	NA
MXAN_0426	486021	486389	null	0	0	0	0	0	0	0	0	0	0	0	0	0	0	0	0	0	0	0	0	0	0	0	0	0	0	0	0	0	0	0	0	NA	NA	NA	NA	NA	NA	NA	NA	NA	NA	NA	NA	NA	NA
MXAN_0427	486386	486607	null	0	0	0	0	0	0	0	0	0	0	0	0	0	0	0	0	0	0	0	0	0	0	0	0	0	0	0	0	0	0	0	0	NA	NA	NA	NA	NA	NA	NA	NA	NA	NA	NA	NA	NA	NA
MXAN_0428	487152	487328	null	0	0	0	0	0	0	0	0	0	0	0	0	0	0	0	0	0	0	0	0	0	0	0	0	0	0	0	0	0	0	0	0	NA	NA	NA	NA	NA	NA	NA	NA	NA	NA	NA	NA	NA	NA
MXAN_0429	487697	488458	null	0	0	0	0	0	0	0	0	0	0	0	0	0	0	0	0	0	0	0	0	0	0	0	0	0	0	0	0	0	0	0	0	NA	NA	NA	NA	NA	NA	NA	NA	NA	NA	NA	NA	NA	NA
MXAN_0430	489849	490181	null	0	0	0	0	0	0	0	0	0	0	0	0	0	0	0	0	0	0	0	0	0	0	0	0	0	0	0	0	0	0	0	0	NA	NA	NA	NA	NA	NA	NA	NA	NA	NA	NA	NA	NA	NA
MXAN_0431	490426	491400	null	0	0	0	0	0	0	0	0	0	0	0	0	0	0	0	0	0	0	0	0	0	0	0	0	0	0	0	0	0	0	0	0	NA	NA	NA	NA	NA	NA	NA	NA	NA	NA	NA	NA	NA	NA
MXAN_0432	491641	492426	null	1	0.127226	0	1	0	0	0	1	0	0	0	1	1	1	0	0	0	0	0.127226	0	0	0	0.127226	0	0	0	0.127226	0.127226	0.127226	0	0	0	0	100	0	0	0	100	0	0	0	100	100	100	0	0
MXAN_0433	493172	493924	null	0	0	0	0	0	0	0	0	0	0	0	0	0	0	0	0	0	0	0	0	0	0	0	0	0	0	0	0	0	0	0	0	NA	NA	NA	NA	NA	NA	NA	NA	NA	NA	NA	NA	NA	NA
MXAN_0434	493937	496063	glgX	0	0	0	0	0	0	0	0	0	0	0	0	0	0	0	0	0	0	0	0	0	0	0	0	0	0	0	0	0	0	0	0	NA	NA	NA	NA	NA	NA	NA	NA	NA	NA	NA	NA	NA	NA
MXAN_0435	496130	497401	null	1	0.0786164	0	0	0	0	0	0	0	0	0	0	0	0	0	0	0	0	0	0	0	0	0	0	0	0	0	0	0	0	0	0	0	0	0	0	0	0	0	0	0	0	0	0	0	0
MXAN_0436	497605	497877	null	0	0	0	0	0	0	0	0	0	0	0	0	0	0	0	0	0	0	0	0	0	0	0	0	0	0	0	0	0	0	0	0	NA	NA	NA	NA	NA	NA	NA	NA	NA	NA	NA	NA	NA	NA
MXAN_0437	498027	498674	null	1	0.154321	0	0	0	0	0	0	0	0	0	0	0	0	0	0	0	0	0	0	0	0	0	0	0	0	0	0	0	0	0	0	0	0	0	0	0	0	0	0	0	0	0	0	0	0
MXAN_0438	498689	499402	null	0	0	0	0	0	0	0	0	0	0	0	0	0	0	0	0	0	0	0	0	0	0	0	0	0	0	0	0	0	0	0	0	NA	NA	NA	NA	NA	NA	NA	NA	NA	NA	NA	NA	NA	NA
MXAN_0439	499519	500040	null	0	0	0	0	0	0	0	0	0	0	0	0	0	0	0	0	0	0	0	0	0	0	0	0	0	0	0	0	0	0	0	0	NA	NA	NA	NA	NA	NA	NA	NA	NA	NA	NA	NA	NA	NA
MXAN_0440	500069	502543	null	1	0.040404	0	0	1	0	0	0	1	0	0	1	0	0	1	1	0	0	0	0.040404	0	0	0	0.040404	0	0	0.040404	0	0	0.040404	0.040404	0	0	0	100	0	0	0	100	0	0	100	0	0	100	100
MXAN_0441	502511	505480	null	0	0	0	0	0	0	0	0	0	0	0	0	0	0	0	0	0	0	0	0	0	0	0	0	0	0	0	0	0	0	0	0	NA	NA	NA	NA	NA	NA	NA	NA	NA	NA	NA	NA	NA	NA
MXAN_0442	505526	505810	null	0	0	0	0	0	0	0	0	0	0	0	0	0	0	0	0	0	0	0	0	0	0	0	0	0	0	0	0	0	0	0	0	NA	NA	NA	NA	NA	NA	NA	NA	NA	NA	NA	NA	NA	NA
MXAN_0443	505823	506695	null	0	0	0	0	0	0	0	0	0	0	0	0	0	0	0	0	0	0	0	0	0	0	0	0	0	0	0	0	0	0	0	0	NA	NA	NA	NA	NA	NA	NA	NA	NA	NA	NA	NA	NA	NA
MXAN_0444	506898	507947	null	0	0	0	0	0	0	0	0	0	0	0	0	0	0	0	0	0	0	0	0	0	0	0	0	0	0	0	0	0	0	0	0	NA	NA	NA	NA	NA	NA	NA	NA	NA	NA	NA	NA	NA	NA
MXAN_0445	507979	508854	null	0	0	0	0	0	0	0	0	0	0	0	0	0	0	0	0	0	0	0	0	0	0	0	0	0	0	0	0	0	0	0	0	NA	NA	NA	NA	NA	NA	NA	NA	NA	NA	NA	NA	NA	NA
MXAN_0446	508945	510342	null	0	0	0	0	0	0	0	0	0	0	0	0	0	0	0	0	0	0	0	0	0	0	0	0	0	0	0	0	0	0	0	0	NA	NA	NA	NA	NA	NA	NA	NA	NA	NA	NA	NA	NA	NA
MXAN_0447	511077	511481	null	0	0	0	0	0	0	0	0	0	0	0	0	0	0	0	0	0	0	0	0	0	0	0	0	0	0	0	0	0	0	0	0	NA	NA	NA	NA	NA	NA	NA	NA	NA	NA	NA	NA	NA	NA
MXAN_0448	511494	512075	null	0	0	0	0	0	0	0	0	0	0	0	0	0	0	0	0	0	0	0	0	0	0	0	0	0	0	0	0	0	0	0	0	NA	NA	NA	NA	NA	NA	NA	NA	NA	NA	NA	NA	NA	NA
MXAN_0449	512072	513133	null	0	0	0	0	0	0	0	0	0	0	0	0	0	0	0	0	0	0	0	0	0	0	0	0	0	0	0	0	0	0	0	0	NA	NA	NA	NA	NA	NA	NA	NA	NA	NA	NA	NA	NA	NA
MXAN_0450	513060	514295	null	1	0.0809061	0	0	0	0	0	0	0	0	0	0	1	0	1	0	1	0	0	0	0	0	0	0	0	0	0	0.0809061	0	0.0809061	0	0.0809061	0	0	0	0	0	0	0	0	0	0	100	0	100	0
MXAN_0451	514303	515229	null	0	0	0	0	0	0	0	0	0	0	0	0	0	0	0	0	0	0	0	0	0	0	0	0	0	0	0	0	0	0	0	0	NA	NA	NA	NA	NA	NA	NA	NA	NA	NA	NA	NA	NA	NA
MXAN_0452	515207	516541	null	0	0	0	0	0	0	0	0	0	0	0	0	0	0	0	0	0	0	0	0	0	0	0	0	0	0	0	0	0	0	0	0	NA	NA	NA	NA	NA	NA	NA	NA	NA	NA	NA	NA	NA	NA
MXAN_0453	516941	517468	null	0	0	0	0	0	0	0	0	0	0	0	0	0	0	0	0	0	0	0	0	0	0	0	0	0	0	0	0	0	0	0	0	NA	NA	NA	NA	NA	NA	NA	NA	NA	NA	NA	NA	NA	NA
MXAN_0454	517593	518087	null	0	0	0	0	0	0	0	0	0	0	0	0	0	0	0	0	0	0	0	0	0	0	0	0	0	0	0	0	0	0	0	0	NA	NA	NA	NA	NA	NA	NA	NA	NA	NA	NA	NA	NA	NA
MXAN_0455	518306	520036	null	0	0	0	0	0	0	0	0	0	0	0	0	0	0	0	0	0	0	0	0	0	0	0	0	0	0	0	0	0	0	0	0	NA	NA	NA	NA	NA	NA	NA	NA	NA	NA	NA	NA	NA	NA
MXAN_0456	520101	521111	null	0	0	0	0	0	0	0	0	0	0	0	0	0	0	0	0	0	0	0	0	0	0	0	0	0	0	0	0	0	0	0	0	NA	NA	NA	NA	NA	NA	NA	NA	NA	NA	NA	NA	NA	NA
MXAN_0457	521331	521666	null	0	0	0	0	0	0	0	0	0	0	0	0	0	0	0	0	0	0	0	0	0	0	0	0	0	0	0	0	0	0	0	0	NA	NA	NA	NA	NA	NA	NA	NA	NA	NA	NA	NA	NA	NA
MXAN_0458	521962	522576	null	0	0	0	0	0	0	0	0	0	0	0	0	0	0	0	0	0	0	0	0	0	0	0	0	0	0	0	0	0	0	0	0	NA	NA	NA	NA	NA	NA	NA	NA	NA	NA	NA	NA	NA	NA
MXAN_0459	522573	523982	null	0	0	0	0	0	0	0	0	0	0	0	0	0	0	0	0	0	0	0	0	0	0	0	0	0	0	0	0	0	0	0	0	NA	NA	NA	NA	NA	NA	NA	NA	NA	NA	NA	NA	NA	NA
MXAN_0460	523979	524746	null	0	0	0	0	0	0	0	0	0	0	0	0	0	0	0	0	0	0	0	0	0	0	0	0	0	0	0	0	0	0	0	0	NA	NA	NA	NA	NA	NA	NA	NA	NA	NA	NA	NA	NA	NA
MXAN_0461	524750	525478	null	0	0	0	0	0	0	0	0	0	0	0	0	0	0	0	0	0	0	0	0	0	0	0	0	0	0	0	0	0	0	0	0	NA	NA	NA	NA	NA	NA	NA	NA	NA	NA	NA	NA	NA	NA
MXAN_0462	525475	525858	null	0	0	0	0	0	0	0	0	0	0	0	0	0	0	0	0	0	0	0	0	0	0	0	0	0	0	0	0	0	0	0	0	NA	NA	NA	NA	NA	NA	NA	NA	NA	NA	NA	NA	NA	NA
MXAN_0463	525874	527277	pepP	0	0	0	0	0	0	0	0	0	0	0	0	0	0	0	0	0	0	0	0	0	0	0	0	0	0	0	0	0	0	0	0	NA	NA	NA	NA	NA	NA	NA	NA	NA	NA	NA	NA	NA	NA
MXAN_0464	527240	527911	null	0	0	0	0	0	0	0	0	0	0	0	0	0	0	0	0	0	0	0	0	0	0	0	0	0	0	0	0	0	0	0	0	NA	NA	NA	NA	NA	NA	NA	NA	NA	NA	NA	NA	NA	NA
MXAN_0465	527957	528550	null	1	0.16835	0	0	0	0	0	0	0	0	0	0	0	0	0	0	0	0	0	0	0	0	0	0	0	0	0	0	0	0	0	0	0	0	0	0	0	0	0	0	0	0	0	0	0	0
MXAN_0466	528601	530181	null	1	0.0632511	0	0	0	1	0	0	0	1	0	0	1	0	1	0	1	0	0	0	0.0632511	0	0	0	0.0632511	0	0	0.0632511	0	0.0632511	0	0.0632511	0	0	0	100	0	0	0	100	0	0	100	0	100	0
MXAN_0467	530459	531499	pdxA	0	0	0	0	0	0	0	0	0	0	0	0	0	0	0	0	0	0	0	0	0	0	0	0	0	0	0	0	0	0	0	0	NA	NA	NA	NA	NA	NA	NA	NA	NA	NA	NA	NA	NA	NA
MXAN_0468	531505	532482	null	2	0.204499	0	0	1	0	0	0	1	0	0	1	0	0	1	1	0	0	0	0.102249	0	0	0	0.102249	0	0	0.102249	0	0	0.102249	0.102249	0	0	0	50	0	0	0	50	0	0	50	0	0	50	50
MXAN_0469	532538	533587	null	1	0.0952381	0	0	0	0	0	0	0	0	0	1	1	0	0	1	1	0	0	0	0	0	0	0	0	0	0.0952381	0.0952381	0	0	0.0952381	0.0952381	0	0	0	0	0	0	0	0	0	100	100	0	0	100
MXAN_0470	533643	534662	null	0	0	0	0	0	0	0	0	0	0	0	0	0	0	0	0	0	0	0	0	0	0	0	0	0	0	0	0	0	0	0	0	NA	NA	NA	NA	NA	NA	NA	NA	NA	NA	NA	NA	NA	NA
MXAN_0471	534768	535109	null	0	0	0	0	0	0	0	0	0	0	0	0	0	0	0	0	0	0	0	0	0	0	0	0	0	0	0	0	0	0	0	0	NA	NA	NA	NA	NA	NA	NA	NA	NA	NA	NA	NA	NA	NA
MXAN_0472	535135	535407	null	0	0	0	0	0	0	0	0	0	0	0	0	0	0	0	0	0	0	0	0	0	0	0	0	0	0	0	0	0	0	0	0	NA	NA	NA	NA	NA	NA	NA	NA	NA	NA	NA	NA	NA	NA
MXAN_0473	535425	535874	null	0	0	0	0	0	0	0	0	0	0	0	0	0	0	0	0	0	0	0	0	0	0	0	0	0	0	0	0	0	0	0	0	NA	NA	NA	NA	NA	NA	NA	NA	NA	NA	NA	NA	NA	NA
MXAN_0474	535562	536017	null	0	0	0	0	0	0	0	0	0	0	0	0	0	0	0	0	0	0	0	0	0	0	0	0	0	0	0	0	0	0	0	0	NA	NA	NA	NA	NA	NA	NA	NA	NA	NA	NA	NA	NA	NA
[truncated: 6,941 more rows]
[truncated: 1 more columns]

## Sheet: c2_gene
																as_%_of_sites	as_%_of_sites	as_%_of_sites	as_%_of_sites	as_%_of_sites	as_%_of_sites	as_%_of_sites	as_%_of_sites	as_%_of_sites	as_%_of_sites	as_%_of_SNPs	as_%_of_SNPs	as_%_of_SNPs	as_%_of_SNPs	as_%_of_SNPs	as_%_of_SNPs	as_%_of_SNPs	as_%_of_SNPs	as_%_of_SNPs	as_%_of_SNPs
[truncated: 7,410 more rows]
